# Supplementary material for: Single Stranded DNA Viruses Associated with Capybara Faeces Sampled in Brazil
Source: Viruses. 2019 Aug 2;11(8):710. doi: 10.3390/v11080710 (PMC6723397; doi:10.3390/v11080710)
Supplement: Supplementary file 1 [file viruses-11-00710-s001.zip]

Archive with 11 entries (11 files):
- Supplementary_data_1.xlsx
- Supplementary_data_2.xlsx
- Supplementary_data_3.xlsx
- Supplementary_data_4.xlsx
- Supplementary_data_5.xlsx
- Supplementary_Figure_1.pdf
- Supplementary_Figure_2.pdf
- Supplementary_Figure_3.pdf
- Supplementary_table_1.xlsx
- Supplementary_table_2.xlsx
- Supplementary_table_3.xlsx
