# Supplementary material for: Single Stranded DNA Viruses Associated with Capybara Faeces Sampled in Brazil
Source: Viruses. 2019 Aug 2;11(8):710. doi: 10.3390/v11080710 (PMC6723397; doi:10.3390/v11080710)
Supplement: Supplementary file 1 [file viruses-11-00710-s001.zip › Supplementary_data_1.xlsx]

## Sheet: Genome
	KF371630	KJ641726	MK433240	MG641202	MG641210	MG641211	MK433235	MG571096	MG571098	MG571099	MG571100	MG641191	MG641205	MG641208	MG641209	MG641207	MH939436	MH939442	MH939445	MF327558	MF327564	MF327566	MK433237	MF327569	KT309029	KT732804	KT732805	MG641194	MG641199	MG641196	MG641200	KT732801	KT732802	KT732803	MG571087	MK570223	MG641198	KM598388	KM598387	MG641204	MG641206	MH545497	JX185429	MF327560	MF327563	MG641201	KM598385	KM598386	MH047858
KF371630	1
KJ641726	0.609546	1
MK433240	0.578001	0.589947	1
MG641202	0.574795	0.587234	0.597319	1
MG641210	0.551742	0.586207	0.577624	0.794313	1
MG641211	0.576309	0.567038	0.588446	0.764677	0.771483	1
MK433235	0.57535	0.583821	0.594283	0.743146	0.76361	0.793021	1
MG571096	0.568047	0.570526	0.597848	0.713095	0.755283	0.758399	0.755621	1
MG571098	0.562092	0.592021	0.604006	0.748266	0.737151	0.736607	0.735338	0.770492	1
MG571099	0.560712	0.591512	0.610196	0.753949	0.764259	0.751675	0.761611	0.770171	0.760159	1
MG571100	0.556818	0.589019	0.605505	0.744963	0.743025	0.751118	0.745255	0.747484	0.761951	0.754464	1
MG641191	0.580186	0.5808	0.598365	0.756429	0.769231	0.735933	0.715347	0.738432	0.751927	0.727632	0.762089	1
MG641205	0.542575	0.562597	0.578895	0.679631	0.700438	0.696729	0.692569	0.692987	0.685559	0.691777	0.694252	0.669118	1
MG641208	0.566882	0.575314	0.588354	0.67767	0.707738	0.703242	0.69828	0.684857	0.685075	0.667637	0.670443	0.674901	0.796675	1
MG641209	0.586813	0.575615	0.593782	0.684466	0.700935	0.704331	0.698095	0.681438	0.694236	0.676298	0.680693	0.660156	0.796971	0.970947	1
MG641207	0.564756	0.596133	0.580168	0.653261	0.662281	0.651013	0.660294	0.644126	0.657357	0.643243	0.660121	0.642436	0.665667	0.650888	0.657568	1
MH939436	0.570957	0.605847	0.588057	0.652496	0.637838	0.667168	0.673935	0.6475	0.65984	0.643172	0.659395	0.658463	0.662028	0.65998	0.673377	0.696999	1
MH939442	0.57448	0.589524	0.586311	0.657157	0.670617	0.660451	0.664529	0.659259	0.667173	0.661141	0.663547	0.655362	0.639941	0.631917	0.639385	0.627781	0.627838	1
MH939445	0.584624	0.60129	0.587525	0.656496	0.666006	0.654242	0.663708	0.649828	0.671053	0.658191	0.675595	0.662989	0.643809	0.63036	0.640416	0.626173	0.62321	0.976984	1
MF327558	0.56391	0.582981	0.579861	0.619001	0.619141	0.627596	0.623518	0.628079	0.608993	0.632427	0.631553	0.616512	0.640488	0.637303	0.642998	0.615833	0.617042	0.602934	0.594238	1
MF327564	0.574001	0.587416	0.576623	0.621399	0.623457	0.629745	0.627083	0.631415	0.614035	0.636316	0.634486	0.623136	0.646787	0.641412	0.647089	0.628074	0.620566	0.605439	0.59641	0.996668	1
MF327566	0.571121	0.585302	0.591022	0.620166	0.632223	0.631944	0.619212	0.635956	0.628148	0.621836	0.647676	0.620964	0.643415	0.634625	0.645401	0.612115	0.623821	0.60382	0.603128	0.94543	0.941738	1
MK433237	0.560712	0.578352	0.592857	0.656906	0.666339	0.646078	0.653281	0.607301	0.622918	0.646973	0.620197	0.642965	0.646766	0.645	0.651326	0.635122	0.612935	0.609768	0.613222	0.755334	0.765968	0.75142	1
MF327569	0.573046	0.578364	0.591485	0.637555	0.659013	0.639727	0.650222	0.600394	0.608155	0.63788	0.621945	0.622	0.630701	0.65226	0.647379	0.621922	0.608293	0.622384	0.618306	0.683078	0.688475	0.691566	0.715775	1
KT309029	0.570566	0.580816	0.593177	0.644967	0.656873	0.643609	0.640719	0.625187	0.608825	0.639698	0.649949	0.638706	0.654626	0.643815	0.625123	0.622233	0.61166	0.622311	0.62286	0.698177	0.700503	0.707317	0.706081	0.733945	1
KT732804	0.582412	0.593535	0.608539	0.612573	0.622911	0.602071	0.601368	0.608544	0.619549	0.618128	0.60398	0.602071	0.643318	0.654492	0.647001	0.613974	0.60972	0.609636	0.615614	0.655738	0.668534	0.650383	0.677134	0.686142	0.682307	1
KT732805	0.590461	0.593023	0.605358	0.610352	0.622911	0.598917	0.599511	0.608761	0.619669	0.615232	0.596734	0.598817	0.632563	0.654321	0.647001	0.625498	0.605689	0.608803	0.609926	0.648946	0.661274	0.649022	0.681416	0.683728	0.684623	0.984468	1
MG641194	0.579882	0.592217	0.58662	0.613235	0.612919	0.623058	0.633942	0.621785	0.604698	0.625435	0.59703	0.594806	0.623024	0.613591	0.617705	0.603727	0.611529	0.613717	0.60691	0.607389	0.609553	0.604514	0.61732	0.632782	0.61753	0.604177	0.611248	1
MG641199	0.579882	0.592217	0.58662	0.613235	0.612919	0.623058	0.633942	0.621785	0.604698	0.625435	0.59703	0.594806	0.623024	0.613591	0.617705	0.603727	0.611529	0.613717	0.60691	0.607389	0.609553	0.604514	0.61732	0.632782	0.61753	0.604177	0.611248	1	1
MG641196	0.568266	0.581481	0.585451	0.611736	0.610654	0.61477	0.622059	0.613198	0.599502	0.619071	0.603457	0.59901	0.611356	0.62251	0.619399	0.597147	0.615694	0.599602	0.607448	0.620604	0.620762	0.625806	0.607965	0.628031	0.6155	0.608908	0.615805	0.938942	0.938942	1
MG641200	0.593527	0.582535	0.589205	0.612635	0.615046	0.615692	0.628501	0.612152	0.600399	0.617106	0.606415	0.601392	0.612255	0.614928	0.618066	0.600592	0.617944	0.613991	0.621581	0.619048	0.619122	0.6211	0.608842	0.629252	0.616425	0.609804	0.616725	0.938859	0.938859	0.998188	1
KT732801	0.585809	0.583649	0.59194	0.615077	0.612224	0.608101	0.605606	0.58879	0.605969	0.599597	0.604104	0.595935	0.602719	0.611986	0.594581	0.612919	0.623727	0.606106	0.610442	0.610454	0.608247	0.612903	0.60297	0.612599	0.607833	0.613273	0.622111	0.671763	0.671763	0.676627	0.670335	1
KT732802	0.590381	0.582882	0.590681	0.615	0.615423	0.612887	0.615423	0.604605	0.611699	0.607992	0.599303	0.594742	0.609768	0.616775	0.600297	0.617809	0.61852	0.608283	0.610474	0.607582	0.606794	0.61504	0.600593	0.610672	0.613265	0.613546	0.617352	0.68195	0.68195	0.681467	0.680058	0.965533	1
KT732803	0.575956	0.562467	0.587882	0.611194	0.603783	0.600303	0.612082	0.611139	0.610745	0.590481	0.609572	0.615424	0.605779	0.602374	0.608095	0.60305	0.610416	0.599399	0.604114	0.608175	0.610819	0.603072	0.60224	0.617838	0.623291	0.607161	0.601385	0.685781	0.685781	0.691514	0.693176	0.730369	0.726073	1
MG571087	0.595171	0.573326	0.580502	0.630832	0.615073	0.612986	0.612142	0.599293	0.620725	0.587142	0.600806	0.621622	0.616459	0.616085	0.622709	0.603896	0.618515	0.608543	0.603397	0.59442	0.599161	0.59358	0.602639	0.612903	0.612348	0.608	0.606623	0.68323	0.68323	0.674762	0.675727	0.729295	0.723062	0.77339	1
MK570223	0.578517	0.57861	0.576961	0.626061	0.614888	0.611168	0.603896	0.603976	0.625319	0.604313	0.614458	0.614185	0.621137	0.613313	0.619626	0.607411	0.615423	0.612725	0.606272	0.587364	0.590318	0.577778	0.604228	0.617705	0.614185	0.612871	0.608434	0.695548	0.695548	0.688942	0.689937	0.713946	0.712791	0.77472	0.824906	1
MG641198	0.595014	0.5776	0.587851	0.621526	0.607519	0.602622	0.603595	0.651106	0.615692	0.615696	0.606164	0.607677	0.603136	0.607356	0.607231	0.590025	0.601496	0.584792	0.584868	0.604993	0.611455	0.603727	0.614243	0.599414	0.605648	0.62252	0.623203	0.637758	0.637758	0.642339	0.63913	0.634829	0.635266	0.632255	0.630635	0.636407	1
KM598388	0.604548	0.581542	0.585536	0.608371	0.6105	0.604294	0.608674	0.602086	0.638917	0.617215	0.642193	0.623598	0.610261	0.591917	0.596639	0.591542	0.595522	0.586466	0.589411	0.613171	0.618191	0.610428	0.612613	0.59603	0.593041	0.606461	0.612285	0.627996	0.627996	0.625658	0.626379	0.636539	0.635266	0.634625	0.633981	0.629914	0.787442	1
KM598387	0.587948	0.586261	0.58143	0.609865	0.6115	0.60388	0.60806	0.602583	0.639418	0.617722	0.64464	0.624573	0.613063	0.590439	0.59565	0.591022	0.597409	0.588471	0.591908	0.614146	0.619219	0.608247	0.613614	0.598511	0.594049	0.608419	0.614251	0.627517	0.627517	0.62518	0.625899	0.638566	0.637288	0.637848	0.62936	0.628777	0.786047	0.992237	1
MG641204	0.580628	0.596643	0.609806	0.6315	0.657514	0.628825	0.627326	0.631579	0.621379	0.633284	0.633553	0.610178	0.634889	0.640701	0.650786	0.621331	0.623357	0.605096	0.607283	0.615914	0.612603	0.610186	0.618227	0.62402	0.64064	0.606541	0.607814	0.605926	0.605926	0.601269	0.597948	0.608502	0.613333	0.61743	0.6267	0.614321	0.603465	0.612855	0.61136	1
MG641206	0.577717	0.59837	0.611621	0.625679	0.652131	0.635189	0.632793	0.627628	0.619851	0.631111	0.637887	0.614547	0.642822	0.643555	0.655835	0.637352	0.632301	0.602633	0.606284	0.636272	0.632891	0.612205	0.618056	0.622113	0.640406	0.600099	0.598122	0.621016	0.621016	0.612776	0.61133	0.613226	0.626379	0.627607	0.634848	0.620844	0.602963	0.603151	0.601674	0.979714	1
MH545497	0.562467	0.594595	0.609684	0.619843	0.630906	0.632785	0.625246	0.621397	0.627701	0.63918	0.633727	0.632968	0.62846	0.620573	0.615981	0.610547	0.638778	0.611888	0.615385	0.606526	0.61305	0.600481	0.60685	0.632075	0.617763	0.609744	0.607371	0.615197	0.615197	0.624269	0.627441	0.593643	0.598923	0.606495	0.602451	0.60677	0.604257	0.610563	0.608974	0.66778	0.67609	1
JX185429	0.561804	0.592689	0.592995	0.640936	0.629064	0.635686	0.628055	0.625671	0.632623	0.632766	0.638957	0.623518	0.62846	0.628488	0.625671	0.613736	0.64336	0.620672	0.626747	0.605681	0.611986	0.609307	0.614001	0.633448	0.618627	0.603175	0.595775	0.611138	0.611138	0.628543	0.631734	0.582322	0.586089	0.610951	0.604033	0.604663	0.619349	0.606951	0.605482	0.674474	0.681709	0.923971	1
MF327560	0.584233	0.597171	0.60221	0.642716	0.626411	0.633168	0.644026	0.633942	0.629064	0.638058	0.632173	0.637357	0.630137	0.645833	0.632302	0.632593	0.623693	0.603322	0.600292	0.651902	0.64858	0.651773	0.624138	0.627566	0.634339	0.625734	0.626287	0.616845	0.616845	0.621661	0.622082	0.617922	0.615085	0.621393	0.625	0.616979	0.605432	0.619871	0.618883	0.692966	0.695796	0.738717	0.743977	1
MF327563	0.58587	0.5957	0.598084	0.640578	0.624691	0.63428	0.642715	0.632754	0.630144	0.636723	0.629995	0.635182	0.627518	0.644034	0.630435	0.63171	0.623123	0.601474	0.598433	0.650194	0.64688	0.650049	0.622707	0.625676	0.632968	0.625123	0.626667	0.616063	0.616063	0.615122	0.615535	0.617253	0.614405	0.621432	0.625251	0.616493	0.603568	0.618787	0.617793	0.692492	0.695342	0.739464	0.742871	1	1
MG641201	0.571817	0.594195	0.599494	0.629812	0.628922	0.617241	0.625611	0.622595	0.61893	0.63116	0.639483	0.632331	0.645545	0.660822	0.665321	0.644545	0.63992	0.606736	0.610178	0.638369	0.637879	0.64296	0.592682	0.617633	0.63614	0.610103	0.612537	0.602726	0.602726	0.599224	0.601361	0.619581	0.623238	0.619794	0.60525	0.607178	0.605083	0.611718	0.608523	0.716425	0.720135	0.69664	0.702639	0.76624	0.765301	1
KM598385	0.580207	0.586533	0.586398	0.617632	0.631369	0.64264	0.627222	0.624381	0.634218	0.63381	0.651812	0.64761	0.62469	0.625555	0.619071	0.612544	0.625764	0.606928	0.604698	0.617011	0.620818	0.605197	0.613113	0.611334	0.590681	0.586395	0.586892	0.606151	0.606151	0.608395	0.605536	0.594132	0.607477	0.601185	0.616709	0.609926	0.611689	0.626844	0.624448	0.690751	0.70078	0.691464	0.698807	0.71586	0.715526	0.730845	1
KM598386	0.576694	0.587302	0.583795	0.617632	0.630869	0.641624	0.628746	0.624381	0.63471	0.632789	0.650833	0.647117	0.625186	0.62266	0.616182	0.612038	0.62411	0.611925	0.60673	0.616197	0.619958	0.604396	0.612	0.610832	0.592481	0.585112	0.585112	0.606647	0.606647	0.608889	0.606031	0.594621	0.607969	0.601185	0.617215	0.610422	0.611689	0.627335	0.624939	0.69027	0.700292	0.691464	0.698807	0.716339	0.716008	0.729371	0.998135	1
MH047858	0.590731	0.60141	0.610564	0.606272	0.613727	0.622651	0.631606	0.601884	0.606781	0.606747	0.609265	0.610637	0.626579	0.627907	0.618787	0.607161	0.618434	0.608981	0.609023	0.606914	0.60499	0.608263	0.591696	0.601101	0.623085	0.589242	0.588611	0.606484	0.606484	0.613048	0.6135	0.612469	0.616534	0.623088	0.618572	0.625746	0.605381	0.593657	0.593162	0.669295	0.668142	0.680913	0.684544	0.682796	0.681259	0.687625	0.671759	0.670774	1
JQ412057	0.592312	0.588204	0.577655	0.623224	0.623006	0.632127	0.642256	0.597435	0.604094	0.619071	0.618904	0.618572	0.626044	0.606225	0.611904	0.615012	0.632521	0.59511	0.598626	0.601173	0.610913	0.60333	0.630058	0.614727	0.615117	0.601634	0.606676	0.614452	0.614452	0.602626	0.602533	0.605807	0.605005	0.617387	0.600978	0.587062	0.600297	0.595285	0.596758	0.637548	0.640097	0.664403	0.669912	0.665222	0.664729	0.652195	0.640516	0.640516	0.641273
JQ412056	0.585353	0.594249	0.569215	0.626961	0.626459	0.6333	0.641229	0.602665	0.601193	0.621674	0.618209	0.61931	0.628034	0.608889	0.619447	0.613075	0.640281	0.596088	0.601674	0.606654	0.617152	0.611874	0.628722	0.614544	0.617603	0.601928	0.605505	0.612027	0.612027	0.604697	0.604606	0.609019	0.610589	0.619165	0.601761	0.58297	0.60457	0.596956	0.598429	0.63689	0.642961	0.669894	0.672195	0.665703	0.665213	0.645455	0.645607	0.648863	0.641063
MH939377	0.602168	0.607676	0.560232	0.603423	0.621094	0.60333	0.616054	0.595144	0.596	0.61133	0.593069	0.629098	0.620774	0.61447	0.615083	0.599904	0.614506	0.580409	0.580661	0.616928	0.614594	0.617157	0.620906	0.611955	0.611603	0.609095	0.611273	0.621777	0.621777	0.638647	0.637151	0.610203	0.613591	0.625857	0.592228	0.591638	0.586275	0.608997	0.606299	0.624161	0.627772	0.634898	0.644444	0.650504	0.649275	0.64452	0.639803	0.634587	0.643135
MH939378	0.600108	0.608834	0.56087	0.603984	0.621411	0.601368	0.61914	0.596734	0.596605	0.614476	0.593596	0.629668	0.62042	0.614547	0.614971	0.600478	0.61829	0.582359	0.582604	0.612762	0.614674	0.61347	0.623069	0.611247	0.614286	0.607919	0.610087	0.622318	0.622318	0.639653	0.638155	0.61037	0.613749	0.625671	0.594529	0.591659	0.59144	0.608588	0.60767	0.62518	0.628792	0.635417	0.645883	0.650048	0.648818	0.645036	0.641315	0.636098	0.64317
MH939379	0.601187	0.610341	0.56027	0.605173	0.621345	0.601077	0.61914	0.597831	0.594217	0.612887	0.594274	0.625381	0.622539	0.617021	0.614971	0.602779	0.61718	0.58309	0.583942	0.611301	0.613135	0.613281	0.622587	0.614629	0.614476	0.60685	0.609012	0.623265	0.623265	0.638688	0.637194	0.610069	0.613445	0.624695	0.592955	0.589744	0.591926	0.609298	0.608374	0.622786	0.630077	0.634943	0.646835	0.650048	0.648818	0.648256	0.639432	0.634241	0.642684
MH939380	0.581296	0.581032	0.591556	0.622005	0.625303	0.609078	0.611646	0.594768	0.603717	0.610161	0.604136	0.602356	0.61501	0.63142	0.634146	0.610977	0.615081	0.600976	0.596312	0.610521	0.613706	0.607177	0.619302	0.633591	0.632236	0.617266	0.61244	0.622951	0.622951	0.630256	0.630203	0.610054	0.599224	0.607595	0.62031	0.592539	0.596766	0.615996	0.61699	0.644624	0.641545	0.657624	0.657156	0.664637	0.663525	0.668114	0.64925	0.648283	0.655223
MH545503	0.571201	0.593651	0.586294	0.61787	0.607495	0.607658	0.629945	0.615272	0.623772	0.60757	0.607472	0.618537	0.621369	0.608028	0.607639	0.605926	0.6225	0.598602	0.59601	0.620553	0.616183	0.620964	0.608161	0.60167	0.611911	0.604352	0.616111	0.610683	0.610683	0.61531	0.615723	0.592105	0.588407	0.589793	0.606197	0.607715	0.603098	0.608653	0.609626	0.632992	0.638807	0.663696	0.667136	0.670351	0.670213	0.650363	0.639826	0.642202	0.649036
MH545504	0.583969	0.590138	0.584053	0.616841	0.617632	0.592281	0.613603	0.614742	0.625988	0.613568	0.600583	0.61674	0.600686	0.594701	0.60757	0.610778	0.624622	0.596622	0.593532	0.6127	0.611819	0.609145	0.608803	0.600196	0.598507	0.595367	0.598714	0.610895	0.610895	0.611546	0.610975	0.599804	0.596964	0.605926	0.609414	0.605745	0.60446	0.613837	0.611627	0.630137	0.626406	0.664781	0.661176	0.662033	0.661213	0.644692	0.658023	0.660461	0.646184
MH545505	0.598799	0.592279	0.589069	0.615848	0.608115	0.598515	0.61413	0.60914	0.628784	0.614458	0.596228	0.617115	0.605972	0.611194	0.600198	0.619549	0.617234	0.595439	0.590661	0.610112	0.612276	0.606268	0.612225	0.593614	0.599007	0.599212	0.603065	0.614487	0.614487	0.623103	0.622549	0.601678	0.597928	0.606914	0.602912	0.607304	0.604369	0.609314	0.609314	0.627259	0.632122	0.668868	0.670283	0.660757	0.660559	0.645099	0.661433	0.663882	0.653142
MH545506	0.585963	0.607927	0.571921	0.631398	0.621345	0.617604	0.624695	0.597639	0.602692	0.634625	0.617011	0.602071	0.62266	0.618644	0.615079	0.613014	0.614931	0.588611	0.591807	0.613268	0.6091	0.614061	0.631144	0.637336	0.599112	0.614782	0.620402	0.628031	0.628031	0.625	0.625425	0.624446	0.609756	0.598551	0.587506	0.605528	0.603159	0.585153	0.586257	0.642233	0.649585	0.641438	0.648815	0.66731	0.665695	0.652427	0.649331	0.648341	0.655649
KT862253	0.572358	0.589951	0.58029	0.605807	0.602876	0.599396	0.604674	0.594025	0.592537	0.608761	0.597741	0.607002	0.605599	0.596125	0.604651	0.590709	0.617128	0.572489	0.571713	0.595273	0.595436	0.599505	0.602362	0.586543	0.607823	0.595203	0.587893	0.607795	0.607795	0.621581	0.621325	0.602469	0.599901	0.617473	0.598286	0.607754	0.610261	0.595156	0.594502	0.628067	0.627365	0.654232	0.651781	0.657653	0.656159	0.641618	0.627102	0.62506	0.644401
KY230614	0.581155	0.593337	0.585622	0.621957	0.627277	0.636908	0.619282	0.600789	0.616906	0.609636	0.628012	0.63355	0.627169	0.622854	0.628613	0.613896	0.630808	0.627825	0.613095	0.607107	0.612083	0.608847	0.622017	0.627295	0.623305	0.591687	0.594608	0.615272	0.615272	0.604968	0.607613	0.598072	0.600096	0.626895	0.620223	0.649192	0.590068	0.599606	0.602071	0.651663	0.64832	0.671981	0.674092	0.674294	0.674179	0.659212	0.641565	0.641565	0.664714
MH939396	0.57889	0.584665	0.593829	0.615537	0.630792	0.61988	0.607196	0.608674	0.613532	0.604686	0.62462	0.621281	0.631111	0.629741	0.626614	0.606299	0.607863	0.619711	0.623683	0.591646	0.596064	0.599307	0.605821	0.609768	0.615077	0.617137	0.622211	0.608075	0.608075	0.614009	0.61393	0.643788	0.645519	0.623351	0.643917	0.630063	0.599402	0.582423	0.58143	0.633366	0.622371	0.661165	0.663424	0.651799	0.652992	0.644184	0.643214	0.643214	0.65485
KT732797	0.595757	0.598723	0.596766	0.612555	0.618602	0.618263	0.596182	0.609572	0.60698	0.611001	0.60457	0.613717	0.622322	0.623732	0.622594	0.623402	0.605683	0.607161	0.607765	0.61332	0.61757	0.606105	0.628091	0.630456	0.606225	0.601481	0.598912	0.618324	0.618324	0.613614	0.613536	0.639024	0.6415	0.632722	0.607625	0.611969	0.59703	0.609414	0.610916	0.639609	0.645161	0.658784	0.665358	0.661672	0.660019	0.646858	0.640656	0.642466	0.6647
MH047857	0.571901	0.601276	0.593641	0.600294	0.622894	0.616036	0.602362	0.609064	0.60344	0.620197	0.616431	0.63558	0.612728	0.620398	0.622454	0.609684	0.60426	0.618428	0.618572	0.60213	0.601729	0.595215	0.629995	0.604033	0.63305	0.582932	0.577661	0.621205	0.621205	0.615681	0.616127	0.621316	0.620876	0.620114	0.607353	0.616137	0.586732	0.589417	0.589907	0.625962	0.625841	0.657129	0.665862	0.677999	0.676931	0.648596	0.654709	0.654709	0.659543
KF413620	0.581009	0.616086	0.603183	0.63142	0.612648	0.622311	0.615651	0.614684	0.620342	0.605289	0.621662	0.621037	0.611221	0.612235	0.613727	0.616526	0.617486	0.61998	0.62173	0.619399	0.624091	0.616028	0.610358	0.632867	0.618546	0.604433	0.598135	0.62746	0.62746	0.629071	0.626214	0.616601	0.619212	0.66745	0.637653	0.66762	0.589946	0.601757	0.601951	0.639109	0.627461	0.669037	0.653665	0.67124	0.672091	0.638142	0.638351	0.639344	0.660767
MH939397	0.578057	0.589077	0.596766	0.628372	0.624691	0.618977	0.621957	0.609793	0.608279	0.609817	0.621197	0.625443	0.590709	0.612164	0.612295	0.615385	0.610254	0.60426	0.61308	0.605911	0.606957	0.596734	0.625557	0.610808	0.60199	0.598341	0.601375	0.627701	0.627701	0.622559	0.622854	0.620185	0.625245	0.65933	0.646087	0.658454	0.597022	0.575787	0.575787	0.635022	0.638382	0.667311	0.662598	0.653012	0.652279	0.632446	0.63739	0.63623	0.652068
MG641192	0.563941	0.598413	0.599031	0.615124	0.632012	0.646048	0.6375	0.617749	0.615232	0.619903	0.603994	0.616107	0.624035	0.647577	0.65286	0.610308	0.60612	0.599902	0.590092	0.61378	0.618609	0.632127	0.627003	0.632425	0.630906	0.617945	0.622832	0.61177	0.61177	0.602637	0.604344	0.609026	0.617675	0.608428	0.619843	0.609639	0.586538	0.586628	0.584832	0.650072	0.648378	0.652804	0.652174	0.654528	0.652889	0.665706	0.629165	0.629648	0.635036
MG641195	0.559831	0.59958	0.595807	0.617547	0.632673	0.642541	0.641993	0.620655	0.619236	0.621293	0.607969	0.618552	0.623125	0.643487	0.649243	0.61079	0.608095	0.60197	0.59539	0.614265	0.618098	0.629263	0.62846	0.634456	0.632874	0.618173	0.621504	0.611614	0.611614	0.602176	0.603032	0.606939	0.612841	0.612274	0.620896	0.612384	0.592933	0.591847	0.59002	0.64805	0.644125	0.649278	0.652947	0.653396	0.651744	0.665705	0.62784	0.628323	0.626268
MG641193	0.561177	0.597478	0.600291	0.617934	0.624277	0.634086	0.635397	0.612295	0.613063	0.617104	0.605558	0.621407	0.617788	0.641326	0.635967	0.609639	0.603355	0.60305	0.593643	0.619766	0.622884	0.632542	0.626028	0.623188	0.63036	0.610925	0.626692	0.610129	0.610129	0.606277	0.608198	0.613985	0.622651	0.615421	0.614026	0.607607	0.591241	0.58427	0.581995	0.651675	0.651407	0.652908	0.648649	0.652519	0.650868	0.65739	0.623671	0.624155	0.631938
KM510192	0.55718	0.591295	0.573883	0.599	0.599399	0.608498	0.613831	0.585671	0.580517	0.590864	0.610056	0.590955	0.596326	0.581293	0.597037	0.61284	0.612431	0.595873	0.595798	0.597923	0.607628	0.601682	0.59518	0.601691	0.614888	0.607921	0.616152	0.597208	0.597208	0.615857	0.606925	0.59219	0.587512	0.606468	0.591045	0.609682	0.61336	0.595713	0.591179	0.601159	0.59884	0.615202	0.633782	0.638076	0.637456	0.625246	0.619592	0.62009	0.619094
MH939432	0.573506	0.588486	0.594554	0.604485	0.604698	0.607234	0.616549	0.582202	0.602342	0.602416	0.611753	0.595573	0.6135	0.593135	0.599798	0.624502	0.610118	0.588235	0.599002	0.599015	0.601138	0.597918	0.618063	0.590818	0.614913	0.615385	0.612173	0.609137	0.609137	0.605356	0.605477	0.610748	0.612399	0.6185	0.606362	0.615307	0.585037	0.603318	0.5992	0.616949	0.622047	0.607787	0.617354	0.632905	0.631135	0.626628	0.611518	0.611518	0.606046
MH939448	0.578664	0.589019	0.591157	0.606833	0.602912	0.606667	0.616507	0.580838	0.600102	0.597264	0.613991	0.598381	0.610916	0.593734	0.60091	0.628871	0.604687	0.592758	0.599	0.598917	0.607863	0.600099	0.618063	0.602808	0.612622	0.621622	0.616785	0.613428	0.613428	0.612494	0.61264	0.605025	0.608169	0.616958	0.604871	0.61415	0.589975	0.604733	0.600601	0.616167	0.623031	0.605974	0.610353	0.633005	0.630564	0.62482	0.613359	0.613359	0.60555
MH939451	0.579117	0.589019	0.590164	0.606833	0.603414	0.607692	0.619384	0.579052	0.601531	0.602238	0.613374	0.597876	0.611417	0.59424	0.601416	0.627872	0.606557	0.590481	0.598802	0.59803	0.599586	0.599206	0.618063	0.602808	0.613846	0.620602	0.615774	0.611902	0.611902	0.609114	0.609248	0.605528	0.608674	0.62014	0.605368	0.614415	0.588412	0.60423	0.6001	0.615981	0.621555	0.604078	0.608696	0.633448	0.631005	0.625663	0.612414	0.612414	0.605055
MH939447	0.559059	0.582225	0.579853	0.600613	0.595202	0.598876	0.623793	0.571216	0.598465	0.596438	0.61142	0.594064	0.612388	0.595033	0.600203	0.627246	0.599696	0.588822	0.586259	0.595062	0.606532	0.598214	0.607269	0.610857	0.607088	0.618441	0.613212	0.60131	0.60131	0.60202	0.602129	0.597271	0.598084	0.613466	0.608804	0.607608	0.589367	0.596597	0.598697	0.607938	0.610136	0.604177	0.602353	0.615871	0.615949	0.614608	0.613915	0.613915	0.605055
MH939446	0.565217	0.596564	0.588635	0.60224	0.59921	0.60159	0.604926	0.586614	0.600101	0.593596	0.596144	0.5965	0.593023	0.59433	0.591356	0.602934	0.607627	0.607072	0.603802	0.604697	0.61277	0.609082	0.614216	0.62038	0.60399	0.626308	0.621635	0.590864	0.590864	0.6	0.596663	0.575655	0.583618	0.604369	0.595827	0.593379	0.58485	0.601402	0.598201	0.615235	0.618932	0.622233	0.626787	0.631958	0.632545	0.62494	0.610236	0.609252	0.631553
MK570217	0.597814	0.589894	0.581773	0.600605	0.596289	0.599797	0.59799	0.578974	0.587525	0.597455	0.598122	0.584454	0.592832	0.582068	0.576488	0.606075	0.612308	0.588353	0.585378	0.612494	0.616071	0.608367	0.605862	0.593434	0.601995	0.598286	0.592184	0.596939	0.596939	0.599291	0.597975	0.588987	0.594661	0.601413	0.602622	0.58672	0.586241	0.602685	0.601691	0.605224	0.608075	0.633235	0.631063	0.64532	0.644026	0.632504	0.610589	0.611084	0.615232
MK570222	0.596844	0.586538	0.592079	0.597494	0.600506	0.596668	0.593076	0.573427	0.602577	0.588923	0.606121	0.591725	0.608196	0.597913	0.591045	0.595994	0.592052	0.586327	0.592389	0.60916	0.614936	0.611616	0.599796	0.591071	0.596221	0.601708	0.595894	0.596134	0.596134	0.603457	0.600608	0.594689	0.588557	0.591091	0.598796	0.589935	0.58408	0.593212	0.592228	0.604616	0.60355	0.625182	0.628336	0.626699	0.625917	0.636453	0.592882	0.593369	0.612506
MK570219	0.577028	0.583554	0.590841	0.59718	0.592165	0.593545	0.585207	0.584247	0.586138	0.588265	0.606468	0.580933	0.597422	0.577514	0.58189	0.600493	0.60404	0.591507	0.581927	0.599206	0.603421	0.598316	0.590819	0.581281	0.599196	0.598112	0.594059	0.600707	0.600707	0.608304	0.605879	0.581373	0.58485	0.606623	0.603103	0.594663	0.580198	0.587598	0.586614	0.601489	0.60426	0.630687	0.634736	0.622244	0.624638	0.639352	0.603355	0.603848	0.607519
MK570220	0.602336	0.587405	0.601003	0.593891	0.6007	0.593529	0.584754	0.589975	0.588206	0.581	0.609218	0.591	0.59725	0.573827	0.580725	0.609684	0.606872	0.592799	0.584962	0.602392	0.607292	0.597615	0.587506	0.592832	0.594689	0.6	0.601193	0.606367	0.606367	0.610448	0.611888	0.582198	0.585163	0.61292	0.597918	0.596888	0.580357	0.594074	0.593086	0.607267	0.609732	0.637555	0.63282	0.613767	0.616089	0.628224	0.605473	0.60597	0.616658
MH545508	0.594276	0.597861	0.575968	0.587741	0.612069	0.602123	0.606468	0.575248	0.603327	0.622027	0.598187	0.612822	0.599801	0.598697	0.593625	0.599599	0.605984	0.598987	0.589357	0.60257	0.606829	0.597312	0.598837	0.600998	0.589027	0.595545	0.600397	0.572407	0.572407	0.596552	0.595168	0.575962	0.5791	0.601819	0.597701	0.600409	0.598987	0.594049	0.592555	0.609887	0.60349	0.618817	0.612333	0.619343	0.621037	0.63301	0.61332	0.612823	0.633486
KJ547640	0.592655	0.597646	0.5778	0.586581	0.605131	0.599494	0.607196	0.573956	0.602422	0.615187	0.59567	0.605755	0.596822	0.598997	0.595107	0.603553	0.611536	0.592667	0.592854	0.61006	0.614703	0.599005	0.604776	0.597325	0.593672	0.589882	0.59518	0.574291	0.574291	0.597831	0.596448	0.581801	0.583374	0.602934	0.592519	0.597343	0.588794	0.591024	0.589537	0.6091	0.602521	0.623661	0.614719	0.618866	0.620557	0.627963	0.610781	0.610287	0.636503
KJ547637	0.581654	0.5839	0.593313	0.612306	0.61203	0.627719	0.616192	0.609793	0.600203	0.613307	0.621976	0.618154	0.59802	0.595567	0.593046	0.593086	0.62391	0.611279	0.607251	0.598232	0.59949	0.611139	0.606166	0.596588	0.595439	0.587858	0.595734	0.604352	0.604352	0.604467	0.604156	0.6105	0.607872	0.616583	0.613786	0.617677	0.602102	0.602188	0.601193	0.634435	0.625725	0.634736	0.628722	0.643272	0.64439	0.629203	0.649096	0.6501	0.665647
KM821747	0.568145	0.568803	0.599803	0.598595	0.603414	0.60698	0.605755	0.589822	0.602642	0.594937	0.620266	0.606231	0.609041	0.599899	0.600102	0.602166	0.615228	0.595842	0.59375	0.604061	0.606915	0.606616	0.617422	0.599699	0.58638	0.597804	0.597793	0.603431	0.603431	0.605118	0.605329	0.591857	0.597943	0.610035	0.605486	0.598802	0.581115	0.593357	0.590452	0.632155	0.633733	0.619827	0.628119	0.63526	0.632603	0.626692	0.64	0.64	0.61718
KJ547638	0.563521	0.593617	0.577713	0.604	0.603774	0.597512	0.613175	0.595723	0.601434	0.606673	0.611933	0.596404	0.591535	0.607813	0.608608	0.607283	0.615501	0.590367	0.58797	0.597525	0.605839	0.597826	0.611001	0.609114	0.575248	0.579517	0.589055	0.613146	0.613146	0.597735	0.597435	0.60059	0.608544	0.590819	0.587333	0.595107	0.59274	0.600798	0.601297	0.620228	0.627	0.635044	0.627338	0.640253	0.635214	0.624699	0.625494	0.625	0.648662
KJ547639	0.560821	0.577227	0.602	0.626154	0.601699	0.614879	0.623535	0.589679	0.596741	0.606945	0.585608	0.592296	0.611992	0.592315	0.580296	0.617751	0.59787	0.599899	0.596134	0.59442	0.603117	0.596482	0.609414	0.594089	0.590661	0.604114	0.611533	0.599899	0.599899	0.598406	0.597907	0.595134	0.591419	0.592052	0.577381	0.577822	0.596289	0.599402	0.597519	0.606883	0.606813	0.626155	0.637567	0.62828	0.628362	0.641565	0.617647	0.617149	0.624628
KT862245	0.584641	0.612938	0.593412	0.61962	0.608609	0.609114	0.608476	0.597475	0.615819	0.605477	0.631008	0.602183	0.622556	0.641586	0.627382	0.611675	0.617203	0.60978	0.602199	0.594283	0.599481	0.604769	0.609218	0.590932	0.596527	0.61477	0.621403	0.602199	0.602199	0.591403	0.593951	0.61639	0.616583	0.605105	0.617753	0.610238	0.6083	0.598912	0.596344	0.628557	0.633866	0.661235	0.647461	0.653714	0.653142	0.639745	0.635271	0.635271	0.642433
KT862247	0.584641	0.612366	0.592078	0.619119	0.606015	0.607595	0.608783	0.598084	0.619146	0.606491	0.628823	0.599307	0.628845	0.640061	0.626881	0.612183	0.623423	0.61	0.603604	0.594079	0.603466	0.607107	0.612481	0.590428	0.596016	0.613772	0.62519	0.602199	0.602199	0.591403	0.593951	0.615887	0.61608	0.60641	0.620123	0.610238	0.607377	0.598417	0.59585	0.630315	0.632816	0.661235	0.652941	0.654054	0.653314	0.631631	0.637688	0.637688	0.642963
MH545509	0.579356	0.615301	0.596051	0.610275	0.606076	0.624668	0.60452	0.595535	0.606583	0.606824	0.602704	0.61711	0.61287	0.62328	0.616588	0.609295	0.610526	0.580612	0.583762	0.601993	0.60411	0.608582	0.588776	0.595287	0.591984	0.615942	0.606154	0.590097	0.590097	0.601752	0.602683	0.585155	0.584429	0.611917	0.588906	0.590722	0.579806	0.582685	0.585062	0.623732	0.629649	0.63523	0.631976	0.646414	0.647796	0.636048	0.615964	0.615038	0.635156
MK433234	0.565608	0.595452	0.592145	0.608101	0.606893	0.612462	0.620603	0.623807	0.608543	0.610637	0.610144	0.610916	0.639056	0.613704	0.611056	0.625064	0.606963	0.597788	0.594188	0.619669	0.625	0.608141	0.59308	0.607658	0.622934	0.600696	0.591646	0.604548	0.604548	0.611713	0.612124	0.616008	0.61315	0.618807	0.601399	0.596774	0.618787	0.614	0.608263	0.648379	0.63388	0.643309	0.643555	0.635351	0.636452	0.643622	0.62042	0.620117	0.638062
MK433239	0.585925	0.611733	0.595346	0.615461	0.608141	0.63233	0.623932	0.620427	0.612183	0.620935	0.62069	0.627282	0.600892	0.594595	0.600098	0.6245	0.618108	0.598324	0.604559	0.597519	0.607292	0.610442	0.609367	0.606948	0.60659	0.610633	0.612658	0.606046	0.606046	0.593171	0.593552	0.605613	0.613208	0.603559	0.605909	0.596376	0.612723	0.599703	0.601792	0.648517	0.654206	0.634241	0.647949	0.63866	0.639296	0.645477	0.647496	0.646505	0.634873
KT862243	0.565684	0.617865	0.585934	0.637531	0.627884	0.623872	0.613759	0.639344	0.61569	0.615499	0.622354	0.630315	0.61835	0.609828	0.608273	0.612077	0.631843	0.610364	0.613307	0.596458	0.595166	0.604187	0.612214	0.612014	0.595661	0.603306	0.605765	0.623332	0.623332	0.623153	0.624075	0.613636	0.621308	0.606326	0.614665	0.611984	0.603577	0.620398	0.616683	0.635749	0.642892	0.640855	0.641734	0.649332	0.649064	0.646169	0.628696	0.628211	0.645349
KT862246	0.565147	0.615789	0.586429	0.637037	0.627884	0.622992	0.614706	0.639857	0.616187	0.616486	0.622846	0.630815	0.617862	0.605779	0.604076	0.61256	0.631209	0.609865	0.612806	0.596458	0.595166	0.604187	0.612214	0.611521	0.598619	0.60282	0.605276	0.622837	0.622837	0.62266	0.623582	0.615682	0.623364	0.607595	0.614061	0.612475	0.604074	0.616758	0.613063	0.635749	0.641921	0.64133	0.641734	0.649809	0.649544	0.643275	0.628211	0.627727	0.646802
KT862244	0.569661	0.613804	0.584524	0.637488	0.624504	0.641182	0.61769	0.630269	0.61311	0.617284	0.627803	0.636731	0.620117	0.60381	0.610029	0.6139	0.616683	0.60989	0.612112	0.599615	0.595755	0.603801	0.616452	0.60495	0.599901	0.603507	0.604685	0.626792	0.626792	0.624446	0.62537	0.617518	0.619465	0.608252	0.612524	0.616331	0.603474	0.614928	0.611248	0.637331	0.64703	0.637654	0.639352	0.64622	0.645933	0.645884	0.62688	0.626395	0.645036
MK249235	0.583018	0.60107	0.594064	0.614811	0.6185	0.60399	0.599208	0.605536	0.594781	0.621257	0.604767	0.615153	0.619001	0.615423	0.624318	0.623081	0.634473	0.604851	0.60331	0.617604	0.617949	0.634339	0.599902	0.61471	0.602351	0.605482	0.601566	0.601153	0.601153	0.601536	0.602694	0.626536	0.631216	0.616827	0.600293	0.59679	0.584593	0.599903	0.598928	0.637069	0.645996	0.627022	0.644413	0.645654	0.644882	0.644084	0.636543	0.636049	0.638215
MK249266	0.588775	0.590957	0.599798	0.612438	0.613128	0.60398	0.604859	0.609841	0.599802	0.625188	0.607231	0.615848	0.620087	0.613793	0.620503	0.62098	0.631266	0.611449	0.609288	0.613924	0.614089	0.627152	0.599607	0.617176	0.607143	0.60284	0.595226	0.606352	0.606352	0.605769	0.606936	0.624141	0.627152	0.614094	0.60667	0.601951	0.582322	0.602046	0.601072	0.635967	0.647605	0.627488	0.640132	0.64675	0.645984	0.645193	0.633055	0.632563	0.636717
MK249248	0.561486	0.601916	0.602513	0.607143	0.61136	0.606272	0.601879	0.607214	0.597422	0.629742	0.608437	0.620655	0.624818	0.609444	0.610511	0.622211	0.634146	0.612936	0.613293	0.612384	0.608784	0.624323	0.597938	0.621463	0.60432	0.604014	0.593294	0.612731	0.612731	0.602899	0.605034	0.623719	0.620456	0.612996	0.603912	0.60381	0.586797	0.603507	0.60302	0.639416	0.647605	0.635929	0.650071	0.652257	0.651522	0.644358	0.638821	0.638329	0.636452
MK249258	0.561486	0.601916	0.602513	0.607143	0.61136	0.606272	0.601879	0.607214	0.597422	0.629742	0.608437	0.620655	0.624818	0.609444	0.610511	0.622211	0.634146	0.612936	0.613293	0.612384	0.608784	0.624323	0.597938	0.621463	0.60432	0.604014	0.593294	0.612731	0.612731	0.602899	0.605034	0.623719	0.620456	0.612996	0.603912	0.60381	0.586797	0.603507	0.60302	0.639416	0.647605	0.635929	0.650071	0.652257	0.651522	0.644358	0.638821	0.638329	0.636452
MK249303	0.561486	0.601916	0.602513	0.607143	0.61136	0.606272	0.601879	0.607214	0.597422	0.629742	0.608437	0.620655	0.624818	0.609444	0.610511	0.622211	0.634146	0.612936	0.613293	0.612384	0.608784	0.624323	0.597938	0.621463	0.60432	0.604014	0.593294	0.612731	0.612731	0.602899	0.605034	0.623719	0.620456	0.612996	0.603912	0.60381	0.586797	0.603507	0.60302	0.639416	0.647605	0.635929	0.650071	0.652257	0.651522	0.644358	0.638821	0.638329	0.636452
MK249262	0.564533	0.601916	0.603015	0.606151	0.610364	0.603182	0.600296	0.612822	0.598909	0.630248	0.610035	0.620567	0.622991	0.603143	0.608333	0.621407	0.638086	0.613946	0.6143	0.612384	0.608784	0.624323	0.597645	0.622439	0.60284	0.605482	0.593006	0.615759	0.615759	0.605899	0.608043	0.624207	0.62094	0.613658	0.606477	0.605276	0.587689	0.606134	0.605648	0.640389	0.646341	0.638491	0.649289	0.652257	0.651522	0.644043	0.640196	0.639706	0.636143
MK249277	0.564533	0.601916	0.602513	0.606151	0.610364	0.605774	0.600296	0.612822	0.599405	0.630248	0.608437	0.619647	0.622871	0.609444	0.613078	0.621715	0.635458	0.613441	0.614257	0.612384	0.608784	0.624323	0.597938	0.622439	0.603829	0.604014	0.593294	0.616545	0.616545	0.606676	0.608822	0.623719	0.620456	0.613473	0.606477	0.60381	0.587977	0.604674	0.604187	0.639903	0.648094	0.638318	0.649123	0.652257	0.651522	0.644358	0.639706	0.639216	0.637421
MK249295	0.564533	0.601916	0.602513	0.606151	0.610364	0.605774	0.600296	0.612822	0.599405	0.630248	0.608437	0.619647	0.622871	0.609444	0.613078	0.621715	0.635458	0.613441	0.614257	0.612384	0.608784	0.624323	0.597938	0.622439	0.603829	0.604014	0.593294	0.616545	0.616545	0.606676	0.608822	0.623719	0.620456	0.613473	0.606477	0.60381	0.587977	0.604674	0.604187	0.639903	0.648094	0.638318	0.649123	0.652257	0.651522	0.644358	0.639706	0.639216	0.637421
MK249272	0.567752	0.606514	0.603015	0.605655	0.61136	0.605774	0.601285	0.613831	0.602993	0.629742	0.609926	0.620151	0.622384	0.608952	0.612586	0.620724	0.635458	0.614452	0.615268	0.61347	0.609918	0.622781	0.597938	0.621951	0.602356	0.604503	0.59378	0.616058	0.616058	0.609496	0.61165	0.623231	0.619971	0.613951	0.607949	0.603322	0.587977	0.606134	0.605648	0.641849	0.650049	0.638318	0.646307	0.651777	0.651039	0.644358	0.640196	0.639706	0.637421
MK249281	0.566913	0.603412	0.603015	0.60796	0.610862	0.600099	0.599802	0.612822	0.603604	0.631073	0.610532	0.621512	0.622504	0.602652	0.606863	0.620912	0.637089	0.614452	0.614804	0.61347	0.609918	0.623338	0.599606	0.61789	0.604218	0.606758	0.592035	0.614786	0.614786	0.604932	0.607074	0.622743	0.619486	0.612703	0.609229	0.605779	0.588954	0.609337	0.608845	0.640526	0.645854	0.639274	0.647393	0.650551	0.649807	0.645508	0.640196	0.639706	0.636452
MK249290	0.568421	0.602236	0.599393	0.607374	0.610611	0.604396	0.599108	0.61359	0.601193	0.629705	0.608263	0.61787	0.623408	0.611497	0.614661	0.631102	0.632104	0.61083	0.609707	0.608971	0.605209	0.623699	0.591466	0.614971	0.596964	0.604823	0.59404	0.622059	0.622059	0.610624	0.612793	0.623656	0.620388	0.606715	0.608502	0.60472	0.589391	0.605379	0.60489	0.639432	0.647666	0.639076	0.649165	0.653585	0.652852	0.644988	0.636319	0.63583	0.646771
MK249283	0.562827	0.61179	0.607306	0.613876	0.601504	0.611753	0.625255	0.607853	0.599396	0.618228	0.608889	0.600693	0.616182	0.6125	0.607601	0.605276	0.627051	0.614919	0.613636	0.598823	0.599587	0.614928	0.596934	0.610728	0.614428	0.598544	0.592861	0.612165	0.612165	0.615046	0.61546	0.625185	0.624263	0.616827	0.604239	0.604401	0.597059	0.594937	0.59445	0.642336	0.649902	0.641876	0.65062	0.649785	0.649038	0.642018	0.632793	0.632302	0.647894
MK249237	0.587816	0.600319	0.598898	0.630061	0.608268	0.608	0.615727	0.606914	0.602469	0.621432	0.598034	0.611612	0.612573	0.624815	0.631527	0.606589	0.640161	0.609793	0.603293	0.603975	0.601833	0.62316	0.596964	0.609639	0.595984	0.61002	0.604106	0.597108	0.597108	0.605505	0.606676	0.609352	0.613958	0.622578	0.597853	0.596782	0.595588	0.605237	0.603755	0.647173	0.652893	0.626704	0.643264	0.635205	0.632953	0.647289	0.647117	0.64662	0.646282
MK249249	0.586075	0.599787	0.598898	0.630061	0.608268	0.608	0.616222	0.606914	0.602963	0.621933	0.598034	0.611111	0.612573	0.625308	0.632024	0.607074	0.63787	0.609288	0.602794	0.606311	0.604284	0.625553	0.596964	0.609639	0.595984	0.609528	0.603617	0.596627	0.596627	0.605505	0.606676	0.609839	0.614446	0.622578	0.597853	0.596294	0.595098	0.605536	0.604053	0.647173	0.652893	0.627174	0.642789	0.635205	0.632953	0.649706	0.647614	0.647117	0.64833
MK249259	0.586623	0.599787	0.598898	0.630061	0.608268	0.608	0.616222	0.606914	0.602963	0.621933	0.598034	0.611111	0.612573	0.625308	0.632024	0.607074	0.63787	0.609288	0.602794	0.606311	0.604284	0.625553	0.596964	0.609639	0.595984	0.609528	0.603617	0.596627	0.596627	0.605505	0.606676	0.609839	0.614446	0.622578	0.597853	0.596294	0.595098	0.605536	0.604053	0.647656	0.653379	0.626704	0.642315	0.635677	0.633428	0.649217	0.648111	0.647614	0.648821
MK249257	0.586623	0.599787	0.598898	0.630061	0.608268	0.608	0.616222	0.606914	0.602963	0.621933	0.598034	0.611111	0.612573	0.625308	0.632024	0.607074	0.63787	0.609288	0.602794	0.606311	0.604284	0.625553	0.596964	0.609639	0.595984	0.609528	0.603617	0.596627	0.596627	0.605505	0.606676	0.609839	0.614446	0.622578	0.597853	0.596294	0.595098	0.605536	0.604053	0.647656	0.653379	0.626704	0.642315	0.635677	0.633428	0.649217	0.648111	0.647614	0.648821
MK249267	0.586623	0.599787	0.598898	0.630061	0.608268	0.608	0.616222	0.606914	0.602963	0.621933	0.598034	0.611111	0.612573	0.625308	0.632024	0.607074	0.63787	0.609288	0.602794	0.606311	0.604284	0.625553	0.596964	0.609639	0.595984	0.609528	0.603617	0.596627	0.596627	0.605505	0.606676	0.609839	0.614446	0.622578	0.597853	0.596294	0.595098	0.605536	0.604053	0.647656	0.653379	0.626704	0.642315	0.635677	0.633428	0.649217	0.648111	0.647614	0.648821
MK249247	0.587171	0.600319	0.598898	0.629049	0.607283	0.6075	0.614625	0.608202	0.604938	0.622434	0.598034	0.61011	0.610624	0.625308	0.632024	0.606589	0.639196	0.609793	0.603293	0.606311	0.604284	0.625553	0.596964	0.610602	0.595495	0.609528	0.603617	0.600386	0.600386	0.609284	0.610465	0.609839	0.614446	0.623062	0.600392	0.596294	0.596276	0.606719	0.605237	0.648139	0.653865	0.629769	0.641366	0.635677	0.633428	0.651448	0.648984	0.648488	0.649804
MK249278	0.587171	0.600319	0.598898	0.629049	0.607283	0.6075	0.614625	0.608202	0.604938	0.622434	0.598034	0.61011	0.610624	0.625308	0.632024	0.606589	0.639196	0.609793	0.603293	0.606311	0.604284	0.625553	0.596964	0.610602	0.595495	0.609528	0.603617	0.600386	0.600386	0.609284	0.610465	0.609839	0.614446	0.623062	0.600392	0.596294	0.596276	0.606719	0.605237	0.648139	0.653865	0.629769	0.641366	0.635677	0.633428	0.651448	0.648984	0.648488	0.649804
MK249284	0.584843	0.599042	0.603231	0.627024	0.601865	0.605486	0.615766	0.604914	0.600494	0.621486	0.598034	0.606697	0.611409	0.624138	0.621741	0.607074	0.635359	0.610298	0.603792	0.606311	0.604284	0.62279	0.596971	0.612452	0.598433	0.609037	0.603128	0.596145	0.596145	0.605022	0.606193	0.608252	0.614446	0.622093	0.598341	0.596294	0.594608	0.605341	0.603858	0.647173	0.652893	0.625764	0.641366	0.636149	0.633903	0.648728	0.647614	0.647117	0.646857
MK249265	0.597554	0.600319	0.598398	0.630061	0.60876	0.6075	0.616222	0.60642	0.602469	0.622434	0.598034	0.612112	0.613548	0.625308	0.631029	0.608043	0.638373	0.612348	0.605803	0.606605	0.604592	0.625553	0.599022	0.609639	0.596474	0.611002	0.605083	0.596145	0.596145	0.605022	0.606193	0.610326	0.614934	0.622943	0.596201	0.595424	0.594714	0.60612	0.60464	0.649903	0.656934	0.626704	0.642315	0.636149	0.633903	0.648754	0.648608	0.648111	0.652538
MK249299	0.590011	0.602236	0.598688	0.630567	0.607776	0.6085	0.615232	0.605432	0.601975	0.624245	0.605641	0.613534	0.616325	0.624323	0.631029	0.60562	0.640161	0.610803	0.604686	0.603105	0.600917	0.623772	0.595005	0.61012	0.595005	0.608247	0.604106	0.59779	0.59779	0.605899	0.607074	0.609839	0.614446	0.620039	0.597365	0.594252	0.595588	0.60663	0.605146	0.645753	0.651456	0.633223	0.643433	0.636493	0.635193	0.6468	0.647761	0.647264	0.644184
MK249291	0.588656	0.605417	0.602221	0.623672	0.605509	0.602494	0.613015	0.604033	0.604167	0.618309	0.594118	0.612368	0.61122	0.622167	0.629851	0.607472	0.634586	0.612854	0.608609	0.600194	0.601838	0.615007	0.590865	0.611969	0.605613	0.604993	0.59893	0.599036	0.599036	0.608717	0.609898	0.607767	0.613958	0.62767	0.604811	0.594634	0.597746	0.604548	0.603065	0.645723	0.65321	0.626943	0.638994	0.630486	0.629155	0.651939	0.647468	0.646971	0.64914
MK249280	0.557128	0.607717	0.623656	0.603671	0.605765	0.610755	0.610947	0.603726	0.605606	0.61718	0.619118	0.627382	0.614862	0.617778	0.608416	0.592035	0.632368	0.61197	0.613146	0.60447	0.600712	0.609229	0.6158	0.627654	0.588434	0.606951	0.601365	0.620503	0.620503	0.606268	0.60844	0.623472	0.622147	0.621529	0.61769	0.595296	0.597741	0.609636	0.608161	0.635585	0.631579	0.637553	0.641686	0.635849	0.637874	0.635666	0.64475	0.644259	0.640748
MK249282	0.569904	0.59806	0.606701	0.611001	0.621903	0.613522	0.627471	0.60835	0.611612	0.623312	0.619425	0.610889	0.628586	0.63724	0.636317	0.605737	0.617749	0.610494	0.616121	0.613222	0.609302	0.619683	0.608653	0.623103	0.600691	0.606654	0.602847	0.6	0.6	0.605482	0.609337	0.609015	0.612006	0.628418	0.615992	0.598732	0.597815	0.598049	0.597073	0.637373	0.635841	0.64235	0.646417	0.645437	0.643711	0.650387	0.636364	0.63569	0.638067
KJ547641	0.576567	0.58977	0.589924	0.608437	0.618355	0.617796	0.618336	0.615346	0.623807	0.635988	0.621461	0.628399	0.624628	0.614925	0.61447	0.607949	0.617809	0.600601	0.599	0.594515	0.600103	0.598823	0.582689	0.610044	0.623618	0.606719	0.608803	0.612305	0.612305	0.608738	0.609828	0.596971	0.589372	0.609552	0.607356	0.608828	0.610695	0.587372	0.589443	0.635772	0.635189	0.63784	0.631604	0.637799	0.636713	0.63013	0.626341	0.625366	0.638793
GQ365709	0.575841	0.592973	0.588451	0.617632	0.602571	0.612836	0.599276	0.607216	0.602041	0.591774	0.61332	0.599692	0.613257	0.624217	0.632105	0.61974	0.621707	0.601982	0.608995	0.614984	0.614835	0.617708	0.602911	0.609053	0.610738	0.60666	0.601348	0.609285	0.609285	0.627676	0.627943	0.607124	0.611374	0.60115	0.611111	0.619968	0.61724	0.624935	0.622534	0.633489	0.640438	0.654416	0.646759	0.640455	0.637448	0.644261	0.631905	0.629115	0.642408
KF268025	0.570588	0.593348	0.59322	0.618524	0.60422	0.615863	0.598555	0.609681	0.599692	0.59814	0.616736	0.599078	0.614338	0.624084	0.630526	0.623762	0.616352	0.599687	0.6072	0.619622	0.616657	0.610073	0.60499	0.610825	0.619667	0.608947	0.607496	0.612448	0.612448	0.631221	0.629921	0.606806	0.609679	0.601366	0.608901	0.622115	0.617677	0.626632	0.622592	0.63726	0.634486	0.659662	0.647239	0.644826	0.641814	0.653947	0.633437	0.630626	0.645279
KF268026	0.570588	0.593348	0.590597	0.616954	0.60422	0.615863	0.598555	0.609681	0.600205	0.597624	0.615186	0.59959	0.615908	0.624084	0.630526	0.623762	0.616352	0.599687	0.6072	0.620147	0.617209	0.610073	0.60447	0.610825	0.619667	0.614737	0.609667	0.611925	0.611925	0.627615	0.62631	0.60881	0.611697	0.601366	0.608901	0.622115	0.617677	0.626632	0.622592	0.63726	0.631959	0.660174	0.647751	0.644826	0.641814	0.651066	0.633956	0.631143	0.646194
KF268027	0.570588	0.593348	0.590597	0.616954	0.60422	0.615863	0.598555	0.609681	0.600205	0.597624	0.615186	0.59959	0.615908	0.624084	0.630526	0.623762	0.616352	0.599687	0.6072	0.620147	0.617209	0.610073	0.60447	0.610825	0.619667	0.614737	0.609667	0.611925	0.611925	0.627615	0.62631	0.60881	0.611697	0.601366	0.608901	0.622115	0.617677	0.626632	0.622592	0.63726	0.631959	0.660174	0.647751	0.644826	0.641814	0.651066	0.633956	0.631143	0.646194
KF268028	0.570588	0.593348	0.590597	0.616954	0.60422	0.615863	0.598555	0.609681	0.600205	0.597624	0.615186	0.59959	0.615908	0.624084	0.630526	0.623762	0.616352	0.599687	0.6072	0.620147	0.617209	0.610073	0.60447	0.610825	0.619667	0.614737	0.609667	0.611925	0.611925	0.627615	0.62631	0.60881	0.611697	0.601366	0.608901	0.622115	0.617677	0.626632	0.622592	0.63726	0.631959	0.660174	0.647751	0.644826	0.641814	0.651066	0.633956	0.631143	0.646194
KM598383	0.564225	0.593029	0.590381	0.618973	0.60525	0.614589	0.598555	0.610939	0.601542	0.597107	0.616021	0.600614	0.61287	0.626379	0.632858	0.624609	0.61478	0.599687	0.6072	0.618573	0.621681	0.608515	0.602911	0.609794	0.618106	0.614737	0.609667	0.605744	0.605744	0.622977	0.620617	0.608285	0.610643	0.599475	0.606489	0.62337	0.61665	0.618238	0.614278	0.637022	0.627835	0.660174	0.647751	0.647242	0.644236	0.652626	0.63259	0.629783	0.643714
KM598382	0.564225	0.593029	0.590381	0.618973	0.60525	0.614589	0.598555	0.610939	0.601542	0.597107	0.616021	0.600614	0.61287	0.626379	0.632858	0.624609	0.61478	0.599687	0.6072	0.618573	0.621681	0.608515	0.602911	0.609794	0.618106	0.614737	0.609667	0.605744	0.605744	0.622977	0.620617	0.608285	0.610643	0.599475	0.606489	0.62337	0.61665	0.618238	0.614278	0.637022	0.627835	0.660174	0.647751	0.647242	0.644236	0.652626	0.63259	0.629783	0.643714
KM598384	0.570588	0.592275	0.587863	0.615908	0.60422	0.615345	0.599071	0.609166	0.59918	0.604373	0.614153	0.606092	0.614861	0.623097	0.628421	0.623241	0.620726	0.598335	0.605805	0.619622	0.617209	0.610504	0.60395	0.609166	0.619667	0.615789	0.609034	0.611402	0.611402	0.626252	0.63233	0.608285	0.610615	0.604101	0.612277	0.621578	0.618191	0.625587	0.621551	0.636317	0.631038	0.660174	0.647751	0.645346	0.643455	0.651066	0.633437	0.630626	0.646194
KJ547636	0.564551	0.591058	0.60439	0.616525	0.602094	0.595689	0.606789	0.601993	0.584511	0.603125	0.617317	0.602207	0.621693	0.599276	0.615465	0.599475	0.620321	0.605011	0.601492	0.6136	0.61804	0.612342	0.600939	0.590838	0.606618	0.613298	0.619149	0.600414	0.600414	0.621014	0.621466	0.604834	0.605042	0.603457	0.613391	0.602296	0.607884	0.602704	0.602704	0.61265	0.619497	0.626789	0.638773	0.611253	0.612255	0.622925	0.634454	0.633403	0.615303
KT732814	0.583105	0.609232	0.582097	0.602705	0.602188	0.609461	0.607481	0.586826	0.61366	0.594124	0.623596	0.615228	0.618235	0.617603	0.621461	0.604096	0.615931	0.599402	0.6001	0.591736	0.595323	0.6	0.595146	0.611057	0.626948	0.595342	0.589744	0.598995	0.598995	0.585307	0.585189	0.594568	0.603941	0.603057	0.591266	0.59322	0.595427	0.610857	0.605063	0.596627	0.615988	0.618729	0.626808	0.617774	0.614793	0.646062	0.591937	0.591937	0.622585
KT732792	0.523165	0.585263	0.597859	0.609562	0.621	0.593985	0.59761	0.593187	0.596285	0.5999	0.604708	0.594246	0.623936	0.60457	0.602672	0.604548	0.608309	0.602	0.604407	0.58869	0.593306	0.587604	0.61167	0.602633	0.602897	0.589567	0.581509	0.599709	0.599709	0.601072	0.605289	0.578641	0.580786	0.594857	0.591626	0.585485	0.618408	0.607073	0.606582	0.638076	0.634483	0.615169	0.616496	0.61381	0.612841	0.630561	0.618817	0.618402	0.628472
KT732793	0.536534	0.592593	0.591662	0.611636	0.62081	0.591409	0.59821	0.601371	0.586946	0.595037	0.603423	0.590797	0.608525	0.607804	0.600099	0.600491	0.611558	0.60492	0.608346	0.592266	0.597122	0.583984	0.60999	0.598054	0.597312	0.591535	0.581068	0.595827	0.595827	0.603423	0.606001	0.577724	0.580348	0.589433	0.584473	0.59433	0.612235	0.605146	0.604651	0.631709	0.62874	0.61354	0.618712	0.621401	0.620473	0.628199	0.623844	0.623358	0.625743
MG571101	0.562467	0.595518	0.602733	0.610364	0.60961	0.613002	0.59879	0.593456	0.608258	0.610178	0.599901	0.583375	0.613797	0.613852	0.614236	0.616641	0.61724	0.596571	0.592312	0.586882	0.594121	0.57345	0.609288	0.611111	0.610601	0.630368	0.634734	0.58599	0.58599	0.591085	0.59146	0.601285	0.607125	0.612776	0.615538	0.604444	0.600097	0.606179	0.602445	0.589339	0.593532	0.627326	0.613372	0.634036	0.631552	0.618928	0.597831	0.597735	0.602616
KP263547	0.581483	0.590813	0.591806	0.585329	0.606764	0.597561	0.605906	0.596848	0.592988	0.593152	0.602768	0.583667	0.595083	0.596482	0.6	0.596693	0.618229	0.584493	0.589394	0.596718	0.595822	0.606335	0.600701	0.606291	0.622875	0.607774	0.606383	0.605897	0.605897	0.606614	0.606525	0.59921	0.606046	0.588753	0.604074	0.588235	0.585968	0.6105	0.6095	0.606931	0.598437	0.614506	0.607564	0.601566	0.601478	0.614476	0.61912	0.618154	0.6
KF371636	0.557967	0.588204	0.57992	0.601586	0.601586	0.61808	0.603867	0.597525	0.599409	0.60642	0.609218	0.611689	0.617632	0.598626	0.60305	0.608867	0.615229	0.57732	0.58251	0.60292	0.608295	0.597195	0.60381	0.606346	0.621756	0.605055	0.614583	0.585354	0.585354	0.585389	0.584762	0.603937	0.602387	0.609732	0.588948	0.584302	0.589805	0.583213	0.582934	0.58466	0.589147	0.6188	0.623333	0.639569	0.637438	0.635749	0.602827	0.602827	0.605392
KT862249	0.571208	0.592105	0.599002	0.617	0.629409	0.621068	0.626044	0.614422	0.59333	0.615768	0.617191	0.62098	0.616691	0.620944	0.623699	0.621331	0.625126	0.60798	0.587917	0.625555	0.624612	0.614594	0.618245	0.608632	0.626228	0.604278	0.599609	0.619718	0.619718	0.617918	0.613592	0.62749	0.623123	0.615422	0.621279	0.612205	0.608419	0.604674	0.60575	0.636453	0.646009	0.6247	0.629612	0.646161	0.645401	0.644499	0.628599	0.619233	0.611194
KT862251	0.572032	0.590069	0.610941	0.617352	0.597168	0.602102	0.609344	0.621542	0.585449	0.598312	0.615574	0.628244	0.620673	0.613524	0.606654	0.603457	0.629385	0.588235	0.584953	0.619118	0.623499	0.616968	0.605276	0.605731	0.611028	0.586829	0.588004	0.609887	0.609887	0.609012	0.609898	0.602646	0.604525	0.609314	0.622992	0.603653	0.612565	0.607264	0.607748	0.615536	0.624938	0.633776	0.630579	0.637695	0.636855	0.630866	0.634681	0.629917	0.621418
MF173067	0.580214	0.589825	0.610429	0.614464	0.602245	0.609406	0.612494	0.610246	0.595713	0.615992	0.598592	0.608674	0.615385	0.624689	0.634913	0.606001	0.626556	0.583579	0.584859	0.613871	0.616933	0.620928	0.619635	0.620329	0.636181	0.604004	0.603709	0.624697	0.624697	0.610713	0.610899	0.592718	0.588178	0.595671	0.600195	0.580833	0.611776	0.597821	0.601392	0.611328	0.614594	0.625542	0.629398	0.630561	0.631144	0.619739	0.625631	0.624181	0.630622
MF173065	0.565823	0.596195	0.597804	0.630617	0.62716	0.601263	0.630206	0.607912	0.600696	0.616076	0.615881	0.616262	0.61993	0.612791	0.620585	0.606985	0.618905	0.607107	0.600399	0.595765	0.59737	0.59594	0.625186	0.60647	0.610244	0.609291	0.600489	0.611919	0.611919	0.610276	0.607938	0.59594	0.593074	0.61412	0.609995	0.609122	0.601861	0.590709	0.59022	0.607195	0.60972	0.620523	0.615053	0.60754	0.607472	0.614196	0.616634	0.616142	0.6155
MH545510	0.580401	0.599245	0.604745	0.618227	0.610568	0.631043	0.625553	0.605784	0.601912	0.614279	0.605118	0.607444	0.601662	0.611194	0.609132	0.612506	0.602993	0.591556	0.591445	0.615845	0.618497	0.620912	0.63986	0.616526	0.619095	0.605071	0.606046	0.605614	0.605614	0.600952	0.604027	0.603736	0.606477	0.605531	0.604618	0.613949	0.581205	0.592289	0.593735	0.625308	0.623408	0.617154	0.623661	0.641026	0.640377	0.626032	0.612599	0.610698	0.612599
KF371643	0.577352	0.590252	0.598394	0.611362	0.600495	0.608586	0.605954	0.610974	0.594138	0.607486	0.608263	0.591131	0.621568	0.620829	0.613568	0.609281	0.605862	0.590679	0.593357	0.606442	0.604565	0.599404	0.596059	0.592204	0.621349	0.588498	0.585185	0.610589	0.610589	0.60576	0.606965	0.60612	0.609912	0.612555	0.626506	0.64032	0.606747	0.602607	0.596237	0.611747	0.622556	0.632643	0.617073	0.613681	0.612871	0.610005	0.603088	0.604778	0.617532
KF371642	0.579639	0.584174	0.598584	0.616487	0.607053	0.621143	0.613098	0.620553	0.615729	0.631767	0.615956	0.609086	0.610999	0.597396	0.612723	0.617662	0.61609	0.608122	0.598987	0.607589	0.604919	0.608609	0.600399	0.601317	0.617172	0.578171	0.583292	0.629462	0.629462	0.617927	0.619167	0.596814	0.601586	0.615233	0.619284	0.633987	0.613715	0.599024	0.601079	0.60457	0.599505	0.616206	0.615347	0.630617	0.627976	0.621715	0.611741	0.611248	0.607814
KF371641	0.582604	0.592259	0.592092	0.605891	0.609068	0.623476	0.599901	0.612714	0.620777	0.618348	0.61284	0.605509	0.607233	0.608149	0.612038	0.625256	0.616249	0.596465	0.588354	0.58884	0.587661	0.602978	0.601087	0.589896	0.607214	0.589946	0.595333	0.61592	0.61592	0.60995	0.610364	0.587395	0.591847	0.599224	0.623325	0.625562	0.611684	0.602746	0.59814	0.606541	0.60089	0.617831	0.610923	0.621205	0.6185	0.61367	0.608717	0.608227	0.602066
KF371639	0.581358	0.578694	0.576152	0.61569	0.619238	0.625885	0.612376	0.604126	0.601485	0.603783	0.61477	0.593904	0.60187	0.611056	0.605865	0.609636	0.628218	0.596429	0.592105	0.610203	0.614943	0.603072	0.634403	0.614392	0.612407	0.593245	0.595098	0.608612	0.608612	0.610542	0.611275	0.604467	0.617106	0.611765	0.606046	0.617095	0.610326	0.595029	0.590953	0.617084	0.624263	0.633946	0.637639	0.617314	0.615842	0.620388	0.629297	0.626243	0.625864
KF371640	0.570354	0.569029	0.587576	0.606786	0.606319	0.619626	0.613307	0.610035	0.620329	0.622943	0.606151	0.614536	0.593796	0.602488	0.614688	0.605329	0.628399	0.606168	0.608896	0.619261	0.62141	0.61245	0.601388	0.608028	0.614922	0.608674	0.605038	0.603457	0.603457	0.59312	0.594488	0.589832	0.600993	0.592791	0.60995	0.606842	0.618741	0.609383	0.606315	0.616601	0.610811	0.623576	0.620334	0.610598	0.608908	0.636949	0.61394	0.61394	0.603671
MK433238	0.567974	0.585609	0.582778	0.605711	0.603293	0.609558	0.631741	0.617278	0.618712	0.626096	0.611468	0.605224	0.591403	0.587388	0.597494	0.606259	0.60691	0.593246	0.595831	0.605496	0.612002	0.603568	0.604407	0.6215	0.610832	0.595321	0.605726	0.602861	0.602861	0.595776	0.597147	0.597933	0.61367	0.591988	0.600398	0.596853	0.612519	0.618976	0.616968	0.624181	0.623932	0.603565	0.614493	0.608887	0.608354	0.614428	0.612983	0.609599	0.600888
KF371638	0.583378	0.59019	0.589241	0.608993	0.621903	0.610338	0.614656	0.600705	0.594378	0.624688	0.596888	0.608761	0.616314	0.61462	0.614542	0.623217	0.608911	0.611566	0.599097	0.598735	0.599078	0.596182	0.604932	0.620909	0.603858	0.58486	0.588122	0.642407	0.642407	0.63689	0.638298	0.623065	0.625124	0.610333	0.609367	0.614097	0.598223	0.605911	0.60187	0.607988	0.597953	0.608398	0.622102	0.602339	0.600294	0.616781	0.608739	0.609045	0.616749
KT862241	0.584896	0.590164	0.591641	0.608696	0.62209	0.610035	0.613965	0.599698	0.592574	0.617574	0.596782	0.610187	0.614997	0.614428	0.612871	0.623831	0.610119	0.61023	0.597793	0.597472	0.599078	0.595693	0.602415	0.62219	0.599112	0.585824	0.590338	0.640155	0.640155	0.634653	0.636539	0.62525	0.625187	0.605987	0.613693	0.618635	0.602177	0.601774	0.599112	0.606404	0.596884	0.601555	0.617922	0.603922	0.601875	0.615836	0.603707	0.60401	0.612506
MF327568	0.556806	0.574173	0.600102	0.609841	0.613033	0.626469	0.606566	0.631143	0.600303	0.615191	0.612725	0.600804	0.614415	0.583167	0.603726	0.614661	0.631955	0.598373	0.598481	0.607872	0.606824	0.607551	0.607072	0.61604	0.620915	0.602469	0.599803	0.585034	0.585034	0.588927	0.588813	0.596774	0.601104	0.581775	0.595203	0.606268	0.584409	0.591334	0.594368	0.622122	0.620518	0.604433	0.63013	0.623512	0.622067	0.620551	0.619119	0.61962	0.620759
MF327561	0.580294	0.579449	0.588471	0.60796	0.633018	0.63011	0.604033	0.607304	0.618301	0.609514	0.629146	0.602404	0.610203	0.616384	0.618881	0.621053	0.621595	0.614482	0.619733	0.601761	0.606202	0.603322	0.611002	0.617296	0.617676	0.597853	0.596869	0.624877	0.624877	0.624016	0.625924	0.595296	0.597365	0.613692	0.614026	0.592826	0.610119	0.610811	0.609828	0.615839	0.616028	0.62653	0.646654	0.642469	0.642147	0.636908	0.621891	0.620896	0.599214
MF327562	0.579119	0.579733	0.588649	0.610416	0.636637	0.634538	0.608048	0.610187	0.618321	0.614464	0.629761	0.601912	0.611332	0.619287	0.622423	0.616232	0.623123	0.615503	0.61689	0.604525	0.609148	0.604116	0.614018	0.623807	0.617456	0.594714	0.597441	0.627849	0.627849	0.614138	0.616028	0.59714	0.599214	0.613346	0.615195	0.596107	0.613273	0.611962	0.610974	0.616067	0.61743	0.631241	0.644795	0.640633	0.640299	0.633817	0.61981	0.618809	0.608652
KY308268	0.556734	0.602996	0.599898	0.596688	0.620553	0.622244	0.609421	0.62052	0.613346	0.61166	0.613268	0.611001	0.619698	0.609104	0.612133	0.596457	0.611493	0.615229	0.613454	0.616526	0.616424	0.617734	0.600689	0.596949	0.594912	0.601586	0.604674	0.599312	0.599312	0.606808	0.60919	0.602183	0.604548	0.597236	0.600298	0.611771	0.603946	0.613379	0.613569	0.629024	0.631034	0.637274	0.642959	0.640927	0.640814	0.623167	0.611702	0.612482	0.630327
MH545502	0.584013	0.599261	0.591646	0.610584	0.622211	0.620707	0.615771	0.603465	0.622851	0.6205	0.616683	0.627837	0.620518	0.62007	0.619095	0.604583	0.617383	0.633248	0.634969	0.60621	0.607996	0.601489	0.599121	0.616873	0.608958	0.597826	0.594274	0.596853	0.596853	0.591198	0.592829	0.609167	0.603338	0.607601	0.601504	0.61144	0.595955	0.588177	0.589681	0.60575	0.612573	0.60913	0.616635	0.628585	0.629159	0.597608	0.609344	0.609344	0.627954
MG917675	0.589168	0.598625	0.587138	0.613113	0.6211	0.620829	0.615692	0.60585	0.622155	0.620879	0.619024	0.630754	0.621635	0.61718	0.615727	0.602427	0.618928	0.63832	0.637807	0.605613	0.607365	0.599405	0.6	0.614697	0.609328	0.596941	0.59241	0.597243	0.597243	0.594317	0.600785	0.608181	0.602356	0.607514	0.597201	0.615044	0.595262	0.589946	0.591445	0.606149	0.612195	0.610531	0.616595	0.628641	0.629213	0.595602	0.611139	0.611139	0.626126
KT598248	0.566913	0.573184	0.59126	0.594943	0.604938	0.62012	0.61255	0.590637	0.596527	0.594246	0.586068	0.600203	0.593719	0.625502	0.623494	0.608717	0.606663	0.608474	0.598584	0.60259	0.605471	0.603088	0.610338	0.6174	0.606928	0.589541	0.587858	0.60749	0.60749	0.611111	0.610922	0.581935	0.580835	0.586477	0.588177	0.581395	0.590148	0.588526	0.588323	0.606166	0.611583	0.586477	0.591937	0.608313	0.608268	0.610396	0.604335	0.604335	0.596211
KT862248	0.557895	0.599677	0.581613	0.594819	0.597847	0.591716	0.60187	0.60157	0.609	0.594161	0.595367	0.596956	0.616418	0.612823	0.617149	0.623058	0.605159	0.591403	0.592501	0.610112	0.611139	0.605046	0.58668	0.605897	0.599705	0.604755	0.60089	0.600971	0.600971	0.611193	0.610103	0.600291	0.58815	0.623325	0.624383	0.610485	0.595181	0.596458	0.595022	0.602463	0.604218	0.618225	0.611535	0.615163	0.616201	0.621674	0.622919	0.621939	0.612774
MF327567	0.573283	0.577636	0.579349	0.61501	0.629175	0.610811	0.629593	0.607901	0.622346	0.626417	0.617647	0.609383	0.611194	0.622632	0.615231	0.607938	0.616692	0.585793	0.581244	0.584804	0.584711	0.586207	0.592323	0.606914	0.619024	0.594344	0.595974	0.601923	0.601923	0.62768	0.624879	0.61743	0.624135	0.598656	0.602639	0.589479	0.600295	0.60274	0.604207	0.622484	0.618793	0.600096	0.605136	0.621861	0.619921	0.612591	0.612968	0.612968	0.625314
MH939452	0.582285	0.587175	0.581943	0.623714	0.610308	0.632754	0.623831	0.615614	0.633803	0.624567	0.619598	0.614052	0.617	0.645685	0.636776	0.624323	0.610784	0.615616	0.615808	0.606388	0.606939	0.603151	0.602799	0.604076	0.618691	0.606284	0.607746	0.620805	0.620805	0.630993	0.632396	0.617357	0.616675	0.604406	0.611194	0.602172	0.60039	0.603027	0.604492	0.609961	0.605186	0.612048	0.609579	0.607075	0.605099	0.617847	0.613837	0.610975	0.611874
MK433236	0.580645	0.586462	0.61834	0.614001	0.624027	0.627628	0.626298	0.61864	0.60331	0.618669	0.602295	0.609695	0.612855	0.6335	0.637776	0.615271	0.614271	0.58991	0.596677	0.598606	0.598529	0.6001	0.623096	0.610236	0.621393	0.608952	0.607108	0.639731	0.639731	0.640232	0.641336	0.607389	0.605793	0.60643	0.612175	0.616642	0.62014	0.619335	0.6195	0.645634	0.6444	0.596145	0.601453	0.609732	0.609015	0.623529	0.608586	0.605038	0.622322
KT862250	0.569742	0.593833	0.593012	0.606468	0.605697	0.60479	0.608674	0.602564	0.614729	0.606335	0.609	0.604663	0.601493	0.622111	0.618336	0.616567	0.6	0.607143	0.5995	0.594515	0.601135	0.581667	0.603622	0.602861	0.608521	0.589391	0.586393	0.601375	0.601375	0.599414	0.597853	0.598832	0.602827	0.591965	0.607125	0.621933	0.591727	0.597037	0.596543	0.610078	0.612555	0.594017	0.597878	0.598086	0.60183	0.599518	0.616187	0.61569	0.618557
KT732794	0.558127	0.586482	0.601937	0.619912	0.619165	0.620464	0.613681	0.591633	0.613786	0.617032	0.597543	0.598609	0.598522	0.611446	0.610805	0.628161	0.623678	0.592629	0.593719	0.617838	0.614376	0.602457	0.613681	0.606509	0.608587	0.601074	0.604433	0.623512	0.623512	0.621354	0.619753	0.605774	0.607872	0.605403	0.615771	0.623876	0.582765	0.588235	0.588725	0.602767	0.599017	0.605148	0.605531	0.628953	0.62904	0.61377	0.626396	0.623034	0.604104
MH939427	0.569189	0.588611	0.603736	0.631917	0.617176	0.625308	0.642048	0.605449	0.602692	0.625431	0.613921	0.614044	0.626554	0.624938	0.625375	0.627375	0.635329	0.593162	0.595439	0.609926	0.610125	0.607002	0.600768	0.625791	0.608847	0.605432	0.59656	0.622669	0.622669	0.62506	0.622051	0.620431	0.61999	0.595295	0.622504	0.614826	0.615655	0.599805	0.593978	0.62604	0.618768	0.616054	0.612343	0.609382	0.611753	0.626091	0.610312	0.605941	0.617413
MH939434	0.564648	0.59632	0.615653	0.630435	0.618049	0.624628	0.641342	0.603414	0.609155	0.623332	0.615617	0.616808	0.621945	0.625628	0.620259	0.630987	0.637406	0.596588	0.59739	0.608458	0.608787	0.611277	0.610352	0.627384	0.608135	0.601392	0.591897	0.612888	0.612888	0.631115	0.631063	0.61772	0.617939	0.595446	0.624632	0.617157	0.611083	0.605745	0.59921	0.629482	0.618434	0.616585	0.615535	0.615682	0.615946	0.622136	0.616466	0.61203	0.62012
KT732795	0.582203	0.585487	0.605998	0.622785	0.627041	0.609335	0.624371	0.59488	0.603484	0.59643	0.620092	0.622875	0.632581	0.628327	0.629406	0.621801	0.597396	0.596164	0.593152	0.60802	0.610232	0.599398	0.609288	0.621939	0.625767	0.59598	0.598588	0.61238	0.61238	0.620266	0.619949	0.617391	0.607377	0.609524	0.629083	0.619146	0.589089	0.613052	0.610997	0.606076	0.621594	0.615884	0.616036	0.605641	0.60508	0.625506	0.610015	0.608498	0.606582
KT732796	0.579348	0.585019	0.599691	0.620253	0.623853	0.609533	0.615269	0.592574	0.600815	0.595037	0.61946	0.61499	0.629332	0.628586	0.629667	0.621414	0.591613	0.59697	0.593955	0.601903	0.603793	0.592481	0.603631	0.623601	0.622256	0.595573	0.600404	0.609596	0.609596	0.611705	0.613068	0.620299	0.603945	0.605803	0.627101	0.616183	0.590614	0.613846	0.611282	0.604593	0.619939	0.616267	0.618028	0.608911	0.609367	0.621526	0.608081	0.606566	0.607505
MH939425	0.560858	0.588106	0.582227	0.621152	0.616799	0.616808	0.614271	0.61359	0.608321	0.628264	0.614476	0.607444	0.615307	0.627461	0.617396	0.623344	0.61128	0.60101	0.596465	0.59403	0.596749	0.592112	0.598201	0.614845	0.599298	0.593297	0.591451	0.616979	0.616979	0.618298	0.616896	0.622367	0.617383	0.620587	0.617588	0.605013	0.595894	0.587771	0.588264	0.61753	0.627895	0.607558	0.611301	0.609467	0.606647	0.623704	0.610805	0.611306	0.616742
MK483083_Capybara_genomovirus_11_cap1_1674	0.565194	0.58698	0.590021	0.613682	0.617247	0.623093	0.61197	0.601314	0.609053	0.604802	0.609829	0.602319	0.630699	0.612952	0.62247	0.616131	0.615544	0.587455	0.59634	0.604627	0.604009	0.596429	0.613327	0.617556	0.606942	0.598164	0.602046	0.609744	0.609744	0.619818	0.618375	0.595166	0.59798	0.611504	0.623967	0.600301	0.602823	0.609295	0.609607	0.619889	0.624809	0.608587	0.610422	0.604651	0.601792	0.613982	0.623529	0.623018	0.616397
KY308271	0.560963	0.574803	0.594758	0.61546	0.630096	0.617603	0.623953	0.61523	0.612772	0.618836	0.612419	0.610305	0.635778	0.636678	0.639206	0.618716	0.614279	0.602	0.612368	0.5995	0.600845	0.602513	0.616634	0.624565	0.620567	0.601966	0.601185	0.62531	0.62531	0.621115	0.619517	0.628861	0.623553	0.616749	0.619289	0.60612	0.590439	0.603465	0.60297	0.618155	0.624938	0.623953	0.622614	0.61812	0.617647	0.616864	0.623812	0.623812	0.60368
MK483081_Capybara_genomovirus_9_cap1_561	0.578863	0.587921	0.602428	0.617704	0.63982	0.628301	0.619912	0.594289	0.60159	0.61879	0.621032	0.610805	0.61743	0.626044	0.625553	0.60609	0.615805	0.603175	0.605641	0.600884	0.604037	0.601889	0.617417	0.62574	0.618164	0.61565	0.611984	0.621436	0.621436	0.616832	0.61785	0.627354	0.613503	0.598751	0.608346	0.618698	0.592864	0.601594	0.600399	0.617734	0.623153	0.599428	0.611855	0.622504	0.622059	0.622919	0.61665	0.615653	0.611631
MK483072_Capybara_genomovirus_1_cap1_SP_603	0.579238	0.600546	0.575025	0.622811	0.627373	0.61718	0.61194	0.609359	0.614439	0.629328	0.631902	0.603397	0.608936	0.613717	0.620795	0.632132	0.610641	0.60403	0.602319	0.615071	0.615385	0.623788	0.616617	0.602183	0.619847	0.60427	0.603182	0.616642	0.616642	0.620416	0.619732	0.612265	0.610589	0.609073	0.594874	0.615688	0.608325	0.599202	0.598112	0.614855	0.616749	0.617604	0.611165	0.617042	0.615081	0.620434	0.622244	0.621242	0.616979
KT253577	0.571275	0.580286	0.582964	0.617749	0.606917	0.603277	0.611275	0.616864	0.616147	0.610186	0.642641	0.618056	0.611468	0.610811	0.605482	0.610811	0.617043	0.596221	0.597409	0.598039	0.60155	0.589268	0.597332	0.606742	0.599218	0.590775	0.592629	0.619048	0.619048	0.609696	0.612856	0.60893	0.607335	0.591237	0.600198	0.609406	0.600483	0.610676	0.601358	0.623308	0.625366	0.616477	0.620673	0.616991	0.616523	0.624155	0.614321	0.613827	0.618389
KT253579	0.571956	0.580286	0.581773	0.618245	0.615046	0.603277	0.611275	0.616864	0.616147	0.610186	0.642641	0.619544	0.608374	0.611302	0.605972	0.611933	0.617544	0.595724	0.596911	0.598039	0.60155	0.589268	0.597724	0.60723	0.598823	0.591266	0.59312	0.619048	0.619048	0.609696	0.612856	0.60844	0.606846	0.590756	0.59872	0.607921	0.596255	0.599034	0.596145	0.622824	0.624878	0.616004	0.620199	0.616991	0.616523	0.623671	0.614321	0.613827	0.617894
KT253578	0.578606	0.580286	0.582472	0.617749	0.607404	0.60397	0.614815	0.616371	0.616642	0.609696	0.642137	0.618056	0.611468	0.611302	0.605972	0.611302	0.616541	0.596221	0.597409	0.598039	0.60155	0.589268	0.597332	0.60723	0.599707	0.591266	0.59312	0.619539	0.619539	0.609207	0.612365	0.60844	0.606846	0.591237	0.600198	0.609406	0.600483	0.615536	0.606134	0.622824	0.624878	0.616004	0.621147	0.616991	0.616523	0.623671	0.613827	0.613333	0.618389
KF371637	0.579607	0.580423	0.601334	0.606582	0.617396	0.608519	0.6121	0.605592	0.593035	0.593657	0.605131	0.605817	0.610521	0.608871	0.613682	0.614615	0.62115	0.596685	0.596872	0.608869	0.611228	0.610169	0.619747	0.621689	0.620812	0.604104	0.597913	0.591508	0.591508	0.609552	0.613254	0.6095	0.599204	0.604811	0.590188	0.607735	0.608759	0.59814	0.594146	0.626518	0.620724	0.623238	0.630987	0.612043	0.610228	0.612697	0.595766	0.594781	0.602262
MF327565	0.580715	0.58939	0.570089	0.6045	0.594955	0.606458	0.602665	0.61747	0.599502	0.60978	0.615813	0.590229	0.595734	0.59602	0.5999	0.608889	0.619312	0.603689	0.602086	0.595533	0.600417	0.599497	0.594074	0.606241	0.62786	0.602086	0.611558	0.612414	0.612414	0.61893	0.619355	0.587084	0.598126	0.596993	0.568924	0.595661	0.599706	0.587573	0.591556	0.59871	0.593828	0.589556	0.609684	0.597472	0.59638	0.587409	0.601193	0.6035	0.585354
KY302866	0.592971	0.572187	0.576142	0.61687	0.591371	0.615857	0.614913	0.603793	0.594306	0.610283	0.602232	0.588939	0.624808	0.620566	0.621594	0.609631	0.622222	0.593798	0.590817	0.614089	0.624798	0.610683	0.620885	0.602558	0.621369	0.59421	0.603774	0.609582	0.609582	0.619292	0.621274	0.591046	0.597666	0.588354	0.587576	0.603745	0.603764	0.593532	0.590481	0.598511	0.603509	0.617149	0.618834	0.623058	0.622289	0.606335	0.596395	0.593594	0.623181
KY302867	0.576902	0.567109	0.576554	0.619725	0.592724	0.617949	0.617556	0.604723	0.592611	0.60452	0.602941	0.590295	0.617886	0.619805	0.625387	0.611511	0.620404	0.590679	0.588502	0.614679	0.620912	0.607325	0.62558	0.604188	0.630287	0.598882	0.609407	0.609446	0.609446	0.614679	0.616131	0.597475	0.605813	0.597271	0.596848	0.607685	0.612581	0.590864	0.587828	0.603198	0.605237	0.618953	0.619332	0.627273	0.626524	0.611195	0.596317	0.593532	0.622211
KT862242	0.574892	0.596237	0.571429	0.612855	0.607178	0.60994	0.607301	0.579156	0.597159	0.624563	0.587183	0.608367	0.610808	0.618173	0.624563	0.608567	0.61083	0.604208	0.617989	0.605199	0.602167	0.609406	0.618236	0.604594	0.623181	0.613852	0.617309	0.618836	0.618836	0.621969	0.622398	0.607727	0.605911	0.607332	0.590887	0.592557	0.59062	0.591535	0.593504	0.60117	0.599121	0.584806	0.603774	0.612407	0.611888	0.612376	0.581235	0.580247	0.594502
KY214443	0.57321	0.576173	0.602551	0.602919	0.616837	0.595863	0.598496	0.615117	0.611753	0.59628	0.602199	0.603941	0.590205	0.610526	0.610999	0.596289	0.611863	0.595405	0.603935	0.599506	0.597201	0.5996	0.598192	0.598805	0.5997	0.601196	0.598602	0.609421	0.609421	0.606373	0.607564	0.600198	0.59656	0.591309	0.588351	0.599198	0.606075	0.597746	0.598823	0.59206	0.594987	0.612934	0.608507	0.610637	0.607972	0.610454	0.597126	0.595639	0.596806
KY214442	0.58243	0.585443	0.600804	0.612266	0.612626	0.600808	0.592794	0.610128	0.61308	0.599204	0.600397	0.602439	0.6	0.614583	0.610589	0.599206	0.615866	0.593103	0.596535	0.614314	0.612735	0.6075	0.590887	0.59882	0.607952	0.608371	0.605788	0.610136	0.610136	0.610485	0.612175	0.612871	0.609552	0.59679	0.600493	0.600394	0.612982	0.594949	0.596014	0.593488	0.591968	0.613289	0.604375	0.618762	0.616157	0.608035	0.594317	0.592847	0.601199
KR912221	0.574144	0.573452	0.589367	0.59911	0.603277	0.60762	0.597892	0.607055	0.609696	0.616466	0.592357	0.601852	0.595367	0.590132	0.596758	0.598131	0.590751	0.578355	0.580661	0.595356	0.595337	0.582198	0.598917	0.607389	0.612376	0.600796	0.600599	0.616505	0.616505	0.616176	0.619656	0.606917	0.597472	0.621795	0.619592	0.597182	0.631374	0.637033	0.634086	0.632937	0.629263	0.636625	0.631554	0.624148	0.623408	0.643719	0.619352	0.617878	0.625502
MG641197	0.565705	0.58808	0.59787	0.605446	0.606031	0.594768	0.610668	0.625492	0.611984	0.60426	0.618698	0.616325	0.60659	0.612644	0.613682	0.601478	0.618709	0.583786	0.57332	0.596672	0.598356	0.59308	0.609985	0.61744	0.602368	0.601301	0.599002	0.588889	0.588889	0.598917	0.598817	0.605042	0.622689	0.613063	0.597441	0.599504	0.618129	0.619282	0.617157	0.633789	0.638821	0.650426	0.640152	0.635057	0.635442	0.63917	0.624577	0.623125	0.627654
KT732807	0.580098	0.571656	0.592952	0.613704	0.616032	0.631024	0.634778	0.614815	0.61393	0.631944	0.612184	0.617484	0.61997	0.621921	0.632271	0.608825	0.6181	0.614928	0.623699	0.600098	0.603909	0.603951	0.61846	0.629703	0.615423	0.601082	0.604341	0.620452	0.620452	0.625245	0.627634	0.60945	0.610039	0.629794	0.629447	0.625803	0.600195	0.607532	0.60555	0.621581	0.615839	0.610654	0.604337	0.615681	0.614714	0.620235	0.611248	0.612648	0.603533
KT732809	0.571583	0.568793	0.590607	0.617603	0.61546	0.628943	0.627538	0.614321	0.614201	0.638086	0.61268	0.618807	0.619473	0.622992	0.632777	0.612823	0.617603	0.615005	0.622211	0.599512	0.603289	0.604053	0.621354	0.628402	0.611823	0.598328	0.601085	0.620639	0.620639	0.628613	0.631011	0.607919	0.609473	0.622255	0.614822	0.630164	0.601753	0.610035	0.608048	0.611713	0.610352	0.610654	0.606573	0.617576	0.616132	0.617862	0.611741	0.613142	0.607108
KT732810	0.56806	0.584599	0.587302	0.615653	0.613837	0.619	0.63171	0.622255	0.613738	0.636816	0.615613	0.614997	0.623506	0.625878	0.637747	0.611497	0.621988	0.616107	0.621743	0.600587	0.60392	0.605745	0.616107	0.624938	0.617095	0.599707	0.604014	0.614706	0.614706	0.62604	0.628249	0.607767	0.612165	0.619024	0.623338	0.632104	0.600487	0.606541	0.604559	0.609037	0.605661	0.614487	0.608023	0.616723	0.615272	0.616398	0.615385	0.61679	0.60276
KT732808	0.566971	0.576244	0.588147	0.61962	0.613759	0.623512	0.634692	0.62569	0.606736	0.64018	0.614321	0.619192	0.622576	0.629648	0.638945	0.609792	0.62544	0.6182	0.624185	0.602061	0.605481	0.604548	0.620775	0.622102	0.621595	0.600195	0.60489	0.618814	0.618814	0.623415	0.625611	0.615197	0.618652	0.631579	0.625553	0.62963	0.604811	0.603465	0.601485	0.609912	0.603507	0.620334	0.617934	0.612284	0.610816	0.62	0.612094	0.613491	0.600491
KT732811	0.576697	0.575838	0.602232	0.623377	0.618369	0.632704	0.635329	0.625996	0.615956	0.638213	0.622333	0.620603	0.630869	0.629236	0.636962	0.623747	0.624496	0.618669	0.62286	0.610505	0.613898	0.608175	0.620503	0.619704	0.615347	0.602061	0.601269	0.605005	0.605005	0.613992	0.616176	0.612793	0.61795	0.624138	0.625676	0.626858	0.602753	0.601281	0.59931	0.612537	0.609613	0.606987	0.607229	0.612934	0.610976	0.625308	0.621921	0.623364	0.612519
KT732812	0.57234	0.57508	0.590795	0.634848	0.614026	0.631972	0.635824	0.630185	0.618336	0.638308	0.619802	0.623488	0.626806	0.632271	0.64	0.619831	0.621798	0.618128	0.6223	0.617265	0.621053	0.60835	0.628161	0.619447	0.621608	0.602847	0.605392	0.61002	0.61002	0.615159	0.615761	0.614746	0.619912	0.632229	0.629867	0.627654	0.602356	0.602659	0.600689	0.614702	0.61444	0.614293	0.605811	0.614417	0.61295	0.621981	0.620672	0.622111	0.613512
KT732806	0.592593	0.584845	0.587097	0.616227	0.612983	0.620434	0.605854	0.601582	0.61359	0.602726	0.616633	0.608762	0.618809	0.621969	0.61893	0.615346	0.60846	0.611276	0.61699	0.618466	0.623783	0.606589	0.608507	0.600971	0.627335	0.601077	0.598135	0.607299	0.607299	0.603457	0.604327	0.607422	0.612335	0.628111	0.627363	0.633133	0.598433	0.594621	0.593476	0.621993	0.624075	0.615607	0.613842	0.619094	0.61256	0.620321	0.593456	0.593456	0.615842
MK249242	0.590983	0.598505	0.595556	0.633317	0.650943	0.642717	0.630224	0.615854	0.606872	0.633072	0.604593	0.60603	0.61629	0.622419	0.620825	0.615272	0.597352	0.608631	0.616575	0.599134	0.597876	0.611462	0.636059	0.630403	0.627518	0.603382	0.607472	0.640617	0.640617	0.628955	0.630821	0.602539	0.606829	0.620956	0.623889	0.61785	0.600392	0.612711	0.611718	0.639662	0.632886	0.61204	0.609087	0.621963	0.621027	0.62592	0.617413	0.61791	0.623831
MK249273	0.59044	0.598505	0.599112	0.632924	0.65159	0.642717	0.630709	0.615346	0.606061	0.633562	0.605092	0.607843	0.615083	0.621927	0.620334	0.615272	0.597352	0.608631	0.616575	0.601551	0.600408	0.617575	0.636538	0.631553	0.627027	0.602899	0.606987	0.638635	0.638635	0.629612	0.630695	0.602145	0.605558	0.622587	0.623396	0.618272	0.599608	0.618209	0.617203	0.640159	0.633383	0.612703	0.609375	0.623118	0.62219	0.626411	0.616418	0.616915	0.623524
MH939384	0.586823	0.587025	0.598678	0.617793	0.623065	0.618348	0.627342	0.63488	0.590547	0.611083	0.598112	0.604187	0.627569	0.6334	0.640806	0.610891	0.584071	0.601496	0.591613	0.59854	0.601847	0.597168	0.622409	0.630164	0.618073	0.603709	0.600098	0.611246	0.611246	0.618235	0.613437	0.590581	0.591631	0.620174	0.612365	0.612205	0.614517	0.619451	0.619261	0.638234	0.648307	0.624031	0.62518	0.616827	0.616836	0.61479	0.612488	0.612488	0.616832
MK570210	0.569984	0.583203	0.596076	0.641491	0.635651	0.634062	0.644698	0.607251	0.605067	0.628388	0.607233	0.623218	0.632551	0.62134	0.624631	0.599212	0.596276	0.5999	0.597525	0.60339	0.607543	0.603599	0.625847	0.621881	0.607249	0.602813	0.599612	0.614943	0.614943	0.620739	0.621635	0.601646	0.600966	0.613462	0.611627	0.616358	0.605199	0.606404	0.605419	0.613031	0.607564	0.618069	0.623202	0.623415	0.621197	0.632603	0.614476	0.613983	0.619843
MK570218	0.586849	0.581686	0.591899	0.613212	0.607233	0.620427	0.623291	0.620707	0.625992	0.632196	0.64475	0.639083	0.60663	0.59421	0.599902	0.612791	0.617422	0.603272	0.598879	0.596805	0.599186	0.59814	0.626048	0.629349	0.623876	0.6	0.603774	0.599134	0.599134	0.59769	0.598072	0.604731	0.60936	0.610948	0.622067	0.612145	0.612384	0.639709	0.638391	0.622576	0.616302	0.620344	0.622425	0.607891	0.605972	0.6069	0.641703	0.641703	0.608413
MK570204	0.575269	0.578068	0.599303	0.657394	0.641546	0.643243	0.648067	0.615346	0.604616	0.646943	0.628528	0.613636	0.61306	0.625674	0.625428	0.609912	0.607178	0.594232	0.593951	0.621542	0.623634	0.615498	0.646087	0.632324	0.63189	0.625	0.615764	0.622126	0.622126	0.612476	0.609168	0.599024	0.608333	0.61437	0.611302	0.611193	0.6245	0.619212	0.618836	0.628431	0.617705	0.623671	0.613449	0.608313	0.606791	0.61173	0.623506	0.623506	0.616036
MK570212	0.59392	0.578035	0.584231	0.59801	0.610775	0.614044	0.61778	0.635432	0.606803	0.598901	0.605911	0.608008	0.608889	0.611084	0.605419	0.598316	0.606152	0.599699	0.596404	0.626053	0.623234	0.626117	0.607969	0.610485	0.620518	0.616958	0.614729	0.610352	0.610352	0.615833	0.615272	0.613581	0.611273	0.614026	0.612648	0.609223	0.653398	0.632071	0.628628	0.624875	0.608395	0.612245	0.616008	0.601757	0.599902	0.622902	0.601179	0.600688	0.602577
MK570221	0.553123	0.586945	0.588176	0.609514	0.627228	0.624248	0.600495	0.599294	0.606291	0.621811	0.626012	0.63437	0.613208	0.62109	0.630699	0.600395	0.588526	0.609731	0.609768	0.600393	0.598563	0.610094	0.611598	0.613591	0.626173	0.612348	0.609586	0.62252	0.62252	0.612205	0.610646	0.592722	0.60497	0.609613	0.606362	0.607589	0.602794	0.60574	0.607251	0.611679	0.618038	0.628168	0.615569	0.609922	0.60972	0.631192	0.6045	0.604	0.619843
MK433241	0.566737	0.588675	0.595511	0.616216	0.611138	0.626844	0.613992	0.620136	0.608293	0.617095	0.619822	0.621648	0.619629	0.630339	0.623238	0.601942	0.596069	0.618011	0.611084	0.616063	0.624936	0.610161	0.613958	0.60333	0.615658	0.606195	0.602564	0.593496	0.593496	0.597707	0.600865	0.612617	0.610377	0.611622	0.618511	0.626548	0.610383	0.599229	0.599229	0.648148	0.64832	0.647336	0.640822	0.640376	0.640662	0.638955	0.642891	0.641148	0.625184
KF371635	0.586207	0.573375	0.59	0.575847	0.58619	0.58499	0.573956	0.589124	0.593656	0.59194	0.556913	0.579646	0.588702	0.580344	0.586311	0.588177	0.588617	0.597208	0.596386	0.594274	0.598136	0.586411	0.58639	0.589618	0.579435	0.586292	0.588905	0.567671	0.567671	0.57948	0.580925	0.56939	0.579574	0.585438	0.577986	0.586293	0.582669	0.570579	0.571075	0.595545	0.604352	0.578846	0.579049	0.598951	0.598848	0.592233	0.581546	0.582544	0.594433
MK433242	0.575551	0.585991	0.58321	0.586634	0.598402	0.597481	0.604094	0.580727	0.597959	0.580613	0.580919	0.595083	0.610035	0.599112	0.59872	0.586595	0.600496	0.605237	0.602307	0.577188	0.577892	0.591937	0.583128	0.583815	0.598406	0.599312	0.601474	0.581172	0.581172	0.587925	0.587332	0.601682	0.599803	0.592791	0.611389	0.601995	0.570522	0.588264	0.585819	0.592252	0.600877	0.602927	0.588745	0.598361	0.595745	0.614334	0.598511	0.598015	0.600792
HQ335086	0.561181	0.608974	0.578894	0.597837	0.603526	0.600798	0.592319	0.605984	0.614452	0.610324	0.614525	0.62333	0.6007	0.605542	0.60201	0.613534	0.611195	0.601423	0.607396	0.605779	0.609367	0.598433	0.604146	0.586829	0.589769	0.609719	0.590977	0.584435	0.584435	0.581543	0.579951	0.590886	0.58004	0.580868	0.582712	0.586793	0.594716	0.611858	0.62456	0.584784	0.589259	0.585819	0.596964	0.59585	0.595628	0.574499	0.587649	0.591633	0.597886
MH939431	0.591233	0.564942	0.581728	0.6085	0.592391	0.5998	0.588933	0.594045	0.609682	0.599106	0.602649	0.598997	0.604755	0.599901	0.599602	0.594836	0.604167	0.594797	0.602107	0.587097	0.590625	0.586534	0.573171	0.602926	0.588557	0.58539	0.597022	0.594581	0.594581	0.592228	0.593396	0.588467	0.588813	0.597289	0.588813	0.588467	0.589055	0.581487	0.581899	0.587706	0.591457	0.595065	0.590227	0.592233	0.592972	0.586122	0.601725	0.597881	0.576657
KY312557	0.572856	0.593634	0.578845	0.611806	0.604914	0.621663	0.608388	0.595379	0.594608	0.612822	0.593564	0.612774	0.577054	0.6001	0.595734	0.610593	0.602926	0.594354	0.596822	0.59714	0.594218	0.600586	0.598629	0.595817	0.606225	0.613333	0.615156	0.60276	0.60276	0.605879	0.606983	0.627008	0.623318	0.610103	0.617234	0.599407	0.607863	0.591626	0.589479	0.603213	0.610676	0.616643	0.608095	0.608758	0.607748	0.626173	0.592811	0.598515	0.603622
KY487842	0.572856	0.583987	0.583938	0.611417	0.593966	0.626299	0.611027	0.598691	0.593186	0.610298	0.586496	0.600601	0.584308	0.603103	0.592501	0.601285	0.600915	0.592593	0.590148	0.607532	0.605605	0.605821	0.604606	0.602051	0.613063	0.617763	0.619142	0.614392	0.614392	0.607285	0.608392	0.621016	0.618531	0.609429	0.621472	0.602081	0.594729	0.575906	0.574083	0.604116	0.613222	0.619623	0.603737	0.618005	0.617532	0.630035	0.601185	0.601185	0.606657
KY487881	0.576342	0.584071	0.584697	0.612806	0.596439	0.6261	0.610775	0.603223	0.593734	0.614026	0.588467	0.6007	0.588178	0.604895	0.594289	0.603261	0.6	0.593504	0.591065	0.609104	0.60768	0.608481	0.607545	0.606934	0.614173	0.618627	0.616405	0.62004	0.62004	0.611636	0.612743	0.621702	0.619212	0.60861	0.621242	0.60197	0.595628	0.575684	0.573866	0.604606	0.613715	0.620125	0.602772	0.620438	0.616438	0.629648	0.603653	0.603653	0.606244
MF327570	0.567255	0.572742	0.598643	0.601446	0.597748	0.606936	0.597382	0.606566	0.603358	0.603457	0.592707	0.625198	0.612455	0.605128	0.596931	0.608312	0.617067	0.591172	0.593042	0.609058	0.613187	0.607904	0.588598	0.603812	0.620094	0.594664	0.59447	0.604317	0.604317	0.599795	0.599693	0.598858	0.598145	0.618332	0.610683	0.619548	0.602478	0.606541	0.608585	0.592213	0.596899	0.643221	0.642013	0.601409	0.599797	0.626605	0.597938	0.598454	0.607199
MF327572	0.574681	0.573824	0.598121	0.601962	0.59826	0.607462	0.597382	0.606566	0.603358	0.603981	0.59322	0.625725	0.612455	0.605128	0.596931	0.609351	0.618133	0.591697	0.593569	0.608537	0.612637	0.608424	0.589625	0.604328	0.620617	0.595177	0.594982	0.60483	0.60483	0.600307	0.600204	0.599377	0.59866	0.61885	0.61171	0.620074	0.604543	0.607052	0.609096	0.592725	0.597416	0.643221	0.640986	0.601912	0.600304	0.627119	0.598454	0.598969	0.601972
MG641203	0.557906	0.585106	0.589935	0.62069	0.609815	0.608028	0.60793	0.570574	0.585415	0.60995	0.590337	0.584377	0.599012	0.605592	0.59832	0.607776	0.589479	0.584441	0.586444	0.596622	0.598019	0.611558	0.627873	0.606016	0.602422	0.599119	0.601182	0.623006	0.623006	0.61368	0.613494	0.58485	0.585665	0.591351	0.583942	0.589505	0.58451	0.594246	0.592758	0.58932	0.591777	0.590014	0.591643	0.618542	0.617104	0.597403	0.583085	0.583085	0.593858
MG641212	0.565517	0.574104	0.587302	0.590295	0.583127	0.591919	0.597292	0.596677	0.592537	0.591755	0.594217	0.5867	0.612952	0.599399	0.60131	0.591022	0.601317	0.595262	0.589808	0.601096	0.601779	0.605	0.611139	0.600796	0.585914	0.591877	0.587357	0.597345	0.597345	0.592281	0.591988	0.586614	0.581987	0.586241	0.593178	0.601008	0.596836	0.605986	0.604514	0.588642	0.578278	0.601039	0.604177	0.601365	0.601766	0.61065	0.595484	0.595484	0.596872
MH545499	0.579059	0.594785	0.587065	0.601703	0.60344	0.592441	0.606516	0.60214	0.581719	0.598187	0.584124	0.584953	0.611194	0.611641	0.607823	0.62169	0.595766	0.603023	0.597886	0.576712	0.584341	0.574213	0.603926	0.589479	0.591704	0.593765	0.598286	0.590756	0.590756	0.592449	0.590029	0.613193	0.604536	0.634913	0.601682	0.610974	0.600792	0.59911	0.601288	0.608196	0.608416	0.608974	0.62364	0.618236	0.618759	0.604525	0.592092	0.592593	0.592742
MH939374	0.604384	0.602097	0.598684	0.589782	0.585462	0.584468	0.596076	0.586781	0.587206	0.566468	0.588444	0.580629	0.602488	0.615658	0.614525	0.616362	0.591179	0.592871	0.58959	0.576961	0.5793	0.586924	0.588264	0.594794	0.597173	0.590661	0.597403	0.606299	0.606299	0.592665	0.593245	0.614165	0.603951	0.652427	0.603617	0.618382	0.577679	0.57178	0.571288	0.60403	0.6025	0.618298	0.625611	0.612082	0.61206	0.602847	0.603166	0.604188	0.60698
MH939375	0.574252	0.580835	0.590909	0.610212	0.600399	0.606574	0.607054	0.589834	0.583291	0.581582	0.604167	0.584877	0.614573	0.623667	0.616238	0.61639	0.597403	0.607665	0.597487	0.588762	0.586674	0.589411	0.632301	0.596758	0.614133	0.5998	0.591877	0.594372	0.594372	0.590268	0.590843	0.600196	0.594647	0.640814	0.612154	0.619571	0.595298	0.567688	0.565175	0.611475	0.604291	0.624632	0.633824	0.621379	0.61991	0.598619	0.606295	0.606295	0.615897
MH939376	0.576861	0.58137	0.591908	0.603008	0.5999	0.603899	0.605865	0.588235	0.582788	0.584253	0.602397	0.583125	0.614882	0.622335	0.615927	0.615269	0.597305	0.606657	0.596482	0.589756	0.587715	0.59041	0.621798	0.59725	0.614642	0.597208	0.594716	0.597371	0.597371	0.593857	0.591131	0.604835	0.597555	0.638432	0.609122	0.618644	0.596096	0.57044	0.567913	0.6085	0.603491	0.624632	0.633824	0.621756	0.620291	0.598623	0.605467	0.605467	0.611083
MH939410	0.58042	0.585261	0.584746	0.601406	0.597907	0.603493	0.60119	0.591847	0.582202	0.584213	0.606361	0.586485	0.617558	0.621005	0.61787	0.617321	0.598701	0.600604	0.589705	0.588734	0.586639	0.588706	0.62773	0.594502	0.613116	0.602097	0.600199	0.596004	0.596004	0.592791	0.594132	0.600196	0.594647	0.642233	0.613445	0.618382	0.594363	0.566187	0.563672	0.606394	0.599901	0.621688	0.625304	0.621379	0.61991	0.601687	0.608066	0.608066	0.61168
MK570209	0.582711	0.583018	0.586016	0.584084	0.598381	0.58308	0.603821	0.593829	0.587909	0.584962	0.597468	0.587221	0.596517	0.605157	0.597782	0.601903	0.59709	0.590156	0.592	0.578713	0.582723	0.579631	0.586752	0.587685	0.597771	0.591515	0.583866	0.601079	0.601079	0.60333	0.602552	0.584281	0.584346	0.603465	0.597119	0.597741	0.604084	0.590795	0.593145	0.584784	0.59841	0.590887	0.598606	0.603008	0.602422	0.588583	0.582297	0.585778	0.60132
MH545501	0.572585	0.58126	0.572077	0.592099	0.600703	0.599095	0.58396	0.592781	0.604508	0.5845	0.579586	0.602336	0.609524	0.604114	0.619675	0.591928	0.594892	0.581699	0.588979	0.599799	0.59663	0.594392	0.58143	0.599395	0.614286	0.602808	0.599699	0.587828	0.587828	0.586806	0.584896	0.607197	0.604569	0.615768	0.600596	0.580278	0.608978	0.595132	0.595132	0.60906	0.610672	0.616445	0.61998	0.603635	0.603065	0.597953	0.598805	0.598308	0.621429
MK570213	0.595314	0.597633	0.602868	0.602216	0.600804	0.604508	0.606673	0.59335	0.589119	0.608321	0.591867	0.57884	0.587715	0.617972	0.614035	0.581979	0.610825	0.608053	0.602232	0.586035	0.586729	0.594254	0.589374	0.59285	0.598278	0.591179	0.594354	0.580108	0.580108	0.570872	0.573171	0.574656	0.582097	0.574468	0.581951	0.581055	0.589312	0.577745	0.582253	0.590099	0.592319	0.596828	0.595827	0.598126	0.595639	0.604839	0.588206	0.587206	0.603404
MH545507	0.588173	0.591195	0.58559	0.599208	0.595379	0.591	0.594153	0.587767	0.60517	0.585523	0.603475	0.594268	0.596647	0.599702	0.59285	0.603423	0.602649	0.598907	0.595238	0.606928	0.609884	0.607322	0.601574	0.615848	0.601884	0.609926	0.606647	0.603483	0.603483	0.606212	0.602699	0.601193	0.606753	0.594463	0.59116	0.598992	0.604219	0.605316	0.61808	0.598925	0.602539	0.608121	0.599024	0.608717	0.606703	0.605038	0.589526	0.588911	0.588413
MH939438	0.578025	0.597458	0.581703	0.6075	0.58959	0.59041	0.585714	0.59454	0.606045	0.612903	0.602216	0.602204	0.596362	0.591542	0.596622	0.593337	0.610857	0.581291	0.585438	0.592501	0.599064	0.585764	0.608803	0.587801	0.588353	0.585903	0.58884	0.605263	0.605263	0.590909	0.590044	0.592247	0.590976	0.608227	0.591248	0.608211	0.593195	0.601618	0.60364	0.612711	0.622356	0.598646	0.597484	0.600983	0.602076	0.585153	0.604511	0.604511	0.609965
MH939439	0.580679	0.596723	0.582359	0.613762	0.58539	0.592907	0.596822	0.59334	0.614234	0.612112	0.6004	0.611675	0.598429	0.593641	0.59871	0.590732	0.613035	0.591274	0.595333	0.591957	0.59845	0.584352	0.614096	0.585044	0.57999	0.581147	0.586341	0.608825	0.608825	0.593857	0.592989	0.590777	0.578592	0.609804	0.593347	0.609768	0.593688	0.602912	0.60492	0.609528	0.62002	0.602218	0.596441	0.598928	0.6	0.583977	0.600397	0.600397	0.604745
KJ641719	0.595721	0.591104	0.585736	0.611417	0.620209	0.603595	0.609127	0.584461	0.597449	0.600694	0.587055	0.58664	0.609854	0.605408	0.601098	0.612581	0.601005	0.594254	0.600101	0.589	0.593898	0.586869	0.611414	0.603653	0.607765	0.608717	0.600501	0.608115	0.608115	0.598034	0.596655	0.612576	0.604135	0.602245	0.610752	0.615577	0.588206	0.602679	0.601586	0.615694	0.610748	0.600681	0.59381	0.613648	0.613445	0.614782	0.606197	0.604698	0.597718
KX434768	0.572727	0.599341	0.57979	0.578125	0.571077	0.589601	0.590254	0.573721	0.585921	0.596888	0.582247	0.56614	0.604957	0.59816	0.587728	0.596918	0.59297	0.595142	0.599797	0.594015	0.598843	0.58803	0.609328	0.595681	0.586207	0.582127	0.582	0.597651	0.597651	0.59892	0.599115	0.600995	0.606166	0.601358	0.586089	0.580598	0.578368	0.581372	0.588827	0.606076	0.607952	0.59802	0.589946	0.60338	0.601801	0.594622	0.586082	0.586082	0.603604
KX434769	0.572193	0.598793	0.57929	0.578629	0.57164	0.589601	0.588762	0.573721	0.585921	0.596386	0.581745	0.564596	0.599699	0.59816	0.587728	0.596918	0.592119	0.59424	0.599291	0.594905	0.599789	0.58803	0.609328	0.595681	0.586207	0.582127	0.582	0.597651	0.597651	0.59892	0.599115	0.600696	0.605865	0.600873	0.585603	0.580108	0.577867	0.578265	0.585671	0.606076	0.607952	0.59802	0.589946	0.60338	0.601801	0.594622	0.585627	0.585627	0.603103
KX434770	0.573569	0.603742	0.586935	0.588355	0.572772	0.585058	0.589526	0.572577	0.581912	0.597187	0.582037	0.56894	0.607396	0.603175	0.588206	0.594433	0.588025	0.59634	0.599797	0.591633	0.596325	0.59597	0.605817	0.59567	0.587525	0.581628	0.582456	0.596569	0.596569	0.599212	0.599408	0.608283	0.613466	0.600582	0.58463	0.580976	0.577	0.57072	0.578055	0.605556	0.608958	0.585414	0.581509	0.603783	0.602204	0.593858	0.589414	0.589414	0.6
KT732798	0.571892	0.593377	0.589652	0.599799	0.595894	0.619907	0.604545	0.592193	0.582609	0.616718	0.594975	0.599092	0.609132	0.612391	0.617707	0.597481	0.602636	0.591507	0.606215	0.607724	0.613076	0.606474	0.613	0.60089	0.59127	0.585914	0.583042	0.60915	0.60915	0.603542	0.604146	0.600299	0.61167	0.616445	0.586999	0.583949	0.585091	0.588557	0.590343	0.614796	0.60492	0.597724	0.596173	0.600904	0.598787	0.603023	0.598861	0.599379	0.595873
KT732799	0.564795	0.598263	0.593011	0.6002	0.598196	0.620103	0.607576	0.590816	0.577099	0.617032	0.589062	0.597684	0.607872	0.612391	0.617316	0.595607	0.609969	0.592012	0.603965	0.604651	0.612354	0.600503	0.615617	0.598717	0.5975	0.583292	0.582505	0.612903	0.612903	0.606151	0.607267	0.600299	0.612173	0.619071	0.587947	0.584934	0.584646	0.581441	0.58321	0.619711	0.612462	0.604767	0.602659	0.600602	0.598485	0.602815	0.592025	0.592536	0.598688
MH939386	0.582835	0.576985	0.574847	0.599798	0.60439	0.606013	0.58249	0.590046	0.590746	0.592105	0.582451	0.59763	0.609375	0.613694	0.611819	0.587318	0.571855	0.592796	0.585415	0.601519	0.602345	0.606781	0.621305	0.616978	0.597573	0.598286	0.597771	0.592445	0.592445	0.598214	0.598205	0.598084	0.606855	0.594527	0.588855	0.584859	0.589151	0.59919	0.598282	0.595214	0.594975	0.618309	0.611167	0.603327	0.601725	0.607543	0.591093	0.5931	0.584962
MH939387	0.584649	0.584373	0.574121	0.597678	0.60214	0.606532	0.582573	0.58589	0.591354	0.599797	0.584848	0.594539	0.605634	0.615779	0.612047	0.592218	0.572424	0.59688	0.585415	0.598286	0.598939	0.603023	0.615228	0.614221	0.593263	0.599597	0.594854	0.591654	0.591654	0.597422	0.597409	0.598089	0.60673	0.593237	0.584708	0.583457	0.579653	0.601013	0.600607	0.593177	0.597152	0.6165	0.610364	0.604534	0.602941	0.606724	0.588889	0.590886	0.592611
MH939388	0.578548	0.585738	0.579888	0.596677	0.599491	0.605181	0.581478	0.588838	0.589295	0.587759	0.583459	0.596907	0.607359	0.611452	0.609446	0.592537	0.571429	0.593876	0.58662	0.597985	0.597561	0.605969	0.612494	0.611167	0.598178	0.596985	0.593058	0.590954	0.590954	0.597222	0.597208	0.591837	0.602386	0.593719	0.585828	0.578922	0.585635	0.603466	0.603053	0.593989	0.594705	0.616733	0.609172	0.602823	0.601218	0.603764	0.593623	0.595637	0.594622
MH939381	0.563656	0.582928	0.580515	0.579681	0.591857	0.591919	0.60229	0.594554	0.607634	0.611511	0.605263	0.592702	0.592	0.599598	0.593313	0.579421	0.599284	0.601112	0.597494	0.59598	0.607407	0.584163	0.592667	0.57874	0.597487	0.582423	0.585112	0.601082	0.601082	0.60089	0.599901	0.579961	0.589348	0.586481	0.592611	0.590795	0.601285	0.618073	0.617265	0.587045	0.582917	0.609012	0.608801	0.620278	0.62081	0.602374	0.598717	0.59714	0.605505
MH939393	0.56524	0.582842	0.580515	0.579681	0.591857	0.591414	0.601792	0.594049	0.609893	0.610997	0.604767	0.592702	0.590705	0.599598	0.597684	0.579421	0.599284	0.603649	0.6	0.596482	0.607937	0.584661	0.592165	0.578248	0.595466	0.581141	0.583829	0.598526	0.598526	0.60089	0.601388	0.579961	0.590025	0.585984	0.594	0.590295	0.602061	0.618572	0.617764	0.587045	0.582917	0.609012	0.612731	0.619781	0.62031	0.601879	0.598223	0.596647	0.605505
MH939404	0.570969	0.586486	0.581524	0.585	0.60181	0.591093	0.598907	0.593545	0.609669	0.610483	0.605263	0.594768	0.591	0.600505	0.593906	0.581535	0.600307	0.601205	0.598496	0.595884	0.606765	0.584953	0.59116	0.579025	0.591683	0.580326	0.588177	0.601574	0.601574	0.60495	0.60396	0.577451	0.586752	0.580693	0.594987	0.591796	0.601285	0.6215	0.62069	0.582112	0.5805	0.609496	0.608801	0.616028	0.616526	0.605745	0.60199	0.600398	0.602642
MH939441	0.568901	0.583468	0.580353	0.580677	0.592556	0.590587	0.598907	0.594554	0.608651	0.609455	0.604767	0.595955	0.59018	0.598787	0.590229	0.583125	0.599795	0.601112	0.596491	0.59334	0.604145	0.585293	0.592667	0.577264	0.59339	0.579338	0.588177	0.602066	0.602066	0.605941	0.60495	0.571359	0.580582	0.584325	0.591796	0.593093	0.60677	0.62	0.61919	0.580483	0.5805	0.608252	0.606589	0.612935	0.613412	0.60915	0.597923	0.596344	0.602956
MH939443	0.577586	0.572956	0.581653	0.582209	0.592262	0.593006	0.599702	0.594254	0.602434	0.610317	0.607249	0.596239	0.591662	0.603352	0.595659	0.577252	0.598977	0.600302	0.593484	0.597481	0.608488	0.586086	0.591479	0.581061	0.586806	0.58251	0.585679	0.598039	0.598039	0.601582	0.600593	0.574165	0.585101	0.580661	0.592	0.587151	0.603774	0.618191	0.615461	0.583165	0.588353	0.606987	0.602031	0.611655	0.612124	0.600792	0.595935	0.594354	0.603696
MH939433	0.579032	0.576244	0.582323	0.580758	0.589985	0.595129	0.602883	0.598987	0.611705	0.613368	0.609235	0.595333	0.585196	0.597793	0.593017	0.580871	0.598574	0.598584	0.594581	0.599396	0.611259	0.58408	0.592667	0.578194	0.598089	0.581592	0.585402	0.604938	0.604938	0.602672	0.601682	0.571288	0.584158	0.589705	0.59	0.592184	0.607514	0.62031	0.618191	0.58539	0.588471	0.606002	0.609117	0.618146	0.618665	0.601586	0.598205	0.597707	0.596536
MH939391	0.567941	0.582217	0.567771	0.581465	0.591675	0.585772	0.5993	0.596774	0.610178	0.60729	0.608458	0.592354	0.593186	0.59628	0.591182	0.58296	0.598044	0.601212	0.602733	0.59709	0.605082	0.590476	0.586207	0.585764	0.595262	0.586	0.586121	0.600789	0.600789	0.600593	0.60109	0.572545	0.585764	0.577603	0.597592	0.589089	0.594238	0.626385	0.625566	0.584896	0.591899	0.609179	0.607332	0.612225	0.612697	0.605354	0.604418	0.602808	0.597152
MH939395	0.575135	0.583378	0.569563	0.580967	0.591179	0.585772	0.5993	0.596774	0.607415	0.60729	0.608458	0.591857	0.593985	0.595777	0.590681	0.585341	0.59753	0.598187	0.599697	0.596086	0.604023	0.589474	0.586207	0.585764	0.596782	0.587294	0.587912	0.600789	0.600789	0.600099	0.59911	0.572057	0.585269	0.582097	0.595691	0.589089	0.593612	0.619024	0.618209	0.591722	0.591899	0.608696	0.60685	0.612225	0.612697	0.605354	0.604418	0.602808	0.596643
MH939403	0.575135	0.583378	0.569563	0.580967	0.591179	0.585772	0.5993	0.596774	0.607415	0.60729	0.608458	0.591857	0.593985	0.595777	0.590681	0.585341	0.59753	0.598187	0.599697	0.596086	0.604023	0.589474	0.586207	0.585764	0.596782	0.587294	0.587912	0.600789	0.600789	0.600099	0.59911	0.572057	0.585269	0.582097	0.595691	0.589089	0.593612	0.619024	0.618209	0.591722	0.591899	0.608696	0.60685	0.612225	0.612697	0.605354	0.604418	0.602808	0.596643
MH939405	0.577838	0.581408	0.568273	0.581963	0.591675	0.586781	0.6	0.597782	0.607923	0.607803	0.604444	0.58925	0.591704	0.59628	0.591182	0.588235	0.599588	0.597487	0.599697	0.596413	0.605152	0.590476	0.587706	0.58539	0.597285	0.588294	0.588412	0.60355	0.60355	0.601385	0.60089	0.572545	0.585764	0.579596	0.597194	0.59	0.598817	0.619144	0.618328	0.582157	0.591414	0.609179	0.607332	0.612714	0.613189	0.606346	0.597305	0.595713	0.599695
MH939400	0.561478	0.587439	0.568835	0.577977	0.588642	0.587582	0.600503	0.6	0.608142	0.607543	0.60597	0.592942	0.594581	0.592667	0.586466	0.583083	0.595679	0.592593	0.593076	0.597299	0.605277	0.587824	0.5865	0.583416	0.593781	0.585	0.585122	0.597037	0.597037	0.597133	0.596144	0.575061	0.588323	0.581108	0.594689	0.585864	0.596249	0.615153	0.614922	0.583882	0.589069	0.608696	0.60685	0.610542	0.611002	0.60585	0.603127	0.601511	0.596456
MH939389	0.58881	0.578242	0.586049	0.598074	0.593797	0.591806	0.60492	0.600302	0.61035	0.599587	0.609634	0.589489	0.589846	0.607197	0.607306	0.586398	0.593135	0.594049	0.587349	0.591796	0.598945	0.590728	0.591365	0.583459	0.598402	0.5999	0.601402	0.602609	0.602609	0.608108	0.607608	0.575818	0.588883	0.584236	0.582209	0.585536	0.608479	0.623116	0.618546	0.590131	0.601721	0.616795	0.609473	0.60438	0.604799	0.600598	0.595955	0.595356	0.607601
MH939399	0.579796	0.579484	0.583333	0.592125	0.595596	0.591992	0.605131	0.602324	0.609335	0.600309	0.606876	0.590864	0.589526	0.618285	0.613333	0.590147	0.589899	0.592238	0.585549	0.596597	0.604013	0.590229	0.593373	0.583124	0.590999	0.5998	0.601297	0.602107	0.602107	0.610272	0.609768	0.576447	0.587706	0.585222	0.586935	0.590361	0.603465	0.623305	0.618737	0.590634	0.602134	0.615422	0.609744	0.615309	0.615802	0.599402	0.594289	0.593688	0.610248
MF173066	0.56932	0.574639	0.588502	0.589034	0.595766	0.596518	0.589718	0.592778	0.5913	0.608377	0.600302	0.595427	0.607251	0.603327	0.603327	0.596954	0.60567	0.589822	0.582234	0.58803	0.592126	0.606673	0.594363	0.597506	0.600298	0.590074	0.590139	0.581755	0.581755	0.592184	0.591683	0.596992	0.610324	0.598308	0.602747	0.603448	0.62154	0.597007	0.596509	0.5835	0.584839	0.621502	0.627862	0.633753	0.631712	0.611583	0.606228	0.603008	0.607934
MH939382	0.573269	0.572581	0.575377	0.594433	0.611446	0.609049	0.584403	0.587012	0.59142	0.589537	0.60051	0.600719	0.591654	0.607576	0.601622	0.605486	0.586519	0.589731	0.591671	0.592629	0.594566	0.59001	0.596069	0.610752	0.611279	0.587715	0.585294	0.600683	0.600683	0.596098	0.599901	0.582677	0.58539	0.593353	0.61142	0.585054	0.592151	0.591252	0.59116	0.612193	0.613333	0.603159	0.60464	0.598117	0.597506	0.621096	0.591755	0.591252	0.607308
MH939398	0.571123	0.574731	0.573079	0.594729	0.60994	0.608873	0.585269	0.586979	0.592631	0.589331	0.602656	0.601337	0.593162	0.607576	0.603553	0.605788	0.585513	0.589249	0.591278	0.593127	0.5955	0.58873	0.59872	0.610558	0.609375	0.587021	0.5846	0.60274	0.60274	0.597263	0.601087	0.580471	0.583169	0.593353	0.608367	0.587482	0.595734	0.59276	0.592667	0.612474	0.616136	0.603653	0.603951	0.596526	0.595904	0.621538	0.591046	0.590543	0.608295
MH939407	0.576069	0.569898	0.563464	0.590391	0.607519	0.609694	0.585185	0.58998	0.592253	0.590726	0.599184	0.59928	0.58879	0.609509	0.601416	0.6065	0.589859	0.590978	0.592611	0.59274	0.595089	0.58873	0.602659	0.611304	0.609548	0.586732	0.584314	0.600781	0.600781	0.593294	0.597052	0.586156	0.588872	0.59102	0.609312	0.583744	0.594461	0.594567	0.594472	0.604273	0.607052	0.597441	0.605133	0.598616	0.59801	0.625578	0.592072	0.59157	0.603677
MH939426	0.569437	0.574434	0.576322	0.588762	0.5998	0.602649	0.579338	0.586879	0.582356	0.586224	0.598657	0.593542	0.589846	0.607215	0.60502	0.600099	0.585981	0.581478	0.584514	0.591542	0.593832	0.586838	0.596647	0.608566	0.607952	0.57743	0.577865	0.598441	0.598441	0.592214	0.594688	0.579646	0.581773	0.592176	0.610462	0.580629	0.587915	0.592742	0.594254	0.604051	0.606507	0.593444	0.598917	0.598308	0.597695	0.619048	0.580581	0.58008	0.605533
MH939383	0.58374	0.582842	0.578109	0.583706	0.599206	0.598793	0.585354	0.57916	0.602151	0.586913	0.582067	0.584008	0.587413	0.605237	0.609265	0.594089	0.581291	0.579027	0.596037	0.592319	0.602697	0.59656	0.605793	0.592079	0.598802	0.589089	0.594663	0.60039	0.60039	0.611166	0.61367	0.588872	0.586019	0.599705	0.596135	0.576488	0.579931	0.589618	0.58953	0.605277	0.601824	0.581959	0.580019	0.600691	0.599106	0.597531	0.594049	0.593545	0.600309
MH939428	0.571655	0.580611	0.575532	0.593641	0.60642	0.609201	0.590797	0.578332	0.597949	0.589232	0.589731	0.586242	0.59274	0.609328	0.614997	0.596742	0.584585	0.57921	0.593434	0.607338	0.614741	0.602161	0.612967	0.597339	0.606713	0.593162	0.6	0.609912	0.609912	0.609145	0.611636	0.586903	0.585523	0.610866	0.607677	0.580296	0.585054	0.597741	0.597645	0.604628	0.603327	0.596388	0.59404	0.612103	0.610085	0.610144	0.604545	0.60404	0.598469
MH939430	0.567525	0.584492	0.579156	0.59671	0.603159	0.613902	0.590999	0.584819	0.602761	0.595202	0.595311	0.589458	0.5992	0.613946	0.615152	0.602475	0.585879	0.577154	0.591392	0.604063	0.611285	0.605523	0.614138	0.598814	0.604313	0.599097	0.60424	0.60525	0.60525	0.61103	0.613524	0.587917	0.585559	0.612225	0.601388	0.582266	0.588293	0.599902	0.599804	0.603631	0.603535	0.593765	0.590092	0.611911	0.60989	0.607231	0.606168	0.605662	0.601431
MH939437	0.56902	0.587983	0.579732	0.596814	0.605641	0.608871	0.590797	0.581596	0.594911	0.590229	0.584129	0.588057	0.594729	0.612286	0.613488	0.604074	0.588295	0.580321	0.591692	0.601188	0.608242	0.600689	0.609229	0.597627	0.5999	0.602313	0.604545	0.605442	0.605442	0.611707	0.614208	0.592629	0.585474	0.611518	0.60109	0.584114	0.591968	0.596766	0.596672	0.606367	0.60404	0.598526	0.597842	0.612407	0.61039	0.604847	0.606291	0.606291	0.60051
MH939394	0.575321	0.581383	0.577711	0.591968	0.59931	0.611252	0.589427	0.578814	0.59857	0.595713	0.586979	0.588771	0.602416	0.609068	0.607035	0.596941	0.590452	0.580353	0.597555	0.596853	0.603627	0.602577	0.603994	0.594595	0.610916	0.601399	0.603613	0.609732	0.609732	0.610005	0.610326	0.587074	0.589163	0.607317	0.592028	0.581728	0.597126	0.605897	0.605793	0.615229	0.610915	0.596353	0.588235	0.598149	0.596078	0.605159	0.59839	0.597886	0.599491
MH939390	0.580267	0.57934	0.573123	0.597907	0.60492	0.603318	0.597126	0.58589	0.591143	0.594174	0.588176	0.591163	0.604628	0.612594	0.610298	0.609841	0.596386	0.598155	0.590239	0.588063	0.593185	0.588521	0.607843	0.603167	0.605329	0.600892	0.598312	0.620488	0.620488	0.611138	0.615119	0.591065	0.589189	0.594765	0.6003	0.598205	0.584971	0.605788	0.606181	0.599898	0.600707	0.589807	0.6	0.612936	0.610885	0.603293	0.595286	0.595286	0.615028
MH939429	0.58111	0.577128	0.576885	0.5998	0.608149	0.604827	0.594648	0.581633	0.588175	0.597487	0.596617	0.587937	0.609375	0.61686	0.619675	0.60663	0.595489	0.597859	0.581489	0.588813	0.592669	0.586777	0.605882	0.602672	0.606137	0.594581	0.592008	0.623231	0.623231	0.613392	0.6174	0.592829	0.590954	0.597863	0.600601	0.599002	0.586122	0.606287	0.607784	0.607543	0.601515	0.593069	0.604467	0.614452	0.612411	0.603698	0.597187	0.597187	0.61345
MH939392	0.577577	0.57931	0.577722	0.591899	0.601716	0.586224	0.589522	0.583042	0.594019	0.582534	0.57228	0.582712	0.585037	0.588088	0.594649	0.58668	0.583587	0.588536	0.596791	0.592593	0.591601	0.576581	0.597201	0.591204	0.588323	0.590751	0.588089	0.594568	0.594568	0.589381	0.590998	0.579384	0.581747	0.59714	0.595573	0.587413	0.60382	0.594937	0.594937	0.602525	0.598887	0.60297	0.588785	0.577506	0.57874	0.60424	0.584915	0.583916	0.590447
MH939408	0.57721	0.578108	0.577039	0.594034	0.610041	0.587965	0.590587	0.582379	0.595142	0.583418	0.570506	0.585693	0.582216	0.590886	0.595166	0.588146	0.587253	0.587545	0.595471	0.594188	0.595677	0.589331	0.595819	0.592778	0.591654	0.594326	0.588878	0.593504	0.593504	0.585888	0.58878	0.578922	0.582111	0.593857	0.591135	0.58296	0.600978	0.591638	0.591638	0.603134	0.601215	0.601385	0.586477	0.579462	0.580709	0.604135	0.58325	0.582253	0.595117
MH939402	0.573867	0.58049	0.578417	0.59776	0.610256	0.589286	0.583165	0.584124	0.596553	0.586835	0.568317	0.587183	0.58292	0.591775	0.593656	0.587034	0.583756	0.585117	0.592173	0.587045	0.589894	0.577789	0.604523	0.591816	0.591204	0.589604	0.589463	0.592738	0.592738	0.589806	0.592701	0.579384	0.581259	0.592466	0.604071	0.590955	0.599608	0.594224	0.594224	0.60364	0.599596	0.60187	0.586359	0.577789	0.579025	0.601912	0.587821	0.585808	0.592574
MH939409	0.578275	0.579479	0.579586	0.593893	0.605356	0.588145	0.589286	0.590452	0.593117	0.586032	0.573274	0.589641	0.583042	0.596985	0.597678	0.588475	0.588685	0.5907	0.595975	0.597964	0.597222	0.585427	0.595702	0.591	0.591592	0.59839	0.593955	0.598122	0.598122	0.59082	0.593735	0.580645	0.583659	0.590509	0.60101	0.586207	0.596004	0.591638	0.590092	0.599495	0.59627	0.603363	0.591556	0.580392	0.581648	0.607557	0.58325	0.582752	0.587968
MH939401	0.578499	0.586079	0.586435	0.597555	0.582461	0.597737	0.58006	0.59442	0.587294	0.581883	0.598093	0.600598	0.589027	0.599294	0.596076	0.586748	0.589731	0.585781	0.588507	0.598909	0.602196	0.592593	0.591654	0.600301	0.621883	0.59397	0.599695	0.607426	0.607426	0.599607	0.604167	0.597428	0.604988	0.608108	0.614604	0.599391	0.599903	0.598533	0.598925	0.6003	0.592722	0.61835	0.614446	0.598117	0.596509	0.60099	0.58206	0.580709	0.598969
MH939406	0.57377	0.584174	0.588355	0.598064	0.582461	0.597222	0.58006	0.594918	0.587794	0.581883	0.598093	0.601096	0.589526	0.599798	0.596579	0.587253	0.590239	0.583419	0.586154	0.599405	0.602718	0.593086	0.592151	0.600802	0.622392	0.594472	0.600203	0.607426	0.607426	0.599607	0.604167	0.595556	0.605486	0.608108	0.614604	0.596856	0.600387	0.598533	0.598925	0.5993	0.591725	0.619327	0.614446	0.594955	0.59333	0.601682	0.58206	0.580709	0.6
KY308270	0.575132	0.593733	0.578397	0.582957	0.600501	0.603955	0.577701	0.597684	0.597264	0.581719	0.593496	0.60315	0.593086	0.602525	0.598201	0.601208	0.591549	0.587045	0.591549	0.592008	0.595349	0.589453	0.606607	0.583789	0.575199	0.563672	0.575758	0.591111	0.591111	0.581899	0.585559	0.581055	0.585211	0.601489	0.581361	0.588118	0.584988	0.59603	0.596918	0.601523	0.597194	0.603499	0.603516	0.603005	0.603213	0.610402	0.600299	0.599801	0.58071
KT732800	0.592811	0.577026	0.575127	0.591607	0.579341	0.572006	0.58666	0.571139	0.574293	0.5941	0.572641	0.574148	0.599169	0.600729	0.587302	0.591001	0.591607	0.592119	0.587666	0.595117	0.596463	0.595323	0.601922	0.594924	0.594181	0.566584	0.569914	0.590268	0.590268	0.592665	0.592266	0.575336	0.582795	0.597007	0.581313	0.589484	0.579421	0.589286	0.590278	0.587937	0.594388	0.597052	0.589082	0.593858	0.59322	0.596597	0.593605	0.593089	0.589195
KP263543	0.560108	0.604066	0.57771	0.611994	0.597555	0.594956	0.583713	0.577309	0.595408	0.590046	0.601977	0.599898	0.597356	0.601227	0.607873	0.60251	0.600621	0.584107	0.578568	0.584647	0.591054	0.59898	0.602372	0.594943	0.587571	0.585128	0.583462	0.584551	0.584551	0.603623	0.606514	0.581081	0.574217	0.590355	0.60625	0.584789	0.607621	0.613306	0.614784	0.592821	0.592725	0.592159	0.596358	0.580402	0.581689	0.580841	0.607124	0.605965	0.583504
MG571097	0.572718	0.60396	0.588639	0.604663	0.592982	0.59162	0.591826	0.604273	0.603889	0.597506	0.597995	0.609843	0.600198	0.592871	0.580806	0.587224	0.59684	0.609831	0.597376	0.590637	0.596875	0.592233	0.571791	0.590684	0.596733	0.591022	0.594144	0.6045	0.6045	0.597409	0.598103	0.613313	0.613232	0.582148	0.601218	0.590726	0.585635	0.586361	0.586687	0.571499	0.581791	0.592223	0.585487	0.591244	0.592079	0.591317	0.588087	0.586989	0.603484
KU343136	0.578447	0.612087	0.582477	0.593657	0.599095	0.587942	0.612854	0.58844	0.608012	0.592	0.591683	0.620072	0.601687	0.5975	0.590164	0.576372	0.579798	0.606367	0.593955	0.576347	0.57582	0.580549	0.573507	0.600798	0.579659	0.587851	0.588766	0.58451	0.58451	0.594701	0.596853	0.583456	0.584154	0.584192	0.593287	0.586935	0.603175	0.587437	0.592443	0.581325	0.588799	0.597561	0.610755	0.610808	0.609841	0.59038	0.58711	0.588832	0.599797
KP974694	0.563588	0.612702	0.569179	0.6001	0.614379	0.601018	0.608342	0.592611	0.598574	0.59603	0.590591	0.58999	0.583333	0.59421	0.60123	0.586752	0.594277	0.599184	0.59162	0.585281	0.592173	0.581617	0.572489	0.592032	0.585354	0.59009	0.58483	0.569357	0.569357	0.581633	0.581134	0.603363	0.592611	0.593076	0.598481	0.587034	0.588205	0.578947	0.581454	0.575802	0.58437	0.607248	0.61092	0.59202	0.590886	0.587537	0.580353	0.578841	0.589985
LK931485	0.578892	0.610073	0.57923	0.600298	0.614525	0.600102	0.604569	0.579053	0.594784	0.59602	0.583209	0.603352	0.594905	0.593093	0.589575	0.592483	0.603571	0.598784	0.583996	0.599395	0.604233	0.589007	0.583756	0.597771	0.581278	0.586466	0.582082	0.573314	0.573314	0.587543	0.587917	0.601687	0.594153	0.601109	0.599202	0.583838	0.586345	0.600607	0.602629	0.579205	0.594849	0.593337	0.587402	0.593858	0.594326	0.586797	0.603395	0.602366	0.5995
KJ547645	0.579031	0.614427	0.579177	0.592903	0.599601	0.598985	0.61279	0.589116	0.606684	0.611626	0.6003	0.605397	0.584615	0.597376	0.584746	0.584699	0.607582	0.588498	0.589896	0.591535	0.595112	0.588957	0.578546	0.585945	0.576709	0.584213	0.585513	0.580693	0.580693	0.594089	0.594968	0.593874	0.591696	0.595309	0.586567	0.575637	0.591233	0.579235	0.581719	0.589975	0.573128	0.583906	0.595671	0.588867	0.591736	0.606533	0.590817	0.587525	0.596154
KJ547644	0.580867	0.611198	0.584924	0.594621	0.604043	0.599399	0.6035	0.597363	0.60364	0.598704	0.606657	0.615033	0.59801	0.606458	0.608521	0.585219	0.605356	0.599695	0.598671	0.599799	0.598126	0.586104	0.581846	0.572786	0.589421	0.5815	0.580532	0.587151	0.587151	0.592722	0.59361	0.60199	0.594716	0.59781	0.583992	0.589277	0.584325	0.584746	0.588323	0.581419	0.573529	0.592028	0.604914	0.590044	0.589882	0.596239	0.577543	0.577174	0.593781
MK483079_Capybara_genomovirus_7_cap1_101	0.560231	0.621764	0.570534	0.586072	0.58858	0.580259	0.583541	0.594982	0.58862	0.596047	0.593766	0.597356	0.57323	0.607715	0.597897	0.585879	0.614062	0.582573	0.584561	0.585196	0.589063	0.582178	0.583037	0.575893	0.580241	0.590361	0.588979	0.588206	0.588206	0.583873	0.587262	0.596947	0.580613	0.593484	0.58226	0.593798	0.594064	0.588323	0.591675	0.586707	0.576453	0.596267	0.586275	0.589744	0.591042	0.5867	0.591392	0.590288	0.589795
KT732813	0.573416	0.62605	0.572118	0.59911	0.602081	0.594344	0.59857	0.593909	0.592292	0.590753	0.5995	0.58917	0.586496	0.591745	0.579631	0.590977	0.605223	0.606291	0.611367	0.580119	0.586653	0.593578	0.593313	0.574634	0.576441	0.583916	0.585581	0.575416	0.575416	0.586156	0.586765	0.58701	0.573609	0.595545	0.596509	0.603352	0.576023	0.588409	0.590373	0.594124	0.597201	0.586492	0.596483	0.602061	0.602767	0.584729	0.599598	0.598089	0.611902
KJ547642	0.567855	0.598625	0.586892	0.592796	0.588979	0.602796	0.594962	0.57364	0.603297	0.598671	0.5885	0.594373	0.584133	0.596708	0.593943	0.595787	0.612181	0.600719	0.603581	0.589124	0.589905	0.591692	0.579027	0.585178	0.587876	0.592836	0.59157	0.59871	0.59871	0.590753	0.591133	0.603023	0.603745	0.589479	0.581582	0.591641	0.56986	0.583333	0.587619	0.603352	0.606599	0.592394	0.587949	0.600197	0.599308	0.569336	0.590495	0.589899	0.594636
KF371633	0.55627	0.612818	0.617949	0.591296	0.583333	0.579397	0.578815	0.590539	0.584763	0.608025	0.582962	0.609654	0.577134	0.596311	0.592839	0.584974	0.578894	0.611253	0.600305	0.582712	0.59205	0.58189	0.563809	0.585304	0.588058	0.576653	0.570788	0.600101	0.600101	0.590954	0.591837	0.592668	0.582788	0.589421	0.595263	0.600506	0.581607	0.588057	0.588563	0.591344	0.584281	0.588813	0.59656	0.584998	0.582681	0.589348	0.596977	0.596474	0.580517
KT363839	0.566434	0.579498	0.601307	0.609793	0.607595	0.604747	0.604781	0.597264	0.60625	0.609137	0.58873	0.592145	0.596766	0.601218	0.600101	0.592742	0.590932	0.596509	0.602789	0.599198	0.604529	0.600304	0.60995	0.607143	0.608012	0.606272	0.608175	0.6001	0.6001	0.581293	0.583619	0.601224	0.602649	0.598219	0.597097	0.601314	0.590999	0.59219	0.590707	0.585559	0.597015	0.597633	0.591065	0.60344	0.602767	0.593103	0.589377	0.590398	0.602837
KJ641737	0.562258	0.58707	0.581963	0.595944	0.57602	0.590249	0.581419	0.580729	0.598654	0.570918	0.579836	0.606311	0.590693	0.589797	0.590437	0.60422	0.610825	0.585013	0.590349	0.584887	0.582285	0.584724	0.570415	0.595127	0.571133	0.588861	0.596134	0.604339	0.604339	0.594567	0.585823	0.583835	0.589924	0.58117	0.570036	0.583717	0.605678	0.57921	0.58029	0.598942	0.601369	0.58998	0.586768	0.591001	0.592875	0.582617	0.601144	0.600832	0.593006
KP263544	0.56291	0.590234	0.57884	0.607143	0.602988	0.615385	0.598942	0.582319	0.599064	0.585045	0.580761	0.611964	0.581665	0.571649	0.588608	0.59242	0.594059	0.581649	0.587127	0.594286	0.591914	0.606204	0.584974	0.58879	0.577604	0.5971	0.591607	0.61114	0.61114	0.606842	0.610993	0.601129	0.60768	0.591731	0.583896	0.57974	0.573271	0.579083	0.581659	0.585327	0.586702	0.596244	0.591359	0.589231	0.588872	0.614943	0.580932	0.57815	0.583639
KP133078	0.56741	0.620287	0.579523	0.598992	0.58612	0.602571	0.564958	0.577699	0.595897	0.582021	0.587763	0.588776	0.576186	0.589836	0.590628	0.570707	0.575294	0.597636	0.607863	0.589104	0.586243	0.585663	0.581006	0.594969	0.587359	0.582329	0.583795	0.601121	0.601121	0.5931	0.586172	0.56513	0.576942	0.582216	0.579615	0.578368	0.613577	0.577257	0.585838	0.587996	0.591785	0.597592	0.584066	0.569025	0.574213	0.574426	0.579828	0.579188	0.559016
KP133079	0.571048	0.621075	0.580388	0.597586	0.581115	0.603386	0.561787	0.577856	0.591463	0.597826	0.58856	0.590005	0.578338	0.589902	0.587963	0.567067	0.576507	0.603627	0.604747	0.584896	0.586708	0.566866	0.578683	0.584264	0.587269	0.577077	0.579449	0.60071	0.60071	0.591919	0.586587	0.570483	0.579373	0.578973	0.582356	0.577077	0.603627	0.57763	0.585378	0.594248	0.597612	0.5935	0.597222	0.572989	0.57485	0.576595	0.584012	0.583376	0.569246
KP133080	0.572576	0.630621	0.585122	0.59597	0.581149	0.604723	0.560478	0.573441	0.592988	0.588415	0.584377	0.586417	0.574597	0.586879	0.585942	0.568775	0.568008	0.601947	0.601031	0.586802	0.588571	0.575453	0.572645	0.591237	0.583504	0.583333	0.583417	0.597152	0.597152	0.595842	0.591046	0.570776	0.582529	0.57633	0.574544	0.591398	0.609285	0.585253	0.585977	0.597933	0.59112	0.582222	0.593765	0.572912	0.575908	0.577599	0.574187	0.573537	0.557221
MH939369	0.574183	0.618997	0.576827	0.593656	0.581782	0.599184	0.556052	0.573213	0.591764	0.586802	0.584461	0.581772	0.572791	0.581669	0.586543	0.568012	0.571648	0.593846	0.606295	0.584772	0.587103	0.571142	0.570856	0.59147	0.587236	0.583667	0.583751	0.601538	0.601538	0.593306	0.588531	0.573552	0.577351	0.58226	0.577879	0.588055	0.609105	0.57771	0.581846	0.592153	0.590331	0.584653	0.59901	0.573128	0.576136	0.580272	0.578893	0.578245	0.562751
KP133075	0.577026	0.628006	0.577325	0.596864	0.587582	0.600306	0.568421	0.574457	0.593686	0.584475	0.581745	0.586735	0.575315	0.585781	0.578381	0.570929	0.576489	0.59142	0.601427	0.582362	0.571646	0.574074	0.577154	0.59297	0.586578	0.582445	0.581984	0.600408	0.600408	0.59684	0.591414	0.572449	0.580841	0.578842	0.579939	0.581	0.616151	0.576747	0.576766	0.590164	0.585853	0.585559	0.593858	0.579026	0.582082	0.584639	0.584107	0.583463	0.568251
KP133076	0.579314	0.627472	0.578109	0.596358	0.586398	0.599591	0.558634	0.575467	0.593686	0.584475	0.584337	0.586735	0.575453	0.585265	0.578678	0.568931	0.575462	0.590398	0.608673	0.581984	0.571646	0.572144	0.576653	0.592461	0.58709	0.581184	0.580727	0.595842	0.595842	0.593798	0.588413	0.574273	0.582657	0.578343	0.580448	0.5815	0.615627	0.575727	0.575742	0.590164	0.58981	0.585849	0.593858	0.579026	0.582082	0.581231	0.577652	0.577002	0.568756
KP133077	0.57985	0.61793	0.576675	0.598178	0.580661	0.603289	0.560396	0.574874	0.588771	0.58731	0.585133	0.586735	0.575956	0.585604	0.588477	0.570145	0.580208	0.597737	0.61045	0.578046	0.572806	0.573367	0.574649	0.590631	0.58709	0.581184	0.581607	0.598373	0.598373	0.596232	0.590817	0.574783	0.583164	0.577114	0.575051	0.582	0.618297	0.575217	0.579969	0.594956	0.590839	0.586548	0.592391	0.582669	0.585757	0.583754	0.577652	0.577002	0.561589
MH939453	0.586992	0.62905	0.590681	0.592099	0.586694	0.587487	0.574287	0.592536	0.597943	0.601634	0.59815	0.604699	0.593177	0.591192	0.585714	0.583291	0.585641	0.606263	0.610883	0.566532	0.575566	0.578053	0.570269	0.598169	0.583035	0.584733	0.580222	0.5931	0.5931	0.587487	0.588235	0.584647	0.59084	0.588917	0.584173	0.576942	0.588627	0.578221	0.581466	0.578406	0.578597	0.588147	0.594349	0.580172	0.581088	0.597737	0.582074	0.580511	0.579866
MF669480	0.571968	0.587435	0.582456	0.606724	0.606599	0.594678	0.600406	0.585599	0.61491	0.597257	0.612853	0.596154	0.600498	0.59488	0.591592	0.608242	0.613602	0.598155	0.593512	0.581827	0.610187	0.594729	0.605038	0.588911	0.594297	0.596509	0.6	0.609576	0.609576	0.608202	0.609623	0.59296	0.603491	0.602934	0.571288	0.586275	0.606197	0.607912	0.606197	0.590932	0.591837	0.588491	0.593598	0.589224	0.59005	0.6065	0.593169	0.592667	0.603735
KF371632	0.56444	0.583024	0.605745	0.604281	0.618017	0.615227	0.598183	0.607952	0.611832	0.603414	0.614712	0.600202	0.607411	0.607178	0.606859	0.600995	0.616136	0.580838	0.585293	0.603223	0.606783	0.606458	0.60221	0.620896	0.62767	0.601893	0.60804	0.617983	0.617983	0.627697	0.628141	0.603726	0.609295	0.61791	0.603935	0.60167	0.613307	0.600798	0.599303	0.622877	0.621137	0.618741	0.599123	0.619527	0.619048	0.620431	0.608718	0.613544	0.608541
KT862238	0.573326	0.585647	0.58936	0.584241	0.572943	0.575321	0.57659	0.582946	0.591004	0.579002	0.584655	0.596639	0.589704	0.586331	0.582866	0.585503	0.582451	0.565306	0.572162	0.602403	0.604486	0.596093	0.580157	0.591549	0.58273	0.59367	0.600513	0.602851	0.602851	0.60903	0.611596	0.57228	0.568588	0.571217	0.580808	0.571214	0.594788	0.600304	0.598784	0.583207	0.587848	0.592331	0.581607	0.604429	0.609669	0.582037	0.598256	0.598769	0.611024
KT862239	0.573255	0.585123	0.589876	0.580579	0.573953	0.575321	0.576081	0.583463	0.590481	0.579353	0.584143	0.597164	0.588664	0.589083	0.585416	0.585503	0.584258	0.569317	0.576193	0.602718	0.604817	0.596408	0.580157	0.591549	0.580879	0.594181	0.60359	0.60387	0.60387	0.60903	0.611596	0.571287	0.569444	0.574341	0.580645	0.572289	0.594788	0.600811	0.599291	0.582195	0.587342	0.591826	0.581102	0.603414	0.608629	0.581535	0.593272	0.592762	0.609984
JN704610	0.573656	0.582851	0.586118	0.57319	0.582181	0.570694	0.569903	0.577261	0.588976	0.574359	0.583419	0.592223	0.579598	0.584402	0.581596	0.583588	0.585649	0.571941	0.573409	0.589757	0.597268	0.597872	0.578564	0.590104	0.584631	0.591868	0.592744	0.601324	0.601324	0.610169	0.608919	0.564938	0.567149	0.585772	0.575834	0.574168	0.591095	0.59798	0.597475	0.573953	0.583207	0.589431	0.582825	0.601716	0.605921	0.570715	0.598762	0.598247	0.607088
KJ413144	0.571727	0.579112	0.56851	0.571644	0.582485	0.594792	0.600505	0.584639	0.58897	0.588751	0.598458	0.599795	0.591671	0.589214	0.588889	0.594784	0.597605	0.578038	0.583419	0.574975	0.57188	0.569168	0.5778	0.591256	0.562626	0.568667	0.570405	0.59597	0.59597	0.590795	0.593561	0.591201	0.587278	0.599117	0.597053	0.595166	0.595346	0.60344	0.603945	0.608519	0.614089	0.598098	0.600705	0.604094	0.602204	0.599798	0.581489	0.581395	0.602642
KJ547635	0.555904	0.601713	0.572577	0.596223	0.607308	0.585781	0.614278	0.577215	0.610994	0.584103	0.586667	0.600825	0.601431	0.592499	0.60529	0.605	0.593429	0.57635	0.580362	0.582227	0.586667	0.584686	0.600102	0.585106	0.582825	0.582534	0.584475	0.595562	0.595562	0.598694	0.594784	0.581719	0.583781	0.602005	0.600304	0.598896	0.58404	0.605397	0.608033	0.607883	0.613381	0.602719	0.613415	0.613035	0.611994	0.603986	0.60617	0.606684	0.602558
KT732790	0.579229	0.597867	0.590794	0.60991	0.606701	0.593475	0.589902	0.597484	0.593717	0.598762	0.577002	0.595494	0.589468	0.588889	0.594196	0.613577	0.604058	0.586513	0.589248	0.581513	0.575053	0.584264	0.595569	0.608247	0.582573	0.592965	0.593135	0.566651	0.566651	0.578895	0.581315	0.585222	0.592209	0.610721	0.596864	0.594554	0.591692	0.594349	0.596164	0.592139	0.590197	0.599192	0.598612	0.602513	0.602622	0.609918	0.598477	0.59797	0.604262
KT732791	0.582753	0.594667	0.590794	0.609589	0.605561	0.594511	0.589387	0.598008	0.594241	0.598247	0.578029	0.596518	0.591211	0.589394	0.595723	0.614099	0.603538	0.587036	0.58977	0.582021	0.57611	0.581726	0.595165	0.609278	0.584475	0.594174	0.596872	0.566166	0.566166	0.578895	0.581315	0.585222	0.591223	0.611222	0.596864	0.597075	0.58666	0.59235	0.594159	0.592139	0.589692	0.598183	0.597621	0.602823	0.60344	0.609407	0.597462	0.596954	0.602232
KT862254	0.58409	0.585692	0.591704	0.58156	0.578868	0.582519	0.595897	0.582234	0.604567	0.585869	0.56852	0.58647	0.577059	0.575758	0.577823	0.596037	0.576246	0.587423	0.580793	0.58102	0.587234	0.582059	0.579615	0.575342	0.573293	0.589259	0.595095	0.599196	0.599196	0.593532	0.593127	0.584044	0.581372	0.586567	0.578109	0.58004	0.572208	0.588771	0.588889	0.60124	0.604663	0.591387	0.588089	0.593169	0.593529	0.611596	0.598481	0.598987	0.592667
MH939361	0.584331	0.609899	0.607359	0.579618	0.598982	0.605155	0.5875	0.591442	0.598691	0.603046	0.606152	0.607271	0.581736	0.573062	0.574701	0.598373	0.60221	0.587602	0.591942	0.594905	0.587571	0.60091	0.595461	0.579724	0.606886	0.592982	0.585743	0.60796	0.60796	0.598909	0.601787	0.604104	0.611782	0.610035	0.605405	0.587518	0.582134	0.595321	0.598606	0.5975	0.595522	0.605159	0.604489	0.596219	0.595817	0.599599	0.587741	0.587741	0.591899
MH939367	0.588235	0.611407	0.608237	0.583128	0.601937	0.607235	0.589537	0.589822	0.598187	0.60274	0.607665	0.606759	0.58224	0.573559	0.575199	0.595831	0.602712	0.585802	0.592153	0.595405	0.588084	0.606383	0.597435	0.580868	0.608226	0.595607	0.587444	0.604167	0.604167	0.599901	0.602781	0.603698	0.611362	0.606775	0.606388	0.588493	0.581638	0.590254	0.593532	0.598	0.59602	0.60989	0.603586	0.597189	0.59679	0.601005	0.589224	0.589224	0.592405
MH939362	0.568793	0.60686	0.596985	0.58498	0.596553	0.60753	0.589295	0.586049	0.601614	0.602041	0.608388	0.607271	0.584724	0.572709	0.575349	0.59567	0.601908	0.59465	0.589943	0.594109	0.592439	0.606307	0.602616	0.58004	0.600307	0.584708	0.577535	0.603764	0.603764	0.596918	0.599801	0.6065	0.614185	0.605536	0.608867	0.590909	0.581764	0.59204	0.595321	0.596911	0.595734	0.603671	0.598909	0.596312	0.59591	0.602324	0.583416	0.583416	0.597754
MH939368	0.570374	0.608351	0.598398	0.585474	0.596856	0.608583	0.591344	0.586558	0.601109	0.601423	0.609399	0.606759	0.58523	0.573207	0.575848	0.594962	0.602912	0.594859	0.589637	0.594109	0.592439	0.607234	0.602616	0.581188	0.602151	0.588206	0.581014	0.600494	0.600494	0.597913	0.600796	0.606607	0.6143	0.604799	0.609852	0.591398	0.581764	0.588381	0.591654	0.597409	0.59623	0.606663	0.598515	0.597283	0.596884	0.592925	0.584403	0.584403	0.596223
MH939371	0.553846	0.602219	0.600305	0.600709	0.607254	0.600411	0.59581	0.585155	0.609153	0.600103	0.609868	0.601743	0.582285	0.589613	0.585685	0.584461	0.589041	0.582323	0.577273	0.590528	0.597713	0.605263	0.598413	0.588147	0.595214	0.592315	0.58803	0.588322	0.588322	0.5724	0.578148	0.581407	0.595333	0.599202	0.583168	0.587624	0.607685	0.588058	0.589653	0.6025	0.604407	0.608696	0.605263	0.597447	0.599308	0.593423	0.575668	0.575668	0.60203
MH939372	0.555793	0.600634	0.603386	0.595382	0.602577	0.592555	0.594054	0.588804	0.606677	0.599794	0.609954	0.595734	0.57515	0.58549	0.578683	0.57997	0.588235	0.580515	0.581772	0.586785	0.596023	0.59781	0.593781	0.585256	0.588357	0.590772	0.588945	0.595168	0.595168	0.571984	0.575122	0.592243	0.606212	0.602993	0.582097	0.587247	0.610436	0.585256	0.586847	0.605847	0.599101	0.602659	0.603182	0.596276	0.598126	0.591837	0.575037	0.575037	0.607143
MH939373	0.553079	0.601162	0.601942	0.596183	0.601957	0.600411	0.591118	0.588804	0.606155	0.600309	0.608342	0.598671	0.575439	0.585997	0.580483	0.582	0.591556	0.57818	0.576477	0.589832	0.596984	0.601388	0.593874	0.58794	0.590815	0.590818	0.586241	0.594181	0.594181	0.572957	0.576098	0.590367	0.604511	0.602993	0.582385	0.588526	0.6083	0.585256	0.586847	0.604511	0.6007	0.605224	0.602883	0.597549	0.599408	0.592925	0.575532	0.575532	0.606942
MH617534	0.56949	0.596501	0.577208	0.61407	0.608048	0.596553	0.58662	0.5998	0.591816	0.585487	0.604988	0.621106	0.616227	0.592903	0.591494	0.602204	0.609045	0.621305	0.622718	0.60319	0.607349	0.603388	0.602392	0.602204	0.60999	0.616683	0.615805	0.590524	0.590524	0.588905	0.589197	0.593781	0.590172	0.605237	0.586106	0.602463	0.583704	0.605354	0.605146	0.597396	0.592445	0.588235	0.598729	0.58835	0.586411	0.586967	0.587706	0.587206	0.61359
MK483078_Capybara_genomovirus_6_cap1_100	0.577717	0.58408	0.59493	0.593467	0.599796	0.579608	0.592277	0.592233	0.588747	0.598997	0.589231	0.566038	0.588413	0.607125	0.59821	0.594274	0.590433	0.584896	0.582996	0.595025	0.594778	0.590481	0.596774	0.584154	0.605343	0.584804	0.586732	0.605173	0.605173	0.619355	0.620707	0.609218	0.604104	0.619781	0.612457	0.604851	0.611307	0.588032	0.589312	0.622918	0.626768	0.59102	0.59062	0.603355	0.603577	0.610864	0.601801	0.603302	0.6
KY230613	0.588649	0.59027	0.578974	0.596733	0.591392	0.592253	0.58779	0.590628	0.580811	0.596691	0.587487	0.593958	0.593561	0.585096	0.59634	0.597793	0.607792	0.588963	0.589517	0.59684	0.5984	0.597542	0.59361	0.601819	0.604531	0.578921	0.587215	0.583625	0.583625	0.59403	0.596413	0.612513	0.608434	0.604757	0.598295	0.595358	0.589367	0.592105	0.598273	0.593434	0.600817	0.571012	0.573248	0.585138	0.584448	0.593893	0.606842	0.603783	0.596923
MK483077_Capybara_genomovirus_5_cap1_2730	0.572795	0.586759	0.583086	0.609407	0.5996	0.588992	0.602934	0.577293	0.593605	0.603239	0.597648	0.591026	0.613982	0.607179	0.608232	0.620758	0.615067	0.609166	0.619395	0.590452	0.587376	0.598688	0.605627	0.608898	0.611963	0.594595	0.592445	0.609929	0.609929	0.618756	0.621235	0.61086	0.602719	0.594217	0.586084	0.594109	0.586814	0.601703	0.603707	0.597383	0.597782	0.596895	0.603792	0.598802	0.597187	0.604294	0.602151	0.605547	0.602279
MH939370	0.575401	0.595905	0.590504	0.607477	0.598559	0.583676	0.588446	0.592902	0.59383	0.577722	0.584362	0.593509	0.595614	0.597053	0.601221	0.593357	0.583756	0.599384	0.599174	0.599088	0.605038	0.600101	0.599899	0.602336	0.598876	0.593082	0.592424	0.620547	0.620547	0.627287	0.623181	0.61128	0.621047	0.59909	0.587551	0.593041	0.59949	0.597292	0.601304	0.59542	0.597843	0.577734	0.581373	0.588531	0.588861	0.587608	0.57763	0.57712	0.61137
JX185428	0.585405	0.582749	0.602538	0.602134	0.590702	0.595238	0.608651	0.595105	0.598958	0.601034	0.589048	0.582578	0.593766	0.58396	0.58325	0.592085	0.61312	0.60916	0.609343	0.596144	0.603018	0.598394	0.602642	0.597907	0.605735	0.610887	0.605038	0.592907	0.592907	0.590213	0.594354	0.603544	0.606458	0.585497	0.595286	0.59481	0.625065	0.612047	0.614599	0.603466	0.600813	0.585306	0.593966	0.616742	0.616751	0.592386	0.593306	0.594498	0.604027
MH939417	0.586817	0.597417	0.593687	0.607016	0.61895	0.592934	0.593006	0.593429	0.588418	0.586714	0.606566	0.58427	0.588026	0.594678	0.590932	0.583044	0.585378	0.590197	0.592893	0.595897	0.598267	0.600205	0.5993	0.605277	0.59753	0.581476	0.57999	0.607576	0.607576	0.610409	0.614684	0.593135	0.595614	0.595358	0.608896	0.604231	0.59443	0.594004	0.596037	0.609995	0.605612	0.601406	0.607754	0.598612	0.596509	0.588771	0.603207	0.603002	0.576923
MH939418	0.57234	0.575869	0.602851	0.594841	0.617481	0.588446	0.599395	0.588838	0.583248	0.584934	0.605099	0.594181	0.594526	0.608807	0.593117	0.5867	0.592898	0.591806	0.591683	0.598667	0.602162	0.589718	0.608849	0.61701	0.602178	0.586377	0.585269	0.601015	0.601015	0.596992	0.60403	0.60492	0.610606	0.602232	0.583164	0.585721	0.617903	0.588563	0.590794	0.592518	0.588502	0.580853	0.583581	0.595766	0.594115	0.592593	0.589132	0.588923	0.583923
MH939420	0.569533	0.574882	0.602747	0.596864	0.613217	0.588957	0.600404	0.589862	0.584275	0.585945	0.606139	0.594691	0.597363	0.608807	0.595648	0.587685	0.594442	0.595142	0.594987	0.600205	0.603784	0.591734	0.606533	0.61701	0.603734	0.586871	0.583251	0.603352	0.603352	0.599298	0.606351	0.605422	0.610803	0.603754	0.582578	0.588502	0.618414	0.588057	0.590288	0.592611	0.587998	0.580357	0.582759	0.593357	0.591692	0.593893	0.589639	0.589431	0.58544
MH939424	0.569533	0.574882	0.602747	0.596864	0.613217	0.588957	0.600404	0.589862	0.584275	0.585945	0.606139	0.594691	0.597363	0.608807	0.595648	0.587685	0.594442	0.595142	0.594987	0.598155	0.601622	0.589718	0.608849	0.61701	0.603734	0.586871	0.583251	0.60386	0.60386	0.599799	0.606855	0.605924	0.611616	0.603247	0.583082	0.58723	0.618926	0.588563	0.590794	0.592817	0.588502	0.580853	0.584524	0.595766	0.594115	0.593384	0.589639	0.589431	0.58544
MH939419	0.585261	0.587794	0.583499	0.597859	0.606045	0.591376	0.595745	0.584103	0.583764	0.581278	0.599272	0.59753	0.596144	0.603544	0.584084	0.593812	0.582356	0.602244	0.604092	0.6	0.604437	0.60233	0.613671	0.597886	0.586646	0.594703	0.592942	0.596096	0.596096	0.606713	0.60994	0.612038	0.615931	0.605769	0.590355	0.59004	0.616515	0.587165	0.590197	0.60051	0.592218	0.581487	0.591928	0.592705	0.591025	0.592965	0.602873	0.602669	0.596634
MH939421	0.579594	0.586298	0.584163	0.597045	0.606759	0.594344	0.594472	0.578947	0.587442	0.580384	0.599064	0.596401	0.593418	0.601622	0.587286	0.597494	0.590933	0.606388	0.605128	0.600512	0.602814	0.604156	0.61648	0.608984	0.591282	0.595202	0.589489	0.592369	0.592369	0.604407	0.607627	0.610999	0.614879	0.60181	0.589939	0.58862	0.622324	0.594995	0.598059	0.598577	0.590702	0.580915	0.590065	0.594526	0.592857	0.587824	0.603077	0.602873	0.593862
MH939423	0.583378	0.582488	0.585743	0.595637	0.610683	0.597329	0.59706	0.584235	0.586708	0.588771	0.598555	0.59322	0.595821	0.60517	0.592238	0.596202	0.583163	0.603061	0.597573	0.597555	0.600752	0.593939	0.613671	0.604888	0.582485	0.592296	0.589489	0.596588	0.596588	0.609399	0.611083	0.614957	0.616049	0.596782	0.588116	0.590702	0.609756	0.583249	0.586276	0.592929	0.588738	0.588614	0.585608	0.591992	0.590306	0.589447	0.603571	0.603369	0.592649
MH939422	0.581333	0.58409	0.596872	0.603264	0.607653	0.59918	0.590065	0.585802	0.589304	0.583291	0.61085	0.597222	0.595821	0.604451	0.589151	0.597104	0.588296	0.604082	0.59909	0.60483	0.606833	0.602532	0.614488	0.612506	0.590097	0.596298	0.593951	0.598787	0.598787	0.600701	0.60806	0.610442	0.616162	0.601218	0.588832	0.584677	0.622007	0.583838	0.586068	0.59454	0.593023	0.587247	0.587855	0.590978	0.589286	0.594649	0.600821	0.600616	0.592555
MK483075_Capybara_genomovirus_3_cap1_53	0.575283	0.586794	0.606107	0.601554	0.595214	0.61214	0.602844	0.587751	0.598344	0.596154	0.592363	0.606344	0.59004	0.600716	0.602987	0.618052	0.61233	0.625585	0.61789	0.594771	0.592397	0.594703	0.607034	0.602663	0.610444	0.5865	0.584124	0.603649	0.603649	0.589143	0.5905	0.617588	0.613991	0.598599	0.600101	0.60388	0.596626	0.601531	0.605505	0.602754	0.600303	0.582335	0.615696	0.584623	0.584422	0.605183	0.5715	0.569995	0.598772
MK483080_Capybara_genomovirus_8_cap1_358	0.571047	0.578141	0.591071	0.610559	0.605099	0.605168	0.580335	0.594166	0.591354	0.599081	0.584143	0.600517	0.590331	0.603493	0.599285	0.595831	0.617983	0.59147	0.583546	0.585772	0.586116	0.588412	0.594225	0.590511	0.590559	0.604324	0.599294	0.616515	0.616515	0.613002	0.610324	0.599184	0.602051	0.592218	0.597007	0.588685	0.593989	0.593607	0.600815	0.595777	0.596579	0.592796	0.599799	0.61259	0.610256	0.59198	0.605937	0.605425	0.588175
MK483085_Capybara_genomovirus_13_cap1_2766	0.582618	0.587003	0.583717	0.609845	0.589891	0.612213	0.601655	0.581165	0.6055	0.59938	0.585781	0.594805	0.577508	0.579162	0.573878	0.59703	0.594468	0.593766	0.589664	0.598563	0.597458	0.602261	0.607179	0.611455	0.625066	0.603134	0.605491	0.596766	0.596766	0.593467	0.594663	0.595558	0.59938	0.585256	0.598331	0.595546	0.599898	0.59887	0.601438	0.594456	0.603306	0.58593	0.595083	0.619938	0.621014	0.605952	0.6077	0.60666	0.570995
KY312558	0.585566	0.575528	0.578974	0.601355	0.588114	0.586098	0.608558	0.59189	0.612473	0.598964	0.587024	0.614897	0.588998	0.58248	0.578381	0.585627	0.59434	0.584287	0.595623	0.597642	0.597312	0.611169	0.602446	0.605033	0.596992	0.611282	0.61171	0.585874	0.585874	0.603493	0.597336	0.617195	0.619632	0.623639	0.609969	0.60483	0.606279	0.605634	0.606155	0.583722	0.582689	0.588957	0.58731	0.593509	0.592133	0.596907	0.58977	0.592147	0.595912
KY230625	0.566419	0.625067	0.582647	0.596639	0.625062	0.599799	0.600596	0.592052	0.585244	0.598074	0.5997	0.595405	0.60159	0.607677	0.609328	0.59518	0.58727	0.605528	0.611423	0.595321	0.595756	0.602398	0.607853	0.605263	0.605422	0.608845	0.609314	0.600099	0.600099	0.604249	0.606931	0.593564	0.592028	0.590953	0.593035	0.588118	0.602719	0.616658	0.616308	0.621964	0.61608	0.594621	0.595807	0.620079	0.618128	0.61332	0.587824	0.582297	0.607853
MK483076_Capybara_genomovirus_4_cap1_57	0.580628	0.589407	0.594277	0.581291	0.598361	0.587423	0.610383	0.58626	0.604759	0.600618	0.604242	0.592462	0.610973	0.611336	0.611224	0.604251	0.611691	0.590274	0.591097	0.606574	0.601613	0.599176	0.597436	0.586989	0.597642	0.599793	0.607608	0.608607	0.608607	0.601324	0.599083	0.607608	0.609907	0.616633	0.605195	0.628185	0.608424	0.598131	0.599169	0.59739	0.606091	0.601096	0.625318	0.622031	0.617841	0.603023	0.593973	0.593973	0.616832
JX185430	0.583513	0.607333	0.607677	0.599596	0.595298	0.595358	0.597586	0.594196	0.610021	0.607505	0.596429	0.59918	0.59196	0.591908	0.591775	0.603206	0.611735	0.57818	0.575666	0.589846	0.599478	0.582669	0.593313	0.592331	0.586259	0.594937	0.585075	0.574679	0.574679	0.595702	0.595904	0.587116	0.590532	0.617734	0.579472	0.58844	0.600305	0.597536	0.600206	0.61554	0.609572	0.606742	0.5965	0.603518	0.601922	0.589427	0.606291	0.605784	0.612348
MH939363	0.582604	0.59544	0.591662	0.587475	0.597215	0.59383	0.60244	0.579345	0.60236	0.595189	0.59157	0.579659	0.58716	0.589526	0.595382	0.599496	0.608004	0.582374	0.586398	0.583292	0.58316	0.5885	0.607952	0.592238	0.586172	0.604545	0.6	0.576546	0.576546	0.590433	0.591226	0.587174	0.591296	0.595203	0.591113	0.600811	0.593862	0.603955	0.601112	0.591445	0.588725	0.588975	0.577071	0.596774	0.593137	0.609671	0.593781	0.593672	0.621181
MH939364	0.577862	0.59544	0.591662	0.587475	0.597215	0.59383	0.60244	0.579345	0.60236	0.595189	0.59157	0.579659	0.58716	0.589526	0.595382	0.599496	0.608517	0.582374	0.58003	0.583292	0.58316	0.5885	0.607952	0.592238	0.586172	0.604545	0.6	0.576546	0.576546	0.590433	0.591226	0.587174	0.591296	0.595203	0.591113	0.600811	0.593862	0.603955	0.601112	0.591445	0.588235	0.588975	0.577071	0.596774	0.593137	0.609671	0.593781	0.593672	0.621181
MH939365	0.579702	0.597872	0.602145	0.595734	0.604146	0.600104	0.609119	0.598555	0.6	0.607346	0.591048	0.607032	0.59116	0.605128	0.600308	0.609178	0.623295	0.602611	0.591211	0.58071	0.588638	0.584173	0.591382	0.589331	0.601314	0.598577	0.594498	0.594892	0.594892	0.583829	0.578086	0.59919	0.6	0.613128	0.590679	0.603247	0.608381	0.599088	0.599088	0.60698	0.608101	0.576774	0.597319	0.612469	0.610442	0.621717	0.595581	0.595986	0.602249
MH939413	0.580895	0.598513	0.601734	0.593006	0.603335	0.601558	0.610769	0.598247	0.597222	0.609326	0.590147	0.607032	0.592555	0.605439	0.600616	0.608258	0.623166	0.601147	0.589796	0.578842	0.58666	0.582285	0.590504	0.586935	0.599395	0.598074	0.594004	0.594203	0.594203	0.581188	0.575458	0.598282	0.599095	0.613015	0.58779	0.601622	0.608471	0.598581	0.598581	0.608388	0.609509	0.575934	0.59643	0.611554	0.609524	0.620777	0.596509	0.596915	0.601838
MH939416	0.581305	0.598513	0.599898	0.592499	0.601416	0.597618	0.606432	0.596699	0.596193	0.607772	0.587937	0.608066	0.592145	0.604926	0.600103	0.60492	0.623166	0.600626	0.590306	0.57984	0.58771	0.580402	0.589021	0.586432	0.599092	0.596154	0.592085	0.594203	0.594203	0.581188	0.582253	0.597271	0.598089	0.612519	0.592724	0.602636	0.611169	0.598074	0.599391	0.607883	0.609004	0.573366	0.593379	0.610558	0.608521	0.621853	0.594664	0.595067	0.600306
MH939366	0.58817	0.591387	0.586519	0.596848	0.60497	0.595668	0.615306	0.59409	0.59826	0.612753	0.592085	0.60359	0.594867	0.604913	0.599387	0.609509	0.615104	0.588355	0.585751	0.583209	0.58977	0.586103	0.600301	0.590726	0.602238	0.597468	0.594608	0.597892	0.597892	0.582472	0.576772	0.602926	0.604219	0.614583	0.587759	0.603352	0.622176	0.598577	0.598577	0.609793	0.615619	0.57739	0.593162	0.606136	0.604084	0.617514	0.596401	0.596807	0.598469
MH939414	0.590408	0.590861	0.586519	0.59634	0.60497	0.595668	0.61408	0.59409	0.600102	0.612753	0.590264	0.603077	0.590065	0.600409	0.594898	0.609004	0.613506	0.587845	0.585242	0.583209	0.58977	0.586103	0.600301	0.590726	0.601729	0.596962	0.5941	0.596386	0.596386	0.582472	0.576772	0.598691	0.60241	0.612599	0.587759	0.600506	0.622701	0.599085	0.599085	0.609793	0.615619	0.57739	0.593162	0.605641	0.603586	0.617514	0.598765	0.599176	0.598469
MH939411	0.592916	0.605948	0.574696	0.61334	0.58953	0.613556	0.605419	0.589896	0.604818	0.600397	0.608804	0.605383	0.609636	0.606719	0.610532	0.614553	0.608916	0.601215	0.594648	0.595308	0.596401	0.59882	0.608971	0.588235	0.586765	0.597968	0.597673	0.597561	0.597561	0.596979	0.588608	0.586765	0.59022	0.619753	0.587433	0.607458	0.622087	0.603111	0.603613	0.608082	0.612414	0.592099	0.598659	0.606801	0.605301	0.615723	0.604932	0.602513	0.597126
MH939415	0.592371	0.607541	0.575669	0.614343	0.590509	0.614062	0.606404	0.592868	0.606356	0.601388	0.610305	0.606907	0.610128	0.606719	0.610532	0.612426	0.608893	0.601215	0.594648	0.595308	0.596401	0.59882	0.609946	0.588725	0.586765	0.598452	0.598158	0.597561	0.597561	0.596979	0.588608	0.586275	0.589731	0.619753	0.587433	0.607949	0.621581	0.603613	0.604114	0.608082	0.612414	0.592099	0.598659	0.60728	0.605783	0.615723	0.604932	0.602513	0.596335
MH939412	0.588652	0.613298	0.580049	0.606557	0.587573	0.612462	0.608095	0.589604	0.604818	0.604167	0.6105	0.600508	0.610319	0.614158	0.616384	0.611962	0.608409	0.603544	0.596926	0.597263	0.598458	0.601278	0.60643	0.591667	0.589303	0.598452	0.598448	0.605779	0.605779	0.59708	0.590953	0.589479	0.585044	0.619425	0.585437	0.609037	0.620707	0.605909	0.605909	0.607545	0.609613	0.597229	0.605099	0.606817	0.605314	0.617906	0.5999	0.600301	0.601985
KY308269	0.576253	0.609275	0.591223	0.584896	0.601406	0.582569	0.588473	0.590724	0.584389	0.58215	0.578187	0.589367	0.575668	0.581745	0.591599	0.581395	0.609119	0.598049	0.595335	0.602545	0.600318	0.577844	0.593687	0.575124	0.58212	0.59909	0.593135	0.599698	0.599698	0.587451	0.590594	0.589463	0.607377	0.603491	0.59276	0.593246	0.597579	0.586414	0.589705	0.599303	0.598714	0.589731	0.587169	0.59656	0.596439	0.595955	0.586275	0.586275	0.599697
MK483073_Capybara_genomovirus_2_cap1_52	0.578176	0.617899	0.60609	0.604385	0.612648	0.598691	0.598316	0.593719	0.602025	0.593673	0.590818	0.596057	0.590044	0.606713	0.605303	0.607481	0.601395	0.581373	0.575758	0.600197	0.600729	0.601879	0.607996	0.594742	0.599501	0.595181	0.5922	0.608738	0.608738	0.610568	0.608696	0.613591	0.608416	0.612073	0.590777	0.604014	0.604778	0.604444	0.605627	0.580911	0.586893	0.605928	0.609329	0.607477	0.605146	0.597073	0.617334	0.617334	0.61496
MK483074_Capybara_genomovirus_2_cap1_64	0.572432	0.604724	0.608263	0.602392	0.617095	0.600201	0.599506	0.599194	0.601716	0.592118	0.601703	0.610629	0.596577	0.608068	0.609	0.607589	0.599702	0.583784	0.582434	0.612326	0.614053	0.610364	0.607021	0.586444	0.603906	0.600869	0.598938	0.613379	0.613379	0.60302	0.60224	0.614888	0.608588	0.605661	0.597752	0.604628	0.601691	0.605641	0.60633	0.589234	0.58559	0.609496	0.606917	0.595506	0.59312	0.596964	0.598697	0.598697	0.616349
KY214441	0.57618	0.592842	0.590663	0.588645	0.58607	0.576389	0.588617	0.582755	0.585757	0.60819	0.588649	0.602525	0.589995	0.592028	0.590509	0.590709	0.600302	0.579624	0.570652	0.590753	0.589664	0.579873	0.613381	0.576055	0.593545	0.603698	0.596702	0.593145	0.593145	0.59604	0.595439	0.609015	0.610516	0.616192	0.60804	0.599404	0.592391	0.592501	0.593488	0.618976	0.619478	0.601942	0.605695	0.609467	0.60794	0.625755	0.599186	0.596242	0.618999
MF327571	0.607038	0.598873	0.598837	0.582406	0.614839	0.603804	0.597396	0.606176	0.594391	0.612588	0.591781	0.603662	0.594695	0.610354	0.597744	0.589757	0.60611	0.59064	0.589936	0.597993	0.589246	0.597126	0.600428	0.601273	0.610278	0.599467	0.599034	0.602429	0.602429	0.599469	0.603082	0.616476	0.618529	0.590412	0.591716	0.604726	0.585609	0.602219	0.598313	0.612256	0.614714	0.621277	0.624401	0.616817	0.614072	0.620213	0.616173	0.616173	0.590593
KF371634	0.573984	0.605611	0.5995	0.594019	0.590634	0.595447	0.587675	0.578252	0.593412	0.58959	0.592253	0.593605	0.574362	0.59424	0.598369	0.571988	0.591274	0.584686	0.588685	0.584454	0.587293	0.59004	0.587147	0.59567	0.591365	0.595884	0.591755	0.607646	0.607646	0.607608	0.60802	0.59424	0.606907	0.618321	0.607665	0.6065	0.578368	0.589921	0.590415	0.587915	0.602416	0.596853	0.592285	0.591266	0.591605	0.600691	0.594085	0.592555	0.611396
KU343137	0.585509	0.602833	0.589075	0.605157	0.599601	0.598784	0.600899	0.603906	0.608232	0.606197	0.607646	0.600308	0.592629	0.605799	0.600505	0.581738	0.607053	0.597112	0.596509	0.595955	0.592497	0.602451	0.596639	0.588785	0.602985	0.599407	0.592008	0.609	0.609	0.605803	0.612581	0.603072	0.602774	0.605986	0.600599	0.604396	0.598005	0.595037	0.597913	0.590035	0.597133	0.612887	0.609505	0.599506	0.600198	0.596853	0.602642	0.602134	0.596124
MK249305	0.585638	0.602422	0.595367	0.603916	0.596926	0.593545	0.602513	0.5715	0.596242	0.5985	0.59706	0.59776	0.582548	0.601018	0.588471	0.603886	0.605317	0.60274	0.603526	0.594794	0.59265	0.595062	0.604156	0.598015	0.612563	0.601474	0.600783	0.6045	0.6045	0.607557	0.608476	0.604617	0.602161	0.595693	0.597633	0.603198	0.607161	0.60229	0.604281	0.593933	0.599007	0.598337	0.606863	0.605328	0.605237	0.581147	0.606275	0.606781	0.61807
MK249236	0.562202	0.614156	0.59206	0.577039	0.56588	0.585526	0.570513	0.585085	0.587142	0.577621	0.588412	0.58619	0.582045	0.591046	0.595443	0.590841	0.605317	0.585341	0.578397	0.578343	0.581933	0.587733	0.575234	0.577095	0.609495	0.588649	0.600304	0.591065	0.591065	0.603491	0.602295	0.605055	0.608674	0.605197	0.586364	0.601406	0.588118	0.59397	0.596482	0.591403	0.594675	0.59445	0.597757	0.589469	0.58835	0.606076	0.590254	0.589756	0.58554
MK249241	0.562202	0.614156	0.59206	0.577039	0.56588	0.585526	0.570513	0.585085	0.587142	0.577621	0.588412	0.58619	0.582045	0.591046	0.595443	0.590841	0.605317	0.585341	0.578397	0.578343	0.581933	0.587733	0.575234	0.577095	0.609495	0.588649	0.600304	0.591065	0.591065	0.603491	0.602295	0.605055	0.608674	0.605197	0.586364	0.601406	0.588118	0.59397	0.596482	0.591403	0.594675	0.59445	0.597757	0.589469	0.58835	0.606076	0.590254	0.589756	0.58554
MK249251	0.562202	0.614156	0.59206	0.577039	0.56588	0.585526	0.570513	0.585085	0.587142	0.577621	0.588412	0.58619	0.582045	0.591046	0.595443	0.590841	0.605317	0.585341	0.578397	0.578343	0.581933	0.587733	0.575234	0.577095	0.609495	0.588649	0.600304	0.591065	0.591065	0.603491	0.602295	0.605055	0.608674	0.605197	0.586364	0.601406	0.588118	0.59397	0.596482	0.591403	0.594675	0.59445	0.597757	0.589469	0.58835	0.606076	0.590254	0.589756	0.58554
MK249255	0.562202	0.614156	0.59206	0.577039	0.56588	0.585526	0.570513	0.585085	0.587142	0.577621	0.588412	0.58619	0.582045	0.591046	0.595443	0.590841	0.605317	0.585341	0.578397	0.578343	0.581933	0.587733	0.575234	0.577095	0.609495	0.588649	0.600304	0.591065	0.591065	0.603491	0.602295	0.605055	0.608674	0.605197	0.586364	0.601406	0.588118	0.59397	0.596482	0.591403	0.594675	0.59445	0.597757	0.589469	0.58835	0.606076	0.590254	0.589756	0.58554
MK249271	0.562202	0.614156	0.59206	0.577039	0.56588	0.585526	0.570513	0.585085	0.587142	0.577621	0.588412	0.58619	0.582045	0.591046	0.595443	0.590841	0.605317	0.585341	0.578397	0.578343	0.581933	0.587733	0.575234	0.577095	0.609495	0.588649	0.600304	0.591065	0.591065	0.603491	0.602295	0.605055	0.608674	0.605197	0.586364	0.601406	0.588118	0.59397	0.596482	0.591403	0.594675	0.59445	0.597757	0.589469	0.58835	0.606076	0.590254	0.589756	0.58554
MK249276	0.562202	0.614156	0.59206	0.577039	0.56588	0.585526	0.570513	0.585085	0.587142	0.577621	0.588412	0.58619	0.582045	0.591046	0.595443	0.590841	0.605317	0.585341	0.578397	0.578343	0.581933	0.587733	0.575234	0.577095	0.609495	0.588649	0.600304	0.591065	0.591065	0.603491	0.602295	0.605055	0.608674	0.605197	0.586364	0.601406	0.588118	0.59397	0.596482	0.591403	0.594675	0.59445	0.597757	0.589469	0.58835	0.606076	0.590254	0.589756	0.58554
MK249279	0.562202	0.614156	0.59206	0.577039	0.56588	0.585526	0.570513	0.585085	0.587142	0.577621	0.588412	0.58619	0.582045	0.591046	0.595443	0.590841	0.605317	0.585341	0.578397	0.578343	0.581933	0.587733	0.575234	0.577095	0.609495	0.588649	0.600304	0.591065	0.591065	0.603491	0.602295	0.605055	0.608674	0.605197	0.586364	0.601406	0.588118	0.59397	0.596482	0.591403	0.594675	0.59445	0.597757	0.589469	0.58835	0.606076	0.590254	0.589756	0.58554
MK249286	0.562202	0.614156	0.59206	0.577039	0.56588	0.585526	0.570513	0.585085	0.587142	0.577621	0.588412	0.58619	0.582045	0.591046	0.595443	0.590841	0.605317	0.585341	0.578397	0.578343	0.581933	0.587733	0.575234	0.577095	0.609495	0.588649	0.600304	0.591065	0.591065	0.603491	0.602295	0.605055	0.608674	0.605197	0.586364	0.601406	0.588118	0.59397	0.596482	0.591403	0.594675	0.59445	0.597757	0.589469	0.58835	0.606076	0.590254	0.589756	0.58554
MK249301	0.561673	0.614689	0.593254	0.577543	0.565815	0.584133	0.571499	0.583125	0.587644	0.577117	0.589411	0.586694	0.578817	0.592742	0.59443	0.591045	0.606339	0.586345	0.58042	0.578842	0.582458	0.58723	0.574741	0.576599	0.611452	0.588176	0.600811	0.593996	0.593996	0.602494	0.601297	0.605055	0.608674	0.604593	0.588057	0.5999	0.59009	0.591662	0.594174	0.591403	0.59252	0.593674	0.595226	0.590444	0.589329	0.609195	0.595202	0.594703	0.58363
MH973737	0.577933	0.61518	0.595262	0.570084	0.568406	0.585513	0.580725	0.577689	0.590361	0.57995	0.58688	0.58779	0.584129	0.593006	0.595058	0.59709	0.597356	0.585671	0.586534	0.590661	0.591432	0.59322	0.588294	0.588966	0.59512	0.582748	0.599384	0.60495	0.60495	0.597416	0.596718	0.609671	0.611139	0.608108	0.597075	0.610942	0.588176	0.590817	0.59334	0.596639	0.603269	0.592502	0.586654	0.583006	0.581361	0.601291	0.594622	0.594124	0.595723
MH973739	0.57861	0.612937	0.597531	0.570084	0.568898	0.585513	0.583375	0.584298	0.591365	0.580742	0.587882	0.588295	0.583626	0.593512	0.595562	0.597592	0.598373	0.58079	0.581673	0.592537	0.590909	0.595607	0.587912	0.584653	0.599701	0.582247	0.599384	0.605446	0.605446	0.6	0.599303	0.607872	0.609344	0.608609	0.595562	0.610942	0.592052	0.592331	0.594854	0.593287	0.599901	0.592791	0.586654	0.581818	0.580661	0.599504	0.594622	0.594124	0.595723
MH973740	0.558577	0.608971	0.594317	0.570215	0.565796	0.57997	0.575173	0.581663	0.588649	0.580986	0.584507	0.579027	0.58191	0.586345	0.59525	0.592092	0.598985	0.591182	0.5855	0.59333	0.589556	0.600906	0.585037	0.583086	0.597097	0.5818	0.589885	0.597037	0.597037	0.610553	0.609854	0.598811	0.60297	0.599801	0.600404	0.6108	0.593451	0.596864	0.598887	0.583744	0.591403	0.596182	0.587554	0.58925	0.588119	0.605817	0.594689	0.594188	0.593367
MK249293	0.582627	0.602248	0.605865	0.589782	0.583042	0.579806	0.576809	0.579899	0.580826	0.579761	0.590559	0.59367	0.589124	0.592072	0.594159	0.592942	0.595852	0.579523	0.580179	0.578632	0.58307	0.57979	0.5945	0.592868	0.590524	0.593906	0.593058	0.6145	0.6145	0.614343	0.613648	0.603595	0.603491	0.613738	0.589357	0.587444	0.586989	0.595681	0.595681	0.601884	0.616425	0.607921	0.600589	0.597928	0.597229	0.603568	0.610178	0.609669	0.614642
MK570201	0.584691	0.594421	0.588552	0.59248	0.571146	0.573171	0.576885	0.578841	0.582737	0.582617	0.57855	0.587455	0.596536	0.59537	0.598581	0.588148	0.596962	0.574111	0.577954	0.580821	0.584287	0.58002	0.594581	0.599801	0.595904	0.6	0.59675	0.609695	0.609695	0.606803	0.607214	0.598417	0.60109	0.620221	0.601212	0.595798	0.579106	0.59276	0.593263	0.60338	0.605486	0.596154	0.597543	0.603858	0.603175	0.610153	0.621483	0.620972	0.615931
MK570206	0.591281	0.619227	0.605564	0.585563	0.593516	0.584944	0.588265	0.584896	0.587666	0.580549	0.587851	0.598462	0.592611	0.601109	0.601511	0.59322	0.602238	0.575472	0.574213	0.569025	0.573958	0.582791	0.587855	0.589693	0.58885	0.583708	0.579341	0.608283	0.608283	0.614343	0.615771	0.595618	0.593734	0.61778	0.59375	0.59206	0.582374	0.584331	0.58483	0.590285	0.593765	0.598726	0.607319	0.594089	0.593379	0.59587	0.607486	0.604957	0.621204
MK570211	0.5931	0.622863	0.599702	0.593955	0.599801	0.587462	0.599597	0.589277	0.595275	0.580339	0.596076	0.610196	0.598581	0.604534	0.603526	0.596838	0.611621	0.589374	0.589116	0.570588	0.575554	0.583086	0.591179	0.602801	0.606259	0.602319	0.593135	0.598606	0.598606	0.606181	0.607589	0.591968	0.587685	0.628153	0.599396	0.593456	0.584553	0.585879	0.588734	0.589556	0.596135	0.592989	0.598623	0.593396	0.592684	0.593811	0.607557	0.607557	0.621399
MK570207	0.581053	0.6015	0.608028	0.595551	0.582456	0.57659	0.584972	0.582912	0.583673	0.580775	0.582259	0.582266	0.586329	0.592052	0.597494	0.588702	0.598787	0.583002	0.582837	0.566437	0.567554	0.575864	0.599396	0.593313	0.591069	0.577132	0.583251	0.605422	0.605422	0.60659	0.605395	0.607143	0.60603	0.617944	0.599196	0.595894	0.602519	0.582171	0.585657	0.59832	0.605067	0.594661	0.598421	0.588033	0.587192	0.597332	0.607234	0.606724	0.615345
MK570208	0.584353	0.610481	0.615577	0.59194	0.590909	0.58215	0.583706	0.576109	0.577958	0.568024	0.588386	0.575543	0.578	0.59196	0.60091	0.596838	0.604357	0.582752	0.577723	0.574889	0.571649	0.580919	0.601015	0.610298	0.600101	0.593578	0.592778	0.603405	0.603405	0.599699	0.598496	0.608346	0.608564	0.61716	0.594892	0.592778	0.584754	0.58723	0.590749	0.593874	0.593673	0.581134	0.596069	0.594395	0.596144	0.597639	0.603976	0.603466	0.614278
MK249296	0.571956	0.602248	0.60663	0.595712	0.577899	0.584858	0.590447	0.580938	0.571791	0.58647	0.574457	0.599688	0.59666	0.59735	0.603986	0.590391	0.603581	0.582451	0.578187	0.573267	0.576149	0.583625	0.590909	0.590617	0.593781	0.587238	0.588529	0.625764	0.625764	0.609004	0.607794	0.594089	0.597531	0.613387	0.613463	0.601003	0.578109	0.588117	0.589627	0.590439	0.598303	0.591155	0.599607	0.597126	0.596421	0.592131	0.610031	0.609519	0.598781
MK249300	0.581059	0.600428	0.5965	0.597038	0.590343	0.587123	0.585329	0.574277	0.572585	0.590172	0.589744	0.573695	0.595165	0.6	0.603053	0.600395	0.604262	0.582209	0.57998	0.575639	0.579324	0.574764	0.585523	0.588351	0.601995	0.587644	0.584044	0.613065	0.613065	0.61245	0.612871	0.591626	0.594581	0.615462	0.601304	0.59143	0.578868	0.587968	0.588979	0.592647	0.588785	0.59584	0.596335	0.601898	0.604219	0.604156	0.613648	0.613532	0.610222
MK570203	0.5841	0.619565	0.590462	0.599695	0.581476	0.58295	0.586727	0.574372	0.568627	0.58731	0.585945	0.572074	0.594049	0.594949	0.594962	0.592684	0.595166	0.57079	0.573729	0.584577	0.584194	0.585599	0.584868	0.59761	0.596116	0.592369	0.583125	0.616126	0.616126	0.612854	0.613279	0.602107	0.607053	0.625314	0.606183	0.605263	0.584639	0.590288	0.590794	0.592629	0.59498	0.598619	0.609429	0.583741	0.583006	0.597435	0.618852	0.620743	0.612411
MK249239	0.57717	0.621349	0.595238	0.600906	0.591827	0.609231	0.608936	0.593117	0.611621	0.587055	0.601792	0.603343	0.604051	0.598103	0.6001	0.60426	0.595842	0.593766	0.59397	0.590931	0.593782	0.592447	0.60319	0.610887	0.621608	0.608564	0.61336	0.603586	0.603586	0.596049	0.597428	0.606736	0.608437	0.604778	0.604651	0.604511	0.606275	0.610317	0.612608	0.593396	0.591377	0.598738	0.60059	0.592916	0.59346	0.603644	0.61136	0.611858	0.596251
MK249243	0.57717	0.621349	0.595238	0.600906	0.591827	0.609231	0.608936	0.593117	0.611621	0.587055	0.601792	0.603343	0.604051	0.598103	0.6001	0.60426	0.595842	0.593766	0.59397	0.590931	0.593782	0.592447	0.60319	0.610887	0.621608	0.608564	0.61336	0.603586	0.603586	0.596049	0.597428	0.606736	0.608437	0.604778	0.604651	0.604511	0.606275	0.610317	0.612608	0.593396	0.591377	0.598738	0.60059	0.592916	0.59346	0.603644	0.61136	0.611858	0.596251
MK249268	0.577706	0.621349	0.595734	0.600403	0.591827	0.609231	0.608936	0.593623	0.611111	0.587556	0.601792	0.603343	0.604557	0.598602	0.600599	0.60426	0.595842	0.593766	0.59397	0.591424	0.594301	0.592938	0.602692	0.610887	0.622111	0.608564	0.61336	0.603088	0.603088	0.595556	0.596934	0.606736	0.608437	0.604778	0.604651	0.604511	0.606275	0.610317	0.612608	0.593396	0.591377	0.598253	0.600098	0.592431	0.592972	0.603151	0.610862	0.61136	0.595745
MK249252	0.577706	0.621349	0.594742	0.601409	0.592319	0.609231	0.609438	0.593117	0.611111	0.587055	0.601792	0.603343	0.604557	0.598602	0.600599	0.60426	0.596349	0.593766	0.59397	0.590439	0.593264	0.591957	0.604489	0.611391	0.622111	0.609068	0.613866	0.603088	0.603088	0.595556	0.596934	0.606736	0.608437	0.604778	0.604651	0.604511	0.606781	0.610827	0.613116	0.593396	0.591377	0.598738	0.60059	0.592916	0.59346	0.603151	0.61136	0.611858	0.595443
MK249275	0.577706	0.621349	0.594742	0.601409	0.592319	0.609231	0.609438	0.593117	0.611111	0.587055	0.601792	0.603343	0.604557	0.598602	0.600599	0.60426	0.596349	0.593766	0.59397	0.590439	0.593264	0.591957	0.604489	0.611391	0.622111	0.609068	0.613866	0.603088	0.603088	0.595556	0.596934	0.606736	0.608437	0.604778	0.604651	0.604511	0.606781	0.610827	0.613116	0.593396	0.591377	0.598738	0.60059	0.592916	0.59346	0.603151	0.61136	0.611858	0.595443
MK249287	0.577706	0.620818	0.594742	0.600403	0.592811	0.60707	0.60994	0.593623	0.610092	0.587556	0.598507	0.602837	0.605063	0.599101	0.601098	0.604755	0.596856	0.594268	0.594472	0.590931	0.593782	0.592447	0.604988	0.611167	0.622613	0.60999	0.612348	0.603088	0.603088	0.595556	0.596934	0.604455	0.60495	0.607072	0.605157	0.604511	0.606781	0.610827	0.613116	0.594395	0.591377	0.598738	0.60059	0.592916	0.59346	0.603151	0.61136	0.611858	0.595443
MK249246	0.57717	0.620287	0.597718	0.600906	0.591827	0.608718	0.609438	0.593117	0.611621	0.586553	0.601294	0.60233	0.605491	0.598602	0.6001	0.60426	0.596349	0.596872	0.592965	0.591424	0.594301	0.592938	0.603689	0.611391	0.621608	0.60806	0.612854	0.603088	0.603088	0.596049	0.597428	0.607231	0.608933	0.604778	0.605157	0.60401	0.606781	0.609806	0.6121	0.593396	0.591377	0.598738	0.60059	0.592916	0.59346	0.603644	0.61136	0.611858	0.595745
MK249269	0.57516	0.619808	0.597913	0.601109	0.593688	0.606465	0.611055	0.594526	0.610317	0.585464	0.59602	0.603448	0.606907	0.599601	0.601598	0.610973	0.604177	0.59597	0.591847	0.592319	0.595238	0.59421	0.606091	0.61167	0.616152	0.611812	0.611533	0.599404	0.599404	0.59064	0.592008	0.604847	0.605341	0.608371	0.605463	0.604511	0.614249	0.615779	0.618052	0.596448	0.589329	0.599029	0.601578	0.5965	0.597066	0.601578	0.611583	0.612082	0.595033
MK249302	0.578242	0.62188	0.59375	0.600403	0.591334	0.611282	0.606928	0.593623	0.611621	0.587055	0.60229	0.603343	0.60497	0.5985	0.6005	0.603764	0.595842	0.593263	0.593467	0.590439	0.593264	0.591087	0.601695	0.609375	0.619167	0.609879	0.61519	0.604084	0.604084	0.598025	0.599407	0.604352	0.606046	0.603783	0.602525	0.603906	0.60404	0.61236	0.614642	0.596049	0.594502	0.597384	0.601574	0.593401	0.593948	0.603644	0.609453	0.60995	0.595238
MK249256	0.572713	0.621463	0.594862	0.605876	0.598519	0.610005	0.609768	0.59454	0.612474	0.585329	0.601294	0.604357	0.599797	0.595596	0.602113	0.605263	0.597152	0.595863	0.585329	0.592702	0.595645	0.593137	0.612563	0.614185	0.621037	0.612676	0.610409	0.597918	0.597918	0.592885	0.59426	0.606842	0.608544	0.599405	0.606137	0.606623	0.614366	0.602221	0.604523	0.597126	0.599502	0.594973	0.599608	0.593006	0.593552	0.604146	0.613772	0.614271	0.599085
MK249288	0.574627	0.619936	0.592574	0.604545	0.596439	0.600509	0.616203	0.603272	0.609295	0.585329	0.596517	0.604061	0.603255	0.599101	0.604125	0.610474	0.600203	0.595058	0.595046	0.591827	0.59472	0.592647	0.611055	0.612563	0.615155	0.610298	0.610015	0.593379	0.593379	0.590148	0.591515	0.607037	0.607532	0.607872	0.604523	0.604895	0.613927	0.608629	0.610915	0.59802	0.590044	0.598544	0.601085	0.595041	0.595599	0.597842	0.611389	0.611888	0.596047
MK249307	0.579088	0.618163	0.600299	0.598385	0.588061	0.60751	0.609744	0.589666	0.608053	0.585256	0.597007	0.614987	0.604061	0.594203	0.598997	0.600892	0.589367	0.59787	0.59454	0.581648	0.587715	0.588467	0.605606	0.608279	0.616273	0.603926	0.60819	0.605	0.605	0.597133	0.599505	0.602774	0.604963	0.60229	0.606076	0.601003	0.602941	0.609719	0.612016	0.592118	0.592247	0.593614	0.591309	0.594344	0.594899	0.603465	0.609305	0.609805	0.59038
MK570205	0.582707	0.615426	0.591646	0.607252	0.590099	0.593041	0.6095	0.596545	0.610134	0.585859	0.59143	0.613754	0.581963	0.591317	0.60424	0.605578	0.595939	0.592685	0.582712	0.584896	0.591784	0.589109	0.598308	0.610584	0.616273	0.60521	0.602719	0.606647	0.606647	0.596344	0.598714	0.603644	0.603839	0.600199	0.610941	0.611865	0.603327	0.596766	0.599095	0.594529	0.593337	0.592486	0.595974	0.595168	0.595734	0.604352	0.612164	0.612662	0.610913
MK570216	0.566259	0.613697	0.595984	0.594911	0.580534	0.592781	0.612173	0.595226	0.601861	0.581034	0.581663	0.588057	0.583916	0.597481	0.604177	0.611836	0.591549	0.586673	0.583916	0.58354	0.590909	0.58004	0.596903	0.599603	0.615153	0.607035	0.603405	0.609623	0.609623	0.603269	0.599015	0.602463	0.601865	0.594461	0.59666	0.596049	0.613083	0.602934	0.604957	0.595296	0.601489	0.592326	0.593023	0.597561	0.598135	0.598425	0.607444	0.60794	0.611812
MK570202	0.578975	0.606706	0.597133	0.604474	0.596639	0.599088	0.616238	0.602336	0.612002	0.598577	0.58996	0.601118	0.583291	0.601833	0.599596	0.617265	0.598394	0.590818	0.58004	0.579646	0.587901	0.58672	0.595935	0.613852	0.618857	0.597907	0.5999	0.598025	0.598025	0.601703	0.604114	0.600988	0.600985	0.614386	0.603717	0.603867	0.616978	0.604745	0.607071	0.607178	0.604835	0.60609	0.618137	0.598729	0.599312	0.6	0.623992	0.623488	0.606426
MK570214	0.579503	0.603191	0.59241	0.604462	0.597133	0.599696	0.616004	0.600508	0.618701	0.599083	0.591317	0.607634	0.590452	0.590222	0.597376	0.611992	0.596888	0.592	0.580198	0.583992	0.591476	0.586224	0.593271	0.610169	0.611111	0.601196	0.599101	0.592118	0.592118	0.595924	0.598707	0.601378	0.599315	0.615653	0.606533	0.604859	0.617097	0.604335	0.606855	0.61122	0.608374	0.601642	0.619421	0.601761	0.602362	0.611139	0.628341	0.627837	0.598697
MK570215	0.580181	0.605708	0.598606	0.606215	0.602193	0.59737	0.611948	0.600915	0.61379	0.598481	0.596491	0.610998	0.587525	0.59537	0.598688	0.61324	0.5965	0.594676	0.581809	0.577603	0.582645	0.585474	0.587512	0.61203	0.620603	0.610553	0.616203	0.588524	0.588524	0.597512	0.5999	0.59589	0.598337	0.619095	0.601098	0.608544	0.616978	0.600804	0.602815	0.601956	0.60609	0.604337	0.613249	0.598633	0.599214	0.604606	0.619527	0.619024	0.601703
MK249240	0.586113	0.608418	0.585317	0.594636	0.584661	0.594664	0.603046	0.600613	0.603289	0.609831	0.596527	0.587165	0.596668	0.601107	0.598588	0.598799	0.602506	0.599696	0.596562	0.610015	0.610026	0.609768	0.600402	0.604895	0.59009	0.60444	0.604957	0.594064	0.594064	0.600101	0.604357	0.58917	0.590524	0.609854	0.597097	0.605368	0.587942	0.599496	0.600908	0.582016	0.59603	0.62644	0.601085	0.613479	0.613466	0.600595	0.61334	0.61334	0.589474
MK249244	0.586433	0.60895	0.588972	0.595142	0.584661	0.594664	0.602538	0.600613	0.603803	0.610343	0.594872	0.587671	0.596668	0.60161	0.599092	0.5993	0.602506	0.598884	0.596562	0.610521	0.610554	0.610272	0.600904	0.605395	0.590591	0.60444	0.604957	0.592889	0.592889	0.600101	0.604357	0.590751	0.592112	0.609854	0.59442	0.605368	0.58844	0.599496	0.600908	0.58251	0.596526	0.62694	0.601578	0.613974	0.613965	0.60109	0.612819	0.612819	0.589474
MK249260	0.586433	0.609483	0.589474	0.595648	0.585159	0.594151	0.603046	0.601124	0.604317	0.609831	0.595385	0.588176	0.597173	0.602113	0.599597	0.5998	0.603008	0.599391	0.597068	0.611027	0.611082	0.610775	0.600402	0.604895	0.591091	0.602823	0.605463	0.59339	0.59339	0.596702	0.600904	0.591248	0.592611	0.609854	0.594918	0.605865	0.588939	0.6	0.601413	0.582016	0.59603	0.62644	0.601085	0.61447	0.614464	0.600595	0.612298	0.612298	0.588972
MK249253	0.586659	0.607885	0.585317	0.59413	0.584661	0.594151	0.603553	0.600613	0.603289	0.609319	0.596016	0.58666	0.596164	0.60161	0.599092	0.598799	0.603008	0.599696	0.596057	0.610521	0.610554	0.610272	0.600904	0.605395	0.59009	0.604945	0.605463	0.593561	0.593561	0.600101	0.604357	0.589667	0.591022	0.609351	0.597598	0.604871	0.58844	0.598992	0.600404	0.582016	0.59603	0.62644	0.601085	0.613479	0.613466	0.600595	0.61334	0.61334	0.588972
MK249304	0.58698	0.608418	0.588972	0.594636	0.584661	0.594151	0.603046	0.600613	0.603803	0.609831	0.594359	0.587165	0.596164	0.602113	0.599597	0.5993	0.603008	0.598884	0.596057	0.611027	0.611082	0.610775	0.601406	0.605894	0.590591	0.604945	0.605463	0.592389	0.592389	0.600101	0.604357	0.591248	0.592611	0.609351	0.594918	0.604871	0.588939	0.598992	0.600404	0.58251	0.596526	0.62694	0.601578	0.613974	0.613965	0.60109	0.612819	0.612819	0.588972
MK249250	0.590659	0.60895	0.584531	0.593545	0.587413	0.595177	0.603046	0.596954	0.602775	0.6	0.595506	0.588681	0.596164	0.602616	0.595691	0.596404	0.604313	0.597672	0.593545	0.608696	0.60865	0.609351	0.600904	0.604396	0.589705	0.604945	0.605463	0.594064	0.594064	0.600605	0.604863	0.590457	0.591816	0.61086	0.59403	0.604871	0.587885	0.598592	0.6	0.582016	0.59603	0.62007	0.599705	0.61447	0.614464	0.604883	0.611746	0.611746	0.588471
MK249270	0.590659	0.60895	0.584531	0.593545	0.587413	0.595177	0.603046	0.596954	0.602775	0.6	0.595506	0.588681	0.596164	0.602616	0.595691	0.596404	0.604313	0.597672	0.593545	0.608696	0.60865	0.609351	0.600904	0.604396	0.589705	0.604945	0.605463	0.594064	0.594064	0.600605	0.604863	0.590457	0.591816	0.61086	0.59403	0.604871	0.587885	0.598592	0.6	0.582016	0.59603	0.62007	0.599705	0.61447	0.614464	0.604883	0.611746	0.611746	0.588471
MK249306	0.590659	0.60895	0.584531	0.593545	0.587413	0.595177	0.603046	0.596954	0.602775	0.6	0.595506	0.588681	0.596164	0.602616	0.595691	0.596404	0.604313	0.597672	0.593545	0.608696	0.60865	0.609351	0.600904	0.604396	0.589705	0.604945	0.605463	0.594064	0.594064	0.600605	0.604863	0.590457	0.591816	0.61086	0.59403	0.604871	0.587885	0.598592	0.6	0.582016	0.59603	0.62007	0.599705	0.61447	0.614464	0.604883	0.611746	0.611746	0.588471
MK249263	0.590984	0.609483	0.588176	0.594049	0.587413	0.595177	0.602538	0.596954	0.603289	0.600505	0.593846	0.589186	0.596164	0.603119	0.596192	0.596903	0.604313	0.596864	0.593545	0.609201	0.609177	0.609854	0.601406	0.604895	0.590205	0.604945	0.605463	0.592889	0.592889	0.600605	0.604863	0.59204	0.593407	0.61086	0.591382	0.604871	0.588381	0.598592	0.6	0.58251	0.596526	0.620569	0.600197	0.614965	0.614963	0.605381	0.611227	0.611227	0.588471
MK249297	0.590984	0.609483	0.588176	0.594049	0.587413	0.595177	0.602538	0.596954	0.603289	0.600505	0.593846	0.589186	0.596164	0.603119	0.596192	0.596903	0.604313	0.596864	0.593545	0.609201	0.609177	0.609854	0.601406	0.604895	0.590205	0.604945	0.605463	0.592889	0.592889	0.600605	0.604863	0.59204	0.593407	0.61086	0.591382	0.604871	0.588381	0.598592	0.6	0.58251	0.596526	0.620569	0.600197	0.614965	0.614963	0.605381	0.611227	0.611227	0.588471
MK249298	0.59713	0.607352	0.584036	0.593545	0.586414	0.595177	0.601015	0.6	0.601847	0.600505	0.594484	0.589692	0.595659	0.603726	0.59679	0.597799	0.607233	0.59666	0.592537	0.609707	0.609177	0.610357	0.603015	0.606	0.590795	0.606061	0.606582	0.593058	0.593058	0.600605	0.60385	0.590457	0.592814	0.61086	0.593532	0.604871	0.587885	0.599095	0.600504	0.584075	0.597119	0.622189	0.601774	0.616567	0.616575	0.607481	0.610794	0.610794	0.589563
MK249264	0.58956	0.604688	0.58354	0.594841	0.588206	0.594151	0.599492	0.595949	0.601747	0.59798	0.589913	0.586155	0.595154	0.604839	0.600402	0.597299	0.605224	0.593529	0.589421	0.607685	0.607595	0.608237	0.602823	0.605711	0.587294	0.605051	0.60557	0.592052	0.592052	0.599092	0.60233	0.587475	0.5925	0.609509	0.59136	0.602883	0.586892	0.597586	0.598992	0.582222	0.59623	0.621189	0.600296	0.614087	0.614079	0.604988	0.608628	0.608628	0.592965
MK249274	0.589912	0.611614	0.584813	0.598473	0.589055	0.597229	0.603247	0.601317	0.595908	0.601416	0.593272	0.586364	0.587885	0.607724	0.606275	0.600701	0.60331	0.600607	0.597678	0.605131	0.604932	0.605909	0.601912	0.60691	0.58991	0.611646	0.612183	0.592052	0.592052	0.599092	0.603343	0.587593	0.588939	0.61336	0.593719	0.602278	0.585112	0.59599	0.59739	0.581773	0.596239	0.622067	0.606753	0.613783	0.613772	0.607178	0.6091	0.6091	0.591775
MK249285	0.593939	0.611082	0.58701	0.596864	0.591204	0.596203	0.602232	0.598178	0.601952	0.600505	0.593479	0.586869	0.595863	0.600101	0.595691	0.597403	0.603811	0.599596	0.595466	0.608893	0.608856	0.60994	0.600906	0.607608	0.587912	0.607467	0.607992	0.594064	0.594064	0.600101	0.604357	0.590954	0.592315	0.612038	0.592354	0.603877	0.589374	0.600101	0.601511	0.582634	0.597126	0.621068	0.601674	0.614965	0.614963	0.607374	0.612266	0.612266	0.591867
MK249292	0.589687	0.611614	0.59198	0.596154	0.586653	0.594664	0.603247	0.601838	0.602979	0.610855	0.59641	0.587374	0.596367	0.600302	0.597782	0.6008	0.603008	0.601927	0.599596	0.611223	0.611287	0.611475	0.599599	0.606394	0.591296	0.604839	0.607486	0.59339	0.59339	0.596702	0.600904	0.591745	0.59311	0.609351	0.592925	0.603877	0.589935	0.601008	0.602422	0.583004	0.597519	0.62694	0.603057	0.614965	0.614963	0.602577	0.612819	0.612819	0.588471
MK249294	0.573831	0.619327	0.585426	0.59519	0.600099	0.584568	0.582837	0.591713	0.596358	0.601205	0.588861	0.581325	0.606367	0.613636	0.611562	0.603577	0.622671	0.601427	0.608964	0.601875	0.605208	0.594862	0.595522	0.59073	0.605157	0.601819	0.586395	0.598643	0.598643	0.586589	0.58744	0.612519	0.606436	0.593963	0.607089	0.618552	0.60338	0.600101	0.598187	0.621514	0.625752	0.599125	0.614965	0.596585	0.596465	0.603128	0.599699	0.6002	0.592131
KT862240	0.582237	0.595506	0.593656	0.585291	0.589511	0.584915	0.584098	0.576453	0.593621	0.593082	0.584529	0.591764	0.588265	0.601348	0.588146	0.608346	0.599391	0.576212	0.571429	0.589769	0.591805	0.586207	0.594045	0.584962	0.602971	0.593058	0.592965	0.598793	0.598793	0.591613	0.593	0.607434	0.609669	0.598992	0.583927	0.5885	0.592085	0.593306	0.590909	0.591025	0.597542	0.589641	0.595238	0.582127	0.581034	0.596106	0.603535	0.602118	0.588384
KT862252	0.585998	0.599572	0.594159	0.586101	0.590222	0.585942	0.584396	0.580695	0.594748	0.596832	0.587449	0.592668	0.590281	0.599793	0.586626	0.608652	0.602642	0.575561	0.572943	0.589653	0.593684	0.583916	0.59296	0.587851	0.609455	0.590863	0.590591	0.595178	0.595178	0.590271	0.591662	0.61023	0.612474	0.599092	0.59335	0.589563	0.590447	0.589666	0.590611	0.584389	0.592253	0.591135	0.596726	0.587675	0.586606	0.594905	0.604379	0.602949	0.58871
KT862255	0.583196	0.600964	0.592369	0.58679	0.593323	0.590862	0.586101	0.580563	0.594525	0.593893	0.582609	0.587907	0.5871	0.600521	0.5846	0.609265	0.599188	0.576212	0.572359	0.584962	0.58969	0.584292	0.589312	0.584962	0.601932	0.598187	0.597985	0.593766	0.593766	0.587619	0.589	0.610542	0.612276	0.604769	0.590607	0.593561	0.592574	0.587968	0.588917	0.586558	0.591492	0.589321	0.593456	0.594335	0.593289	0.588706	0.601413	0.6	0.590679
KJ547643	0.571661	0.590738	0.589627	0.595517	0.598169	0.583119	0.58001	0.598421	0.591889	0.592668	0.587845	0.58666	0.584173	0.591371	0.585649	0.608012	0.597376	0.584258	0.580938	0.589214	0.585811	0.589578	0.60344	0.583835	0.602459	0.596992	0.5905	0.5815	0.5815	0.5778	0.579156	0.601118	0.602949	0.60315	0.605168	0.59709	0.587733	0.608828	0.609114	0.596832	0.596124	0.58871	0.600804	0.598089	0.595562	0.595648	0.609091	0.60603	0.590607
MK483084_Capybara_genomovirus_12_cap1_1725	0.576777	0.597141	0.586806	0.600906	0.593702	0.589704	0.582418	0.579557	0.605691	0.604451	0.605921	0.599293	0.591093	0.603369	0.589537	0.578331	0.601212	0.594378	0.59567	0.58768	0.581359	0.580901	0.586155	0.599398	0.589214	0.575653	0.58457	0.58844	0.58844	0.589013	0.589913	0.597292	0.602488	0.625256	0.601416	0.600813	0.61807	0.593451	0.595562	0.583416	0.583127	0.585258	0.59545	0.597052	0.594874	0.602319	0.593545	0.591847	0.594949
KJ938717	0.572555	0.59553	0.595408	0.595801	0.571648	0.590719	0.596501	0.589005	0.593552	0.571872	0.594665	0.584688	0.589468	0.573679	0.58359	0.574961	0.583857	0.562342	0.555836	0.555612	0.564447	0.568618	0.584107	0.574324	0.573235	0.572008	0.57332	0.591003	0.591003	0.580122	0.581513	0.576627	0.578436	0.572816	0.570543	0.578646	0.595201	0.593933	0.590329	0.571722	0.569815	0.586276	0.5846	0.599289	0.600307	0.590181	0.567719	0.568667	0.588419
MH378453	0.557944	0.602168	0.595996	0.582854	0.582469	0.585005	0.581444	0.591489	0.59455	0.573977	0.570838	0.589595	0.588388	0.58848	0.576245	0.584945	0.582105	0.58924	0.598953	0.576862	0.576177	0.571208	0.578974	0.564483	0.572176	0.566314	0.556171	0.591286	0.591286	0.592439	0.593168	0.595711	0.594693	0.575342	0.585052	0.590368	0.569798	0.578157	0.574677	0.583725	0.581942	0.582745	0.58435	0.59485	0.599152	0.575587	0.570386	0.571429	0.593767
MK249238	0.566558	0.58418	0.591753	0.59418	0.586371	0.574761	0.592119	0.572491	0.584132	0.579979	0.584936	0.586096	0.585547	0.581407	0.576982	0.577577	0.58254	0.559022	0.556305	0.566316	0.571114	0.581606	0.562887	0.580208	0.564331	0.571429	0.566719	0.593407	0.593407	0.591593	0.590933	0.602094	0.600105	0.593361	0.571355	0.589099	0.576446	0.567996	0.569892	0.593914	0.588082	0.583248	0.601567	0.599282	0.594456	0.58001	0.578947	0.58	0.59418
MK249289	0.570732	0.585027	0.591753	0.593453	0.586407	0.576882	0.590909	0.57196	0.587983	0.580011	0.584312	0.582757	0.58698	0.586653	0.582689	0.576514	0.581481	0.559067	0.560559	0.565789	0.570562	0.581074	0.562435	0.578125	0.561039	0.568394	0.556012	0.593096	0.593096	0.592112	0.591975	0.602537	0.599582	0.592842	0.571799	0.585647	0.572976	0.567485	0.56938	0.58965	0.585506	0.588297	0.598858	0.600719	0.595887	0.578975	0.577895	0.578947	0.593238
LK931484	0.572589	0.591748	0.593882	0.580286	0.567038	0.574332	0.572515	0.568856	0.576378	0.578637	0.588172	0.575146	0.576964	0.573788	0.578749	0.583108	0.578526	0.603384	0.589556	0.574646	0.581588	0.564767	0.582145	0.588045	0.578891	0.580493	0.571055	0.577546	0.577546	0.57366	0.573361	0.56892	0.565908	0.560376	0.55958	0.574658	0.585859	0.573986	0.572029	0.582972	0.591056	0.590016	0.577023	0.582232	0.584665	0.569152	0.589633	0.590173	0.594463
KJ547634	0.577449	0.588396	0.587863	0.567511	0.573797	0.581649	0.594289	0.563395	0.56117	0.574153	0.589276	0.577005	0.584367	0.568504	0.574342	0.569755	0.57773	0.586625	0.593465	0.5721	0.564939	0.576173	0.583598	0.588581	0.578891	0.576984	0.578504	0.585805	0.585805	0.578044	0.578426	0.591957	0.5904	0.581124	0.573668	0.558455	0.570304	0.571277	0.568773	0.589799	0.577696	0.577813	0.57568	0.584591	0.585034	0.594118	0.567667	0.565561	0.578721
MF327559	0.569029	0.582647	0.581088	0.585405	0.581003	0.58418	0.57301	0.571279	0.572555	0.574211	0.583333	0.585275	0.579979	0.575933	0.577167	0.576944	0.56044	0.595174	0.585662	0.57862	0.582008	0.578892	0.567888	0.578035	0.577472	0.586889	0.574713	0.576581	0.576581	0.578975	0.576963	0.548718	0.563504	0.577202	0.577298	0.58635	0.577568	0.577871	0.578395	0.597849	0.585045	0.589172	0.573045	0.584062	0.580662	0.581395	0.581933	0.581408	0.602886
KY056250	0.583197	0.585815	0.583461	0.574335	0.571883	0.563433	0.585169	0.580851	0.578141	0.584746	0.595173	0.587729	0.58	0.602333	0.599893	0.564408	0.574299	0.5963	0.583824	0.577022	0.571429	0.574844	0.575773	0.574791	0.57189	0.597786	0.59515	0.578182	0.578182	0.577627	0.5753	0.56524	0.571354	0.583463	0.580628	0.589342	0.577986	0.560925	0.560411	0.575963	0.583333	0.592161	0.581997	0.57437	0.573347	0.585379	0.57339	0.574828	0.579474
MG846357	0.58246	0.582162	0.578376	0.570378	0.579882	0.560663	0.578242	0.571654	0.583512	0.582711	0.587276	0.586746	0.577125	0.598396	0.597726	0.568894	0.573404	0.597495	0.580386	0.580612	0.574163	0.587151	0.572168	0.570321	0.564869	0.59495	0.590957	0.575837	0.575837	0.577125	0.574791	0.577754	0.579634	0.581468	0.580405	0.590695	0.572555	0.553302	0.552782	0.5767	0.578669	0.586807	0.58342	0.571877	0.570829	0.576943	0.576145	0.5776	0.575966
KP974693	0.556481	0.588765	0.582992	0.576477	0.586968	0.5937	0.571353	0.586244	0.609023	0.580169	0.593914	0.584252	0.583247	0.569366	0.565708	0.589286	0.582851	0.596576	0.602273	0.57827	0.565831	0.594482	0.579463	0.577063	0.573145	0.579349	0.589414	0.587493	0.587493	0.584896	0.58707	0.584293	0.588174	0.584029	0.573711	0.587678	0.561983	0.589852	0.5952	0.578508	0.584252	0.588595	0.590771	0.597754	0.597122	0.581696	0.578538	0.58113	0.578001
MH545498	0.572967	0.616931	0.594268	0.580102	0.580483	0.585265	0.595299	0.56894	0.585031	0.58435	0.582907	0.597015	0.591331	0.597848	0.594705	0.569307	0.589575	0.588872	0.595511	0.58371	0.579303	0.582335	0.569802	0.576049	0.583754	0.582222	0.579545	0.584763	0.584763	0.591671	0.595396	0.583673	0.591513	0.585526	0.583123	0.572142	0.577954	0.5785	0.582164	0.567554	0.565796	0.586429	0.57698	0.588087	0.584468	0.583835	0.583205	0.578517	0.580905
KY214433	0.571892	0.600426	0.594151	0.577744	0.57745	0.585277	0.593702	0.569985	0.588205	0.582649	0.580298	0.593089	0.585832	0.588025	0.584148	0.574887	0.593878	0.589479	0.592765	0.581513	0.579003	0.582909	0.573515	0.589048	0.580957	0.575363	0.576382	0.592441	0.592441	0.587602	0.591847	0.585729	0.579806	0.577099	0.582311	0.577823	0.584016	0.584442	0.584442	0.574351	0.577211	0.579027	0.581689	0.590306	0.586646	0.586543	0.57968	0.576428	0.585079
KP263545	0.568182	0.590958	0.584623	0.582955	0.573971	0.577079	0.558897	0.579135	0.590368	0.586294	0.589195	0.591282	0.579858	0.564154	0.574862	0.586626	0.599795	0.576375	0.582822	0.604982	0.606077	0.588677	0.604893	0.590978	0.596203	0.57804	0.586395	0.590676	0.590676	0.599584	0.594956	0.595201	0.595812	0.613135	0.591795	0.584048	0.602669	0.593703	0.59311	0.589954	0.599385	0.587451	0.578999	0.583628	0.58215	0.588176	0.581753	0.583848	0.585216
LK931483	0.574986	0.626208	0.59165	0.578462	0.582653	0.593107	0.567745	0.577551	0.585453	0.571859	0.568677	0.581524	0.582401	0.577733	0.582278	0.583418	0.592099	0.568922	0.570145	0.596553	0.594264	0.587588	0.576572	0.593542	0.578652	0.588534	0.581699	0.582996	0.582996	0.585291	0.588205	0.581992	0.580742	0.585997	0.572079	0.571357	0.584754	0.577551	0.577551	0.573679	0.584568	0.573827	0.581592	0.5778	0.579082	0.575226	0.577665	0.580448	0.580695
KP987887	0.568733	0.602213	0.587582	0.588747	0.595992	0.567857	0.559487	0.572162	0.597677	0.568251	0.571502	0.578893	0.577755	0.586543	0.593395	0.595745	0.570397	0.593107	0.580744	0.590292	0.588688	0.578326	0.55731	0.564796	0.57859	0.564417	0.571429	0.564622	0.564622	0.562055	0.567692	0.569279	0.566581	0.573635	0.580253	0.558549	0.579876	0.584568	0.584435	0.566327	0.571063	0.589394	0.586224	0.582435	0.583764	0.568469	0.580478	0.579575	0.56372
KP263546	0.567553	0.610475	0.572943	0.57802	0.565482	0.565951	0.584574	0.574446	0.570772	0.586171	0.575933	0.568567	0.585379	0.58193	0.58058	0.58679	0.584503	0.568567	0.570477	0.589167	0.579528	0.577935	0.566277	0.572831	0.560367	0.584489	0.575711	0.574037	0.574037	0.56557	0.565416	0.556795	0.566718	0.567857	0.568841	0.580116	0.57968	0.570483	0.571356	0.580563	0.589027	0.572074	0.573869	0.578974	0.578436	0.566047	0.56665	0.56562	0.58897
MH973741	0.573806	0.575416	0.587958	0.575536	0.55919	0.592357	0.569932	0.585827	0.564424	0.560743	0.56417	0.567752	0.574367	0.575661	0.578141	0.557723	0.568004	0.570248	0.573651	0.561538	0.569835	0.563918	0.582371	0.574869	0.564143	0.567888	0.565667	0.565106	0.565106	0.579569	0.588451	0.578734	0.574899	0.581967	0.558186	0.553095	0.556517	0.562978	0.561769	0.570016	0.569038	0.563142	0.584536	0.587227	0.5875	0.551411	0.581102	0.581751	0.559794
KF371631	0.585581	0.590118	0.58871	0.583065	0.582155	0.582514	0.587293	0.580469	0.564313	0.580294	0.575644	0.572113	0.586554	0.585933	0.579142	0.575269	0.584682	0.575987	0.569437	0.585912	0.584978	0.588049	0.588392	0.579557	0.576558	0.592612	0.586462	0.58973	0.58973	0.593148	0.593566	0.565013	0.573158	0.603157	0.576271	0.587892	0.587568	0.574084	0.574615	0.576697	0.555091	0.597982	0.58273	0.5842	0.585901	0.58814	0.595379	0.598812	0.568793
MH939435	0.577517	0.61513	0.59171	0.585391	0.585134	0.6058	0.597266	0.573918	0.590665	0.57563	0.577487	0.574468	0.57377	0.593053	0.608765	0.558008	0.593048	0.580713	0.581038	0.586189	0.585605	0.579733	0.590766	0.580943	0.599047	0.582305	0.581407	0.579522	0.579522	0.570113	0.570256	0.560743	0.567595	0.573544	0.565999	0.576744	0.579474	0.581179	0.581743	0.600951	0.60148	0.589899	0.573073	0.591349	0.589076	0.564598	0.58848	0.587961	0.57579
MH939444	0.580835	0.605827	0.58642	0.586442	0.584211	0.596688	0.590957	0.564076	0.583289	0.573452	0.578231	0.581954	0.576825	0.596464	0.607388	0.564234	0.592513	0.575946	0.580273	0.590267	0.590414	0.580495	0.591218	0.579621	0.60138	0.577472	0.575866	0.580779	0.580779	0.568066	0.568205	0.564694	0.567732	0.575433	0.563813	0.578701	0.579863	0.58001	0.577996	0.600106	0.600946	0.589873	0.574649	0.588444	0.585663	0.568807	0.587442	0.586923	0.578526
MH939385	0.575342	0.580645	0.588901	0.560897	0.583772	0.58121	0.583945	0.567869	0.573885	0.570523	0.572354	0.561376	0.590766	0.599679	0.591467	0.576262	0.578778	0.590129	0.59293	0.580157	0.586114	0.580137	0.584624	0.581299	0.575773	0.580442	0.582806	0.565578	0.565578	0.579618	0.57766	0.599464	0.600213	0.588112	0.589852	0.582976	0.58276	0.576426	0.577336	0.586667	0.584305	0.588114	0.570103	0.588296	0.589063	0.581616	0.579255	0.578332	0.59177
MH939440	0.599558	0.577051	0.562696	0.581146	0.588944	0.585221	0.581507	0.575313	0.582746	0.558668	0.583827	0.555197	0.58683	0.579474	0.578892	0.586207	0.578346	0.586188	0.579521	0.578504	0.56954	0.580181	0.582097	0.5759	0.573788	0.579086	0.583421	0.565969	0.565969	0.578281	0.574513	0.576514	0.567323	0.580713	0.571809	0.576226	0.570975	0.574639	0.57748	0.596933	0.602515	0.587402	0.58597	0.589248	0.58907	0.569995	0.579285	0.582488	0.577381
MH939449	0.588527	0.58714	0.564304	0.585799	0.58122	0.579773	0.5792	0.578599	0.582923	0.561895	0.582435	0.551872	0.57878	0.574123	0.580221	0.589354	0.573521	0.584523	0.589462	0.580696	0.571809	0.590738	0.585197	0.588391	0.584276	0.580064	0.582979	0.55248	0.55248	0.563513	0.563183	0.580333	0.567783	0.585263	0.574411	0.57158	0.559224	0.571199	0.57649	0.584814	0.58833	0.581885	0.581751	0.58468	0.58447	0.570438	0.592713	0.587156	0.568047
MH939450	0.591457	0.597285	0.564987	0.575335	0.571044	0.58026	0.580784	0.57182	0.572678	0.561442	0.57304	0.552702	0.574084	0.56761	0.573242	0.585959	0.569339	0.584792	0.57975	0.581003	0.575226	0.576619	0.575146	0.582983	0.579539	0.578723	0.577646	0.559296	0.559296	0.573927	0.575919	0.588913	0.570591	0.57165	0.581572	0.573553	0.560273	0.568218	0.571582	0.587336	0.582931	0.571205	0.581224	0.58799	0.587802	0.569378	0.595524	0.58671	0.576611
MK249245	0.567349	0.573707	0.591662	0.61391	0.588679	0.583653	0.592533	0.574104	0.581936	0.572121	0.574365	0.590492	0.57766	0.574457	0.574268	0.57721	0.568022	0.583742	0.591338	0.584127	0.586645	0.574299	0.579444	0.579801	0.585141	0.588611	0.582058	0.588983	0.588983	0.574774	0.572337	0.579114	0.585158	0.56599	0.569719	0.548604	0.586804	0.570604	0.575597	0.571948	0.57277	0.573628	0.588451	0.586027	0.585827	0.573668	0.58883	0.587859	0.58254
MK249261	0.567349	0.573707	0.591662	0.61391	0.588679	0.583653	0.592533	0.574104	0.581936	0.572121	0.574365	0.590492	0.57766	0.574457	0.574268	0.57721	0.568022	0.583742	0.591338	0.584127	0.586645	0.574299	0.579444	0.579801	0.585141	0.588611	0.582058	0.588983	0.588983	0.574774	0.572337	0.579114	0.585158	0.56599	0.569719	0.548604	0.586804	0.570604	0.575597	0.571948	0.57277	0.573628	0.588451	0.586027	0.585827	0.573668	0.58883	0.587859	0.58254
MK249254	0.579583	0.562736	0.573693	0.58954	0.584741	0.586652	0.59042	0.588074	0.598141	0.575132	0.585273	0.586794	0.581828	0.5904	0.585038	0.583737	0.589564	0.584061	0.58089	0.583198	0.584022	0.569526	0.585676	0.553506	0.562734	0.581322	0.578478	0.569481	0.569481	0.591738	0.594828	0.6	0.595565	0.577754	0.576271	0.580544	0.557343	0.572645	0.57727	0.575869	0.57226	0.571942	0.565507	0.589932	0.589041	0.585615	0.576596	0.580267	0.583022
MK483082_Capybara_genomovirus_10_cap1_694	0.558063	0.587542	0.575939	0.577596	0.582613	0.575607	0.561067	0.574225	0.582974	0.586909	0.574215	0.580454	0.576654	0.573052	0.582928	0.580911	0.58296	0.582057	0.581958	0.557951	0.567287	0.58878	0.586226	0.573936	0.58956	0.581837	0.576558	0.581307	0.581307	0.55585	0.555614	0.557662	0.554097	0.567596	0.55058	0.562896	0.589689	0.585523	0.587634	0.58014	0.578834	0.589286	0.591658	0.56695	0.561834	0.569355	0.572283	0.568797	0.571742
[truncated: 377 more columns]

## Sheet: Rep
	KJ938717	MH378453	LK931484	MK249238	MK249289	KJ547634	MF327559	KY056250	MG846357	MH973741	KP974693	MG641203	MG641212	MK570213	MH545499	MH939374	MH939375	MH939376	MH939410	MK570209	MH545501	KX434768	KX434769	KX434770	MH939386	MH939387	MH939388	KT732798	KT732799	MH939381	MH939393	MH939404	MH939443	MH939433	MH939441	MH939391	MH939395	MH939403	MH939405	MH939400	MH939389	MH939399	MF173066	MH939382	MH939398	MH939407	MH939390	MH939429	MH939383
KJ938717	100.001
MH378453	91.501	100.001
LK931484	88.001	88.301	100.001
MK249238	75.701	75.401	75.301	100.001
MK249289	76.001	75.701	75.601	99.701	100.001
KJ547634	67.801	69.001	65.701	61.101	61.401	100.001
MF327559	62.501	61.301	61.001	60.101	60.401	56.801	100.001
KY056250	44.301	43.701	44.801	41.501	41.801	45.701	43.701	100.001
MG846357	44.501	43.701	45.101	41.501	41.801	45.701	43.701	100.001	100.001
MH973741	45.001	43.901	43.501	40.201	40.501	43.301	47.201	51.401	51.501	100.001
KP974693	39.401	39.301	38.901	39.701	40.101	39.701	40.001	38.201	38.201	33.001	100.001
MG641203	37.701	38.001	37.101	36.601	37.001	38.501	37.801	38.401	38.701	37.501	39.001	100.001
MG641212	38.001	38.401	37.601	37.001	37.301	37.501	40.201	38.101	38.101	36.801	37.301	95.601	100.001
MK570213	36.901	36.601	37.101	36.601	36.901	37.001	37.301	36.701	36.701	39.401	36.201	69.101	69.301	100.001
MH545499	34.601	34.401	34.401	35.301	35.601	36.301	37.901	39.401	39.501	40.501	35.101	69.401	69.601	70.401	100.001
MH939374	34.701	35.301	35.201	35.501	35.801	38.801	39.001	37.701	38.201	40.301	36.101	70.301	70.201	71.301	86.801	100.001
MH939375	35.301	35.301	35.901	35.501	35.801	38.501	39.201	37.001	37.001	39.201	35.101	70.901	70.201	70.101	87.701	97.001	100.001
MH939376	35.301	35.301	35.901	35.501	35.801	38.201	39.201	37.001	37.001	39.201	35.101	70.901	70.201	69.801	87.401	96.701	99.701	100.001
MH939410	35.001	35.001	35.601	35.201	35.501	37.901	38.901	37.301	37.301	38.901	34.801	71.301	70.501	70.701	87.701	97.001	99.401	99.101	100.001
MK570209	36.501	37.101	38.101	36.701	36.701	37.501	38.301	37.701	39.101	39.701	37.101	69.101	69.301	70.001	80.201	81.401	81.401	81.101	80.801	100.001
MH545501	35.401	35.401	35.901	34.901	35.201	38.101	37.801	36.901	36.901	41.701	36.601	68.801	69.901	67.901	75.101	75.101	74.501	74.201	74.801	75.001	100.001
KX434768	35.801	35.401	36.201	35.601	35.601	36.201	36.601	33.701	33.701	38.901	34.201	54.601	54.701	54.201	52.901	54.701	53.201	53.201	53.501	54.501	52.601	100.001
KX434769	35.801	35.401	36.201	35.601	35.601	36.201	36.601	33.701	33.701	38.901	34.201	54.601	54.701	54.201	52.901	54.701	53.201	53.201	53.501	54.501	52.601	100.001	100.001
KX434770	35.801	35.401	36.201	35.601	35.601	36.201	36.601	33.701	33.701	38.901	34.201	54.601	54.701	54.201	52.901	54.701	53.201	53.201	53.501	54.501	52.601	100.001	100.001	100.001
MH939386	38.101	39.501	38.501	37.801	37.801	37.101	38.001	34.601	34.601	39.301	34.701	52.101	52.501	49.801	50.601	52.201	50.901	50.901	51.201	52.001	48.401	87.201	87.201	87.201	100.001
MH939387	38.401	39.801	38.801	38.101	38.101	37.501	38.001	35.001	35.001	39.701	34.701	52.401	52.801	50.201	50.901	52.501	51.201	51.201	51.601	52.301	48.801	87.501	87.501	87.501	99.701	100.001
MH939388	38.401	39.801	38.801	38.101	38.101	37.501	38.001	35.001	35.001	39.701	34.701	52.401	52.801	50.201	50.901	52.501	51.201	51.201	51.601	52.301	48.801	87.501	87.501	87.501	99.701	100.001	100.001
KT732798	35.301	35.301	35.401	35.001	35.001	35.201	37.301	33.301	33.301	36.901	34.201	54.901	55.401	53.601	53.801	55.001	53.501	53.501	53.801	53.901	52.001	87.801	87.801	87.801	83.801	84.101	84.101	100.001
KT732799	35.101	35.101	35.501	34.701	34.701	35.301	37.401	33.301	33.301	38.001	34.101	54.301	54.701	53.601	54.001	55.001	53.701	53.701	54.001	54.201	52.501	87.501	87.501	87.501	83.801	84.101	84.101	100.001	100.001
MH939381	37.201	36.901	37.301	36.801	36.801	36.301	37.001	34.001	34.001	37.101	34.901	50.501	50.601	50.801	52.301	52.901	52.301	52.301	52.601	52.601	49.701	74.801	74.801	74.801	71.901	72.201	72.201	73.301	73.401	100.001
MH939393	37.601	37.301	37.401	37.201	37.201	37.101	37.101	33.401	34.801	36.601	34.601	50.801	50.901	51.201	52.101	53.401	52.701	52.701	53.001	52.701	49.501	75.301	75.301	75.301	71.901	72.201	72.201	73.801	73.401	99.401	100.001
MH939404	37.601	37.301	37.401	37.201	37.201	37.101	37.101	33.401	34.801	36.601	34.601	50.801	50.901	51.201	52.101	53.401	52.701	52.701	53.001	52.701	49.501	75.301	75.301	75.301	71.901	72.201	72.201	73.801	73.401	99.401	100.001	100.001
MH939443	37.601	37.301	37.401	37.201	37.201	37.101	37.101	33.401	34.801	36.601	34.601	50.801	50.901	51.201	52.101	53.401	52.701	52.701	53.001	52.701	49.501	75.301	75.301	75.301	71.901	72.201	72.201	73.801	73.401	99.101	99.701	99.701	100.001
MH939433	36.301	36.001	36.101	35.901	35.901	36.101	35.801	32.801	34.201	35.601	34.001	49.201	49.401	49.401	50.601	51.501	50.901	50.901	51.201	51.201	48.001	73.801	73.801	73.801	70.301	70.601	70.601	72.001	71.601	97.301	97.901	97.901	98.201	100.001
MH939441	37.301	37.001	37.101	36.901	36.901	37.101	36.801	33.401	34.801	36.201	34.601	50.501	50.601	50.901	51.801	53.001	52.401	52.401	52.701	52.401	49.201	75.001	75.001	75.001	71.601	71.901	71.901	73.501	73.101	98.801	99.401	99.401	99.701	98.501	100.001
MH939391	37.601	37.301	37.401	37.201	37.201	37.101	37.101	33.401	34.801	36.601	34.601	50.501	50.601	50.901	52.101	53.401	52.701	52.701	53.001	52.401	49.201	75.001	75.001	75.001	71.601	71.901	71.901	73.501	73.101	99.101	99.701	99.701	99.401	97.601	99.101	100.001
MH939395	37.601	37.301	37.401	37.201	37.201	37.101	37.101	33.401	34.801	36.601	34.601	50.501	50.601	50.901	52.101	53.401	52.701	52.701	53.001	52.401	49.201	75.001	75.001	75.001	71.601	71.901	71.901	73.501	73.101	99.101	99.701	99.701	99.401	97.601	99.101	100.001	100.001
MH939403	37.601	37.301	37.401	37.201	37.201	37.101	37.101	33.401	34.801	36.601	34.601	50.501	50.601	50.901	52.101	53.401	52.701	52.701	53.001	52.401	49.201	75.001	75.001	75.001	71.601	71.901	71.901	73.501	73.101	99.101	99.701	99.701	99.401	97.601	99.101	100.001	100.001	100.001
MH939405	37.601	37.301	37.401	37.201	37.201	37.101	37.101	33.401	34.801	36.601	34.601	50.501	50.601	50.901	52.101	53.401	52.701	52.701	53.001	52.401	49.201	75.001	75.001	75.001	71.601	71.901	71.901	73.501	73.101	99.101	99.701	99.701	99.401	97.601	99.101	100.001	100.001	100.001	100.001
MH939400	37.601	37.301	37.401	37.201	37.201	37.101	37.101	33.401	34.801	36.601	34.601	50.501	50.601	50.901	52.101	53.401	52.701	52.701	53.001	52.401	49.201	74.701	74.701	74.701	71.301	71.601	71.601	73.201	72.801	98.801	99.401	99.401	99.101	97.301	98.801	99.701	99.701	99.701	99.701	100.001
MH939389	38.301	37.601	38.001	38.901	38.901	38.101	37.101	33.801	35.201	37.501	35.201	51.101	51.301	51.801	52.101	53.401	52.701	52.701	53.001	52.701	49.501	75.901	75.901	75.901	72.501	72.801	72.801	74.101	73.701	97.601	98.201	98.201	97.901	96.101	97.601	97.901	97.901	97.901	97.901	97.601	100.001
MH939399	38.501	37.001	37.401	38.601	38.601	37.501	36.801	33.801	33.801	36.201	35.201	51.101	51.301	51.801	52.101	53.401	52.701	52.701	53.001	52.701	49.501	75.301	75.301	75.301	71.901	72.201	72.201	73.501	73.101	97.001	97.601	97.601	97.301	95.501	97.001	97.301	97.301	97.301	97.301	97.001	99.401	100.001
MF173066	37.501	37.101	37.601	36.701	36.701	36.301	37.301	34.001	34.001	38.401	34.801	52.001	52.201	52.101	53.001	53.001	52.101	52.101	52.401	53.001	48.901	76.401	76.401	76.401	72.501	72.801	72.801	74.701	74.601	95.801	95.801	95.801	96.101	94.301	95.801	95.501	95.501	95.501	95.501	95.201	94.901	94.301	100.001
MH939382	38.501	38.101	37.401	38.201	38.201	38.101	39.401	34.901	34.901	41.001	35.501	53.301	52.801	50.801	51.701	52.001	52.001	52.001	51.701	53.701	51.401	75.601	75.601	75.601	74.301	74.601	74.601	75.701	75.801	81.401	81.001	81.001	81.001	79.201	80.701	80.701	80.701	80.701	80.701	80.401	81.901	81.601	81.701	100.001
MH939398	38.601	38.401	38.101	38.501	38.501	38.801	39.501	34.401	34.401	40.501	35.201	53.601	53.101	51.201	51.501	52.401	52.401	52.401	52.101	53.801	51.201	76.101	76.101	76.101	74.301	74.601	74.601	76.201	75.801	81.001	81.601	81.601	81.601	79.801	81.301	81.301	81.301	81.301	81.301	81.001	82.501	82.201	81.901	99.401	100.001
MH939407	38.601	38.401	38.101	38.501	38.501	38.801	39.501	34.401	34.401	40.501	35.201	53.901	53.501	50.901	51.501	52.401	52.401	52.401	52.101	53.801	51.201	76.401	76.401	76.401	74.601	74.901	74.901	76.501	76.101	80.701	81.301	81.301	81.301	79.501	81.001	81.001	81.001	81.001	81.001	80.701	82.201	81.901	81.601	99.101	99.701	100.001
MH939390	37.901	37.701	37.501	37.901	37.901	38.201	39.201	33.801	33.801	41.201	34.901	53.901	53.501	51.801	51.501	52.401	52.401	52.401	52.101	53.501	51.201	76.401	76.401	76.401	74.601	74.901	74.901	77.101	76.801	81.001	81.601	81.601	81.601	79.801	81.301	81.301	81.301	81.301	81.301	81.001	82.201	81.901	81.901	98.201	98.801	98.501	100.001
MH939429	37.901	37.701	37.501	37.901	37.901	38.201	39.201	33.801	33.801	41.201	34.901	53.601	53.101	51.501	51.201	52.101	52.101	52.101	51.801	53.201	50.901	76.701	76.701	76.701	74.901	75.201	75.201	77.401	77.101	80.701	81.301	81.301	81.301	79.501	81.001	81.001	81.001	81.001	81.001	80.701	81.901	81.601	81.601	97.901	98.501	98.201	99.701	100.001
MH939383	37.401	37.701	36.501	37.501	37.501	37.701	37.901	34.601	34.601	42.901	36.201	53.901	53.501	51.101	51.401	51.701	51.701	51.701	51.401	53.701	51.401	75.001	75.001	75.001	73.701	74.001	74.001	75.701	75.801	80.801	80.401	80.401	80.401	78.601	80.101	80.101	80.101	80.101	80.101	79.801	80.701	80.401	81.101	98.201	97.601	97.301	98.201	97.901	100.001
MH939428	37.301	37.101	36.801	36.901	36.901	37.501	37.401	33.101	33.101	42.301	34.901	53.301	52.801	51.201	50.901	51.801	51.801	51.801	51.501	52.901	50.901	74.901	74.901	74.901	73.101	73.401	73.401	75.601	75.201	79.801	80.401	80.401	80.401	78.601	80.101	80.101	80.101	80.101	80.101	79.801	80.701	80.401	80.701	96.401	97.001	96.701	98.201	97.901	98.201
MH939430	37.901	37.401	37.501	37.501	37.501	37.801	38.101	33.801	33.801	43.601	35.801	54.201	53.101	51.801	51.501	52.401	52.401	52.401	52.101	53.501	51.501	75.801	75.801	75.801	73.701	74.001	74.001	76.201	75.801	80.101	80.701	80.701	80.701	78.901	80.401	80.401	80.401	80.401	80.401	80.101	81.001	80.701	81.001	96.701	97.301	97.301	98.501	98.201	98.501
MH939437	37.901	37.401	37.501	37.501	37.501	37.801	38.101	33.801	33.801	43.601	35.801	53.901	52.801	51.801	51.501	52.401	52.401	52.401	52.101	53.501	51.501	75.801	75.801	75.801	73.701	74.001	74.001	75.901	75.501	80.101	80.701	80.701	80.701	78.901	80.401	80.401	80.401	80.401	80.401	80.101	81.001	80.701	81.001	97.001	97.601	97.601	98.201	97.901	98.201
MH939426	36.901	36.701	36.101	37.101	37.101	37.101	38.401	32.901	32.901	38.301	33.501	51.101	50.601	48.801	49.401	50.001	50.001	50.001	49.701	51.401	49.401	73.101	73.101	73.101	71.301	71.601	71.601	73.501	73.101	76.501	77.101	77.101	77.101	75.301	76.801	76.801	76.801	76.801	76.801	76.501	78.001	77.701	77.401	94.601	95.201	94.901	94.301	94.001	93.101
MH939392	37.401	38.301	36.601	38.201	38.201	39.401	38.401	34.401	35.401	43.501	34.601	54.101	53.501	52.301	52.301	54.401	54.401	54.401	54.101	54.301	51.101	76.701	76.701	76.701	73.301	73.601	73.601	77.601	77.301	81.301	81.901	81.901	81.901	80.101	81.601	81.601	81.601	81.601	81.601	81.301	82.501	81.901	82.501	95.201	95.801	95.501	95.801	95.501	95.201
MH939408	37.401	38.301	36.601	38.201	38.201	39.401	38.101	34.401	35.401	43.101	34.601	54.101	53.501	52.001	52.001	54.401	54.401	54.401	54.101	54.001	51.401	76.701	76.701	76.701	73.301	73.601	73.601	77.601	77.301	81.301	81.901	81.901	81.901	80.101	81.601	81.601	81.601	81.601	81.601	81.301	82.501	81.901	82.501	94.901	95.501	95.201	95.501	95.201	94.901
MH939402	37.101	38.301	36.601	38.201	38.201	39.101	37.701	34.401	35.401	43.101	34.301	54.101	53.501	51.701	52.001	54.101	54.101	54.101	53.801	54.601	50.501	76.101	76.101	76.101	72.701	73.001	73.001	77.001	76.701	81.301	81.901	81.901	81.901	80.101	81.601	81.601	81.601	81.601	81.601	81.301	82.501	81.901	82.501	94.301	94.901	94.601	94.901	94.601	94.301
MH939409	37.101	37.901	36.301	38.201	38.201	39.401	39.401	33.801	34.701	41.901	34.601	53.501	52.801	51.701	51.701	53.801	53.801	53.801	53.501	53.701	50.501	77.001	77.001	77.001	73.601	73.901	73.901	77.301	77.001	81.601	82.201	82.201	82.201	80.401	81.901	81.901	81.901	81.901	81.901	81.601	82.801	82.201	82.801	96.101	96.701	96.401	96.701	96.401	95.501
MH939394	37.101	37.601	36.201	37.501	37.501	38.101	37.701	34.101	35.001	43.801	35.201	54.501	53.801	52.401	52.101	53.401	53.401	53.401	53.001	54.701	51.501	76.401	76.401	76.401	74.301	74.601	74.601	77.701	77.401	81.301	81.901	81.901	81.901	80.101	81.601	81.601	81.601	81.601	81.601	81.301	82.201	81.601	82.501	95.801	96.401	96.101	97.601	97.301	97.001
MH939401	37.101	37.601	36.201	37.901	37.901	39.401	39.001	34.401	35.401	42.501	35.201	53.001	52.501	50.301	50.901	52.701	52.701	52.701	52.401	53.501	49.701	76.101	76.101	76.101	72.801	73.101	73.101	75.901	75.501	80.401	81.001	81.001	81.001	79.201	80.701	80.701	80.701	80.701	80.701	80.401	81.901	81.301	81.601	94.301	94.901	94.601	94.301	94.001	94.301
MH939406	37.701	38.301	36.801	37.901	37.901	39.701	39.001	34.401	35.401	42.501	35.201	53.301	52.801	50.601	51.201	53.001	53.001	53.001	52.701	53.801	50.001	76.401	76.401	76.401	73.101	73.401	73.401	76.201	75.801	80.701	81.301	81.301	81.301	79.501	81.001	81.001	81.001	81.001	81.001	80.701	82.201	81.601	81.901	94.601	95.201	94.901	94.601	94.301	94.601
KY308270	34.901	34.601	35.601	33.001	33.001	35.401	38.001	34.501	34.201	40.001	37.901	53.501	53.801	50.901	53.001	54.201	53.301	53.301	53.601	52.301	52.301	71.901	71.901	71.901	68.001	68.001	68.001	70.101	70.801	70.001	70.201	70.201	70.201	68.701	69.901	69.901	69.901	69.901	69.901	69.901	70.801	70.201	69.501	69.501	69.701	69.701	69.401	69.101	69.201
KT732800	38.301	36.101	35.101	35.001	35.001	35.801	34.601	34.701	34.701	36.201	35.801	47.601	47.501	45.101	46.601	47.901	47.301	47.301	47.001	47.901	45.301	60.301	60.301	60.301	59.501	59.801	59.801	57.901	58.301	62.401	62.901	62.901	62.901	62.001	62.901	62.901	62.901	62.901	62.901	62.901	63.201	62.601	62.701	61.201	61.701	61.301	61.301	61.001	60.601
MK483075_Capybara_genomovirus_3_cap1_53	38.301	39.001	36.501	37.501	37.801	34.901	38.701	40.201	40.201	38.301	35.401	39.701	41.501	40.601	39.901	39.901	39.401	39.401	39.001	39.201	37.101	36.501	36.501	36.501	37.901	37.901	37.901	37.701	37.901	37.001	37.101	37.101	37.101	35.801	36.801	37.101	37.101	37.101	37.101	37.101	37.801	37.101	37.601	41.901	42.101	42.101	41.801	41.401	41.601
MK483080_Capybara_genomovirus_8_cap1_358	39.401	40.701	39.101	39.501	39.901	39.301	40.801	41.201	41.201	40.301	36.901	39.001	39.301	40.301	37.901	40.801	39.901	39.901	39.601	41.401	37.401	36.501	36.501	36.501	38.901	38.901	38.901	36.801	36.901	36.501	36.601	36.601	36.601	35.301	36.301	36.601	36.601	36.601	36.601	36.601	36.901	36.301	37.401	39.001	39.101	39.101	39.101	39.501	38.701
MK483085_Capybara_genomovirus_13_cap1_2766	39.201	40.601	38.501	39.201	39.501	39.001	41.101	40.801	40.801	40.601	37.301	40.101	39.701	41.001	40.101	41.501	40.601	40.601	40.301	41.701	38.901	36.501	36.501	36.501	38.501	38.501	38.501	37.101	37.201	36.801	36.901	36.901	36.901	35.601	36.601	36.901	36.901	36.901	36.901	36.901	37.601	36.901	37.701	39.301	39.501	39.501	39.501	39.801	39.001
MH939370	38.001	36.201	38.601	39.501	39.801	35.901	37.501	38.901	38.401	40.801	33.701	38.401	39.301	39.801	37.701	39.101	38.501	38.501	38.201	37.401	36.001	36.501	36.501	36.501	38.001	38.001	38.001	39.101	37.301	36.101	36.601	36.601	36.601	35.601	36.601	36.601	36.601	36.601	36.601	36.601	36.901	36.601	36.801	36.601	37.701	37.701	37.301	37.001	35.901
JX185428	38.801	39.101	36.701	37.301	37.601	40.401	38.701	40.601	40.601	39.101	38.201	41.501	41.701	42.201	38.501	39.201	39.201	39.201	38.901	39.701	39.801	39.901	39.901	39.901	39.801	40.101	40.101	39.901	39.801	38.901	39.401	39.401	39.401	38.101	39.401	39.401	39.401	39.401	39.401	39.401	39.701	39.001	39.201	40.501	40.901	40.901	40.901	41.201	39.801
MH939417	37.501	40.401	36.501	39.001	39.301	37.201	38.201	39.501	39.501	38.301	35.901	39.601	39.701	42.901	38.201	38.401	38.401	38.401	38.101	38.201	38.301	39.201	39.201	39.201	39.801	40.101	40.101	38.801	38.201	37.301	38.101	38.101	38.101	37.101	38.101	38.101	38.101	38.101	38.101	38.101	38.401	37.701	39.001	40.301	41.101	41.101	40.801	41.101	40.301
MH939418	38.301	39.701	36.701	38.901	39.201	36.501	38.501	39.701	39.701	38.201	36.601	39.501	39.701	42.301	37.801	38.001	38.001	38.001	37.701	36.801	37.901	38.001	38.001	38.001	39.701	40.101	40.101	37.701	37.801	36.701	36.801	36.801	36.801	36.101	36.801	36.801	36.801	36.801	36.801	36.801	37.101	36.501	36.901	39.701	39.801	39.801	39.501	39.801	39.401
MH939422	38.601	40.001	37.001	39.201	39.501	36.801	38.801	40.101	40.101	38.501	36.901	39.901	40.001	42.601	38.101	38.301	38.301	38.301	38.001	37.101	38.201	38.301	38.301	38.301	40.101	40.401	40.401	38.001	38.201	37.001	37.101	37.101	37.101	36.501	37.101	37.101	37.101	37.101	37.101	37.101	37.401	36.801	37.301	40.001	40.101	40.101	39.801	40.101	39.701
MH939424	38.601	40.001	37.001	39.201	39.501	36.801	38.801	40.101	40.101	38.501	36.901	39.901	40.001	42.601	38.101	38.301	38.301	38.301	38.001	37.101	38.201	38.301	38.301	38.301	40.101	40.401	40.401	38.001	38.201	37.001	37.101	37.101	37.101	36.501	37.101	37.101	37.101	37.101	37.101	37.101	37.401	36.801	37.301	40.001	40.101	40.101	39.801	40.101	39.701
MH939420	38.601	40.001	37.001	39.201	39.501	36.801	38.801	40.101	40.101	38.501	36.901	39.901	40.001	42.601	38.101	38.301	38.301	38.301	38.001	37.101	38.201	38.301	38.301	38.301	40.101	40.401	40.401	38.001	38.201	37.001	37.101	37.101	37.101	36.501	37.101	37.101	37.101	37.101	37.101	37.101	37.101	36.501	37.301	39.701	39.801	39.801	39.801	40.101	39.701
MH939419	38.501	40.601	37.301	39.501	39.901	37.501	38.801	40.401	40.401	38.201	37.601	39.901	40.001	42.301	37.801	38.001	38.301	38.301	38.001	38.501	38.201	37.701	37.701	37.701	39.101	39.501	39.501	37.401	37.501	37.001	37.101	37.101	37.101	36.101	37.101	37.101	37.101	37.101	37.101	37.101	37.401	36.801	37.301	40.001	40.101	40.101	39.801	40.101	40.001
MH939421	38.501	40.601	37.301	39.501	39.901	37.501	38.801	40.401	40.401	38.201	37.601	39.901	40.001	42.301	37.801	38.001	38.301	38.301	38.001	38.501	38.201	37.701	37.701	37.701	39.101	39.501	39.501	37.401	37.501	37.001	37.101	37.101	37.101	36.101	37.101	37.101	37.101	37.101	37.101	37.101	37.401	36.801	37.301	40.001	40.101	40.101	39.801	40.101	40.001
MH939423	38.801	41.001	37.301	39.201	39.501	37.101	39.201	40.101	40.101	38.501	36.901	39.201	39.301	42.601	38.101	38.301	38.301	38.301	38.001	38.101	38.201	38.001	38.001	38.001	39.101	39.501	39.501	37.701	37.801	37.001	37.101	37.101	37.101	36.501	37.101	37.101	37.101	37.101	37.101	37.101	37.401	36.801	37.301	40.001	40.101	40.101	39.801	40.101	40.001
KY312558	37.001	37.201	36.101	36.301	36.701	34.901	38.401	38.801	38.801	40.101	37.201	38.301	37.701	40.901	38.801	38.901	39.201	39.201	38.901	37.101	37.901	37.101	37.101	37.101	38.501	38.501	38.501	36.401	36.201	36.001	36.501	36.501	36.501	35.201	36.101	36.501	36.501	36.501	36.501	36.501	37.101	36.501	36.601	37.701	38.201	38.201	38.201	38.201	37.201
MK483077_Capybara_genomovirus_5_cap1_2730	37.101	37.201	36.401	36.801	37.201	36.701	37.901	38.201	38.201	37.501	34.601	39.201	39.701	40.801	36.801	40.701	39.701	39.701	40.101	39.301	37.101	38.101	38.101	38.101	39.501	39.501	39.501	38.701	38.901	38.701	38.801	38.801	38.801	37.501	38.801	38.801	38.801	38.801	38.801	38.801	39.701	39.101	39.201	39.201	39.401	39.401	39.001	39.401	38.901
KY230613	37.601	39.101	36.401	37.701	38.001	35.401	36.101	40.101	40.101	38.201	35.601	38.001	36.901	39.901	36.501	39.201	37.901	37.901	38.301	39.001	36.301	38.701	38.701	38.701	39.201	39.501	39.501	38.301	38.401	37.601	37.701	37.701	37.701	36.501	37.701	37.701	37.701	37.701	37.701	37.701	38.101	37.401	37.901	38.801	39.001	39.001	38.601	39.001	38.501
MK433240	38.701	39.201	37.501	40.101	40.501	37.201	40.101	41.701	42.301	41.701	42.801	42.201	43.501	41.601	43.001	43.201	43.201	43.201	42.901	44.401	40.801	42.501	42.501	42.501	42.801	42.801	42.801	41.201	41.401	41.001	40.801	40.801	40.801	39.901	40.801	40.801	40.801	40.801	40.801	40.801	40.501	40.201	40.601	40.801	40.601	40.601	40.601	40.301	41.201
KP263543	39.601	40.401	41.001	37.501	37.901	38.601	39.101	37.601	38.101	40.301	37.501	43.501	44.001	42.001	41.901	43.001	42.701	42.701	42.401	42.001	41.501	40.601	40.601	40.601	41.401	41.801	41.801	40.601	40.801	42.601	42.401	42.401	42.401	40.801	42.401	42.401	42.401	42.401	42.401	42.401	42.101	41.401	41.601	41.901	41.701	41.701	41.701	41.401	42.301
KJ641737	39.901	39.001	38.301	37.201	37.501	36.401	38.101	37.001	36.901	37.801	37.301	41.501	41.501	41.201	39.801	42.801	42.801	42.801	42.101	39.901	38.301	38.001	38.001	38.001	39.501	39.101	39.101	38.701	39.101	40.101	39.901	39.901	39.901	38.201	39.901	39.901	39.901	39.901	39.901	39.901	39.401	38.801	39.201	41.301	41.101	41.101	41.101	40.801	41.801
KP263544	40.301	40.001	39.401	38.801	39.101	37.301	39.701	37.301	37.701	39.001	39.301	41.201	41.501	41.101	40.501	41.401	41.101	41.101	40.501	40.101	39.201	37.901	37.901	37.901	38.201	38.501	38.501	39.501	40.101	38.401	38.401	38.401	38.401	36.801	38.401	38.401	38.401	38.401	38.401	38.401	38.401	37.801	39.501	40.401	40.401	40.401	40.401	40.101	40.401
KP133078	38.501	38.301	37.001	37.601	37.901	39.901	39.901	37.401	37.501	40.001	41.001	41.201	41.201	41.201	39.701	42.901	41.701	41.701	42.001	38.701	40.101	39.301	39.301	39.301	40.501	40.101	40.101	39.601	40.501	41.901	41.701	41.701	41.701	40.101	41.701	41.701	41.701	41.701	41.701	41.701	41.001	40.401	41.401	42.801	42.601	42.601	42.301	41.901	40.701
MH939369	38.101	37.801	37.001	36.501	36.801	39.101	39.401	36.901	37.901	39.601	40.101	40.901	41.201	40.901	40.501	42.601	41.301	41.301	41.701	38.301	40.101	39.301	39.301	39.301	40.501	40.101	40.101	39.601	40.501	40.901	41.701	41.701	41.701	40.101	41.701	41.701	41.701	41.701	41.701	41.701	41.001	40.401	40.501	41.801	42.601	42.601	42.301	41.901	39.701
KP133075	38.501	38.301	37.001	36.701	37.001	39.901	39.901	38.301	38.101	40.401	41.301	40.901	40.901	40.901	40.101	42.901	41.701	41.701	42.001	38.701	40.401	39.601	39.601	39.601	40.501	40.101	40.101	39.601	40.501	41.901	41.701	41.701	41.701	40.101	41.701	41.701	41.701	41.701	41.701	41.701	41.001	40.401	41.401	42.801	42.601	42.601	42.301	41.901	40.701
KP133076	38.501	38.301	37.001	36.701	37.001	39.901	39.901	38.301	38.101	40.401	41.301	40.901	40.901	40.901	40.101	42.901	41.701	41.701	42.001	38.701	40.401	39.601	39.601	39.601	40.501	40.101	40.101	39.601	40.501	41.901	41.701	41.701	41.701	40.101	41.701	41.701	41.701	41.701	41.701	41.701	41.001	40.401	41.401	42.801	42.601	42.601	42.301	41.901	40.701
KP133077	38.501	38.301	37.001	36.701	37.001	39.901	39.901	38.301	38.101	40.401	41.301	40.901	40.901	40.901	40.101	42.901	41.701	41.701	42.001	38.701	40.401	39.601	39.601	39.601	40.501	40.101	40.101	39.601	40.501	41.901	41.701	41.701	41.701	40.101	41.701	41.701	41.701	41.701	41.701	41.701	41.001	40.401	41.401	42.801	42.601	42.601	42.301	41.901	40.701
KP133080	38.501	38.301	37.001	36.701	37.001	39.601	39.901	38.301	37.501	40.001	41.301	41.201	41.201	41.201	40.701	43.301	42.001	42.001	42.301	39.301	40.401	39.301	39.301	39.301	40.501	40.101	40.101	39.601	40.501	41.901	41.701	41.701	41.701	40.101	41.701	41.701	41.701	41.701	41.701	41.701	41.001	40.401	40.501	42.801	42.601	42.601	42.301	41.901	40.701
KP133079	38.501	38.001	37.001	36.701	37.001	39.901	39.901	37.401	37.101	40.001	41.301	41.201	41.201	41.201	40.401	43.301	42.001	42.001	42.301	39.001	40.401	39.301	39.301	39.301	40.501	40.101	40.101	39.601	40.501	41.601	41.401	41.401	41.401	39.701	41.401	41.401	41.401	41.401	41.401	41.401	41.001	40.401	41.401	42.801	42.601	42.601	42.301	41.901	40.701
MH939453	37.601	36.901	36.201	36.501	36.501	37.701	37.701	38.501	38.101	39.801	39.401	39.001	39.301	40.701	39.801	41.901	40.601	40.601	40.901	40.701	40.101	39.101	39.101	39.101	39.901	39.601	39.601	40.301	41.201	41.701	41.201	41.201	41.201	39.901	41.201	41.201	41.201	41.201	41.201	41.201	40.501	39.901	40.301	42.601	42.401	42.401	42.101	41.801	40.901
MF669480	39.801	41.001	40.301	40.201	40.501	41.401	41.201	40.401	40.001	39.701	43.901	44.901	44.401	43.501	45.101	45.601	45.901	45.901	45.601	45.901	41.901	43.501	43.501	43.501	44.401	44.401	44.401	43.301	44.301	44.501	45.001	45.001	45.001	43.001	45.001	45.001	45.001	45.001	45.001	45.001	44.301	43.701	43.801	45.201	46.001	46.001	45.701	45.401	44.201
MH545498	37.901	38.401	37.301	39.101	39.401	36.901	40.101	40.501	42.101	38.801	40.001	35.201	36.301	37.701	37.501	37.701	37.301	37.301	37.001	38.201	35.201	36.601	36.601	36.601	38.001	38.001	38.001	37.601	38.001	37.501	37.301	37.301	37.301	36.301	37.301	37.301	37.301	37.301	37.301	37.301	37.601	37.601	37.501	39.201	38.701	38.701	38.401	38.101	38.801
KY214433	38.401	38.201	36.701	38.401	38.701	37.101	39.501	40.401	41.201	39.001	40.701	35.201	36.301	37.801	37.101	37.501	37.701	37.701	37.401	38.901	34.601	36.301	36.301	36.301	38.001	38.001	38.001	37.301	38.001	37.501	37.301	37.301	37.301	36.301	37.301	37.301	37.301	37.301	37.301	37.301	37.601	37.601	38.001	39.201	38.701	38.701	38.401	38.101	38.801
KP263545	39.701	39.401	38.901	37.501	37.801	36.801	40.301	39.601	39.901	38.501	39.401	38.501	40.501	38.301	39.301	40.601	40.301	40.301	39.901	39.801	38.101	36.501	36.501	36.501	39.401	39.401	39.401	38.201	39.301	36.801	37.201	37.201	37.201	36.201	37.201	37.201	37.201	37.201	37.201	37.201	37.501	37.201	37.801	38.201	38.601	38.601	38.301	38.001	37.901
KP987887	39.701	38.701	37.501	39.801	40.101	36.601	39.401	41.201	40.901	39.101	41.001	35.601	36.401	35.801	37.101	38.101	37.701	37.701	37.401	39.601	35.701	35.401	35.401	35.401	38.801	38.801	38.801	34.501	34.901	38.101	37.901	37.901	37.901	37.601	37.901	37.901	37.901	37.901	37.901	37.901	38.201	37.601	38.201	37.201	36.401	36.401	36.401	36.101	36.601
KP263546	38.301	37.201	37.101	39.601	39.901	37.401	40.401	41.401	42.601	38.001	40.701	37.901	38.201	36.701	36.901	38.301	38.001	38.001	37.701	39.601	34.901	35.201	35.201	35.201	39.901	39.901	39.901	34.701	35.401	38.101	37.501	37.501	37.501	36.201	37.501	37.501	37.501	37.501	37.501	37.501	37.901	37.501	37.701	37.201	36.701	36.701	36.001	35.701	36.901
LK931483	40.901	41.601	39.901	40.101	40.501	42.701	40.101	36.301	36.301	39.901	40.001	40.901	40.301	43.501	40.701	41.701	41.001	41.001	40.701	43.701	40.501	40.701	40.701	40.701	41.501	41.901	41.901	40.701	41.501	40.301	40.501	40.501	40.501	38.801	40.501	40.501	40.501	40.501	40.501	40.501	40.801	40.101	40.301	41.001	41.101	41.101	40.801	40.501	40.301
MK483078_Capybara_genomovirus_6_cap1_100	43.701	43.801	40.701	42.401	42.701	42.401	43.801	37.001	36.701	42.001	41.901	44.701	45.501	44.901	47.901	49.201	48.601	48.601	48.201	46.501	46.301	46.501	46.501	46.501	46.701	46.701	46.701	45.701	46.101	45.001	45.501	45.501	45.801	44.201	45.501	45.501	45.501	45.501	45.501	45.501	45.201	45.201	45.201	44.701	44.801	44.801	45.101	44.801	44.701
KF371632	38.101	39.901	38.201	41.601	41.901	39.701	39.701	38.101	37.801	38.601	40.001	42.701	43.501	43.401	44.201	45.201	44.601	44.601	44.201	45.201	44.801	43.801	43.801	43.801	42.501	42.501	42.501	45.201	45.401	43.501	44.201	44.201	44.201	42.901	44.201	44.201	44.201	44.201	44.201	44.201	43.901	43.301	44.101	45.801	46.901	46.901	46.901	46.601	45.501
KT862238	43.601	42.901	40.801	42.301	42.601	41.001	44.501	40.801	41.101	43.501	38.701	42.201	42.901	42.701	43.701	46.501	45.801	45.801	45.501	44.201	43.401	41.001	41.001	41.001	40.101	40.101	40.101	40.301	39.701	38.801	39.001	39.001	39.001	38.001	38.601	39.001	39.001	39.001	39.001	39.001	39.301	39.301	39.701	39.601	39.701	39.701	40.401	40.101	40.701
KT862239	43.601	42.901	40.801	42.301	42.601	41.001	44.501	40.801	41.101	43.501	38.701	42.201	42.901	42.701	43.701	46.501	45.801	45.801	45.501	44.201	43.401	41.001	41.001	41.001	40.101	40.101	40.101	40.301	39.701	38.801	39.001	39.001	39.001	38.001	38.601	39.001	39.001	39.001	39.001	39.001	39.301	39.301	39.701	39.601	39.701	39.701	40.401	40.101	40.701
JN704610	43.301	42.601	40.801	42.301	42.601	40.401	43.601	40.501	40.801	43.501	38.701	42.201	42.901	42.301	43.101	46.301	45.601	45.601	45.301	43.901	43.401	41.001	41.001	41.001	39.701	39.701	39.701	40.001	39.401	38.501	38.601	38.601	38.601	37.701	38.301	38.601	38.601	38.601	38.601	38.601	39.001	39.001	39.401	39.301	39.401	39.401	40.101	39.701	40.401
KJ413144	42.201	41.601	40.501	43.801	44.101	37.801	41.901	40.401	39.801	43.101	35.901	40.201	40.501	43.901	39.101	42.901	42.301	42.301	42.001	41.901	41.701	40.501	40.501	40.501	38.301	38.301	38.301	39.801	39.301	37.501	37.701	37.701	37.701	36.701	37.301	37.701	37.701	37.701	37.701	37.701	37.301	36.401	38.601	38.301	38.801	38.801	39.401	39.101	39.701
KJ547635	43.401	42.601	40.801	44.101	44.401	39.701	43.001	40.101	40.101	44.001	38.001	40.101	41.101	43.201	40.401	43.601	43.201	43.201	42.901	41.701	41.801	39.601	39.601	39.601	38.301	38.301	38.301	39.601	39.601	37.601	37.601	37.601	37.601	36.601	37.301	37.601	37.601	37.601	37.601	37.601	38.001	37.301	38.001	38.701	38.701	38.701	39.401	39.101	39.101
KT732790	43.801	43.401	40.701	43.801	44.101	40.501	45.801	43.901	43.901	44.601	38.801	43.501	43.901	44.401	41.901	43.801	43.401	43.401	43.101	43.501	42.601	41.401	41.401	41.401	40.101	40.101	40.101	40.501	39.701	38.601	39.801	39.801	39.801	38.801	39.501	39.801	39.801	39.801	39.801	39.801	40.101	39.801	39.801	40.401	41.101	41.101	40.801	40.501	40.101
KT732791	43.401	43.101	41.401	44.701	45.101	41.101	46.201	44.301	44.301	44.601	38.501	43.201	43.501	44.001	41.201	43.101	42.801	42.801	42.401	42.901	42.601	41.701	41.701	41.701	41.001	41.001	41.001	40.701	40.001	38.301	39.501	39.501	39.501	38.501	39.101	39.501	39.501	39.501	39.501	39.501	39.801	39.501	39.501	40.701	41.401	41.401	41.101	40.701	40.301
KT862254	42.201	41.701	41.001	43.501	43.801	39.701	42.701	42.301	42.601	40.001	38.001	42.901	43.601	45.001	44.201	43.501	42.201	42.201	42.501	41.701	40.401	40.401	40.401	40.401	39.601	39.601	39.601	38.301	37.801	40.601	40.801	40.801	40.801	40.501	40.801	40.801	40.801	40.801	40.801	40.801	39.701	39.401	41.501	37.401	37.901	37.901	37.901	37.501	37.201
MH939361	42.501	42.101	42.501	43.801	44.101	41.501	42.501	40.601	40.901	38.601	44.101	42.601	42.201	41.001	41.501	42.501	41.301	41.301	41.301	43.801	40.801	43.801	43.801	43.801	44.401	44.701	44.701	42.401	42.301	42.601	43.101	43.101	43.101	41.201	42.801	43.101	43.101	43.101	43.101	43.101	43.101	42.401	43.501	42.401	42.901	42.901	42.301	41.901	41.801
MH939362	42.501	42.101	42.501	43.801	44.101	41.501	42.501	40.601	40.901	38.601	44.101	42.601	42.201	41.001	41.501	42.501	41.301	41.301	41.301	43.801	40.801	43.801	43.801	43.801	44.401	44.701	44.701	42.401	42.301	42.601	43.101	43.101	43.101	41.201	42.801	43.101	43.101	43.101	43.101	43.101	43.101	42.401	43.501	42.401	42.901	42.901	42.301	41.901	41.801
MH939367	42.501	42.101	42.501	43.801	44.101	41.501	42.501	40.601	40.901	38.601	44.101	42.601	42.201	41.001	41.501	42.501	41.301	41.301	41.301	43.801	40.801	43.801	43.801	43.801	44.401	44.701	44.701	42.401	42.301	42.601	43.101	43.101	43.101	41.201	42.801	43.101	43.101	43.101	43.101	43.101	43.101	42.401	43.501	42.401	42.901	42.901	42.301	41.901	41.801
MH939368	42.501	42.101	42.501	43.801	44.101	41.501	42.501	40.601	40.901	38.601	44.101	42.601	42.201	41.001	41.501	42.501	41.301	41.301	41.301	43.801	40.801	43.801	43.801	43.801	44.401	44.701	44.701	42.401	42.301	42.601	43.101	43.101	43.101	41.201	42.801	43.101	43.101	43.101	43.101	43.101	43.101	42.401	43.501	42.401	42.901	42.901	42.301	41.901	41.801
MH939371	43.101	42.801	43.101	43.801	44.101	41.801	42.901	40.601	40.901	38.901	44.401	42.601	41.901	40.601	40.801	42.201	41.601	41.601	41.001	44.101	40.101	43.501	43.501	43.501	44.401	44.401	44.401	41.701	41.601	42.301	42.801	42.801	42.801	40.801	42.401	42.801	42.801	42.801	42.801	42.801	42.801	42.101	43.201	42.401	42.901	42.901	42.301	41.901	41.801
MH939373	43.101	42.801	43.101	43.801	44.101	41.801	42.901	40.601	40.901	38.901	44.401	42.601	41.901	40.601	40.801	42.201	41.601	41.601	41.001	44.101	40.101	43.501	43.501	43.501	44.401	44.401	44.401	41.701	41.601	42.301	42.801	42.801	42.801	40.801	42.401	42.801	42.801	42.801	42.801	42.801	42.801	42.101	43.201	42.401	42.901	42.901	42.301	41.901	41.801
MH939372	43.101	42.801	43.101	43.801	44.101	41.801	42.901	40.301	40.601	38.901	44.101	42.601	41.901	40.601	40.801	42.201	41.601	41.601	41.001	44.101	40.101	43.501	43.501	43.501	44.401	44.401	44.401	41.701	41.601	42.301	42.801	42.801	42.801	40.801	42.401	42.801	42.801	42.801	42.801	42.801	42.801	42.101	43.201	42.401	42.901	42.901	42.301	41.901	41.801
MK483079_Capybara_genomovirus_7_cap1_101	40.101	40.401	39.601	39.201	39.501	39.401	42.701	40.801	41.001	39.701	44.601	45.301	44.601	41.701	43.301	44.101	43.701	43.701	43.401	44.801	41.701	44.201	44.201	44.201	42.501	42.501	42.501	44.201	43.501	43.301	43.101	43.101	43.101	41.801	43.101	43.101	43.101	43.101	43.101	43.101	42.801	42.101	42.901	41.601	41.401	41.401	41.101	40.801	41.301
KJ547644	39.601	39.601	38.601	39.001	39.301	38.801	40.801	39.801	40.701	39.201	44.201	44.301	44.301	41.101	44.401	44.701	43.701	43.701	44.101	43.101	42.401	43.501	43.501	43.501	43.201	43.201	43.201	43.501	43.201	44.601	43.801	43.801	43.801	42.401	43.801	43.801	43.801	43.801	43.801	43.801	43.801	43.101	43.501	42.301	41.801	41.801	41.401	41.101	41.601
KU343136	40.301	40.601	39.601	39.901	40.301	39.401	39.601	38.801	38.801	38.101	44.601	46.001	46.001	43.001	43.701	43.701	43.101	43.101	43.401	43.701	43.401	43.501	43.501	43.501	43.201	43.501	43.501	44.501	44.901	44.601	44.401	44.401	44.401	43.101	44.401	44.401	44.401	44.401	44.401	44.401	44.101	43.401	43.801	42.301	42.101	42.101	41.801	41.401	41.601
LK931485	39.801	40.801	39.301	40.401	40.801	39.701	40.801	40.501	40.701	39.401	44.701	45.001	45.301	42.401	42.901	43.701	42.401	42.401	42.401	43.701	42.301	45.201	45.201	45.201	43.201	43.501	43.501	44.801	44.501	44.301	44.101	44.101	44.101	42.801	44.101	44.101	44.101	44.101	44.101	44.101	43.801	43.101	44.201	42.301	42.101	42.101	41.801	41.401	42.001
KJ547645	40.001	40.601	39.001	41.001	41.301	40.501	41.201	39.901	39.901	38.801	44.401	44.601	44.601	42.201	41.601	43.501	42.501	42.501	42.801	43.501	42.201	45.101	45.101	45.101	45.301	45.601	45.601	45.901	46.301	43.901	44.401	44.401	44.401	43.101	44.401	44.401	44.401	44.401	44.401	44.401	44.701	44.101	43.801	43.401	43.901	43.901	43.501	43.201	42.701
KP974694	36.901	37.601	37.701	36.401	36.701	38.601	35.101	38.501	37.401	36.501	41.001	40.201	40.501	39.901	38.701	39.401	38.801	38.801	38.801	39.701	41.201	41.601	41.601	41.601	40.101	40.501	40.501	40.301	40.501	41.901	42.401	42.401	42.401	41.101	42.401	42.401	42.401	42.401	42.401	42.401	41.701	41.101	42.201	39.601	40.101	40.101	40.101	39.701	39.601
MG571097	38.501	39.901	38.801	38.601	38.901	41.001	40.701	38.201	38.201	38.401	41.901	44.101	43.801	40.701	42.301	43.301	42.001	42.001	42.001	42.001	40.501	42.801	42.801	42.801	42.401	42.401	42.401	42.801	43.001	43.501	43.001	43.001	43.001	41.701	43.001	43.001	43.001	43.001	43.001	43.001	42.301	41.701	43.401	41.601	41.001	41.001	40.701	40.401	41.201
KT732813	39.601	40.201	38.701	38.901	39.201	37.901	38.901	36.101	36.101	37.401	43.301	44.001	43.501	39.901	41.101	43.301	43.301	43.301	43.001	42.501	41.501	42.401	42.401	42.401	43.801	43.401	43.401	43.801	44.101	42.001	42.201	42.201	42.201	40.801	42.201	42.201	42.201	42.201	42.201	42.201	42.201	41.501	42.601	42.401	42.501	42.501	42.201	41.901	42.401
KF371633	37.901	38.801	37.301	36.401	36.701	37.501	39.001	35.201	36.301	37.001	39.401	41.401	41.801	39.901	40.401	39.201	39.201	39.201	38.601	40.801	38.401	37.801	37.801	37.801	37.601	37.601	37.601	38.801	38.901	39.701	40.201	40.201	40.201	38.301	39.901	40.201	40.201	40.201	40.201	40.201	40.201	39.901	40.001	40.101	40.501	40.501	40.201	39.901	40.101
KT363839	35.201	35.301	35.901	34.101	34.401	36.401	38.501	34.401	34.101	40.201	36.401	38.801	38.701	39.201	40.601	40.401	41.001	41.001	40.401	41.201	34.101	37.601	37.601	37.601	38.601	38.301	38.301	38.701	38.701	38.201	37.701	37.701	37.701	36.401	37.701	37.701	37.701	37.701	37.701	37.701	37.701	37.301	38.301	37.501	37.001	37.001	37.701	37.301	38.201
MH545507	40.001	41.001	40.101	38.701	39.001	39.701	40.201	36.301	36.701	40.401	40.301	41.201	42.301	44.701	47.401	46.501	46.201	46.201	45.501	46.801	44.401	41.901	41.901	41.901	43.001	43.301	43.301	43.401	43.701	45.001	45.501	45.501	45.501	44.201	45.101	45.501	45.501	45.501	45.501	45.501	45.101	44.501	43.301	43.701	44.201	44.201	44.201	43.801	43.701
MH939438	39.901	40.201	39.001	40.201	40.501	37.901	38.601	40.101	38.801	36.801	38.901	46.001	46.501	43.801	43.701	42.701	41.401	41.401	41.701	42.001	42.401	41.901	41.901	41.901	43.401	43.401	43.401	41.901	42.401	42.801	43.201	43.201	43.201	41.901	42.901	43.201	43.201	43.201	43.201	43.201	43.201	42.601	43.301	42.101	42.501	42.501	42.501	42.201	41.601
MH939439	39.301	39.901	39.001	39.901	40.201	37.601	38.301	40.101	39.201	37.201	38.901	46.001	46.501	43.001	44.401	42.401	41.401	41.401	41.701	42.001	42.401	42.501	42.501	42.501	43.401	43.401	43.401	42.501	42.401	43.401	43.201	43.201	43.201	41.901	42.901	43.201	43.201	43.201	43.201	43.201	43.201	42.601	44.301	42.701	42.101	42.101	42.101	41.701	42.301
KJ641726	40.101	39.201	40.701	39.801	40.101	41.601	39.701	41.601	40.901	41.401	43.201	44.201	44.601	45.401	45.501	46.401	46.101	46.101	46.401	44.401	43.801	44.101	44.101	44.101	45.101	45.101	45.101	44.801	45.101	44.901	45.701	45.701	45.701	44.701	45.701	45.701	45.701	45.701	45.701	45.701	45.701	45.401	45.401	44.201	45.001	44.701	45.001	44.701	43.901
KJ547642	42.101	39.901	40.401	40.301	40.601	43.501	42.701	35.801	35.801	37.801	42.501	40.401	42.401	40.601	39.601	41.901	41.901	41.901	41.501	42.901	42.601	41.701	41.701	41.701	41.701	41.701	41.701	42.401	43.001	41.401	41.501	41.501	41.501	39.501	41.201	41.501	41.501	41.501	41.501	41.501	41.501	40.801	41.401	43.101	42.801	42.801	42.501	42.201	43.101
MK483073_Capybara_genomovirus_2_cap1_52	42.301	42.301	42.001	41.301	41.601	39.301	43.001	37.201	37.201	39.501	41.901	43.601	44.701	43.301	44.001	45.501	45.201	45.201	44.901	44.101	44.301	46.801	46.801	46.801	46.601	46.601	46.601	46.001	46.101	46.501	46.301	46.301	46.301	45.001	46.001	46.301	46.301	46.301	46.301	46.301	45.801	45.801	46.501	46.601	46.501	46.501	46.101	45.801	46.601
MK483074_Capybara_genomovirus_2_cap1_64	41.601	41.301	41.401	40.701	41.001	38.701	42.401	37.501	37.501	39.501	42.501	42.601	43.701	43.901	44.001	45.501	45.201	45.201	44.901	44.101	43.601	46.501	46.501	46.501	46.201	46.201	46.201	45.701	45.801	46.101	46.001	46.001	46.001	44.701	45.601	46.001	46.001	46.001	46.001	46.001	45.501	45.501	46.201	46.301	46.101	46.101	45.801	45.501	46.001
KY308269	41.301	42.001	41.501	41.301	41.601	39.501	43.401	38.501	38.501	38.901	42.001	43.001	44.401	42.701	44.101	44.601	44.301	44.301	43.901	44.901	44.101	45.701	45.701	45.701	45.401	45.401	45.401	46.301	46.401	44.701	45.201	45.201	45.201	43.901	44.801	45.201	45.201	45.201	45.201	45.201	45.201	44.801	45.001	44.701	45.201	45.201	44.801	44.501	45.201
MH939363	41.001	41.301	39.101	42.001	42.301	40.301	43.201	38.801	38.801	39.801	40.301	41.901	43.001	44.101	44.901	44.901	44.601	44.601	44.301	44.601	45.401	46.001	46.001	46.001	46.101	46.101	46.101	46.001	46.101	44.901	45.301	45.301	45.301	44.101	45.001	45.301	45.301	45.301	45.301	45.301	45.301	44.701	45.501	45.201	45.701	45.701	45.301	45.001	44.701
MH939364	41.001	41.301	39.101	42.001	42.301	40.301	43.201	38.801	38.801	39.801	40.301	41.901	43.001	44.101	44.901	44.901	44.601	44.601	44.301	44.601	45.401	46.001	46.001	46.001	46.101	46.101	46.101	46.001	46.101	44.901	45.301	45.301	45.301	44.101	45.001	45.301	45.301	45.301	45.301	45.301	45.301	44.701	45.501	45.201	45.701	45.701	45.301	45.001	44.701
MH939365	40.501	40.501	39.001	42.201	42.501	40.101	42.901	39.101	39.101	39.601	40.401	41.401	41.901	43.301	45.101	45.101	44.801	44.801	44.401	45.101	45.201	45.901	45.901	45.901	46.201	46.201	46.201	46.201	46.201	45.301	45.801	45.801	45.801	44.501	45.501	45.801	45.801	45.801	45.801	45.801	45.501	45.201	46.001	44.701	45.201	45.201	44.801	44.501	44.501
MH939366	40.701	41.001	39.501	42.401	42.701	40.001	43.001	39.001	39.001	39.501	40.601	42.201	42.701	43.501	44.601	45.301	44.901	44.901	44.601	45.601	45.701	46.301	46.301	46.301	46.401	46.401	46.401	45.701	45.801	45.501	46.001	46.001	46.001	44.701	45.701	46.001	46.001	46.001	46.001	46.001	45.701	45.301	46.201	44.601	45.001	45.001	44.701	44.401	44.401
MH939413	40.701	41.001	39.501	42.401	42.701	40.001	43.001	39.001	39.001	39.501	40.601	42.201	42.701	43.501	44.601	45.301	44.901	44.901	44.601	45.601	45.701	46.301	46.301	46.301	46.401	46.401	46.401	45.701	45.801	45.501	46.001	46.001	46.001	44.701	45.701	46.001	46.001	46.001	46.001	46.001	45.701	45.301	46.201	44.601	45.001	45.001	44.701	44.401	44.401
MH939416	40.401	40.701	39.201	42.101	42.401	39.701	42.701	38.601	38.601	39.201	40.601	41.901	42.401	43.201	44.301	44.901	44.601	44.601	44.301	45.301	45.401	46.001	46.001	46.001	46.101	46.101	46.101	45.401	45.401	45.201	45.701	45.701	45.701	44.401	45.301	45.701	45.701	45.701	45.701	45.701	45.301	45.001	45.801	44.201	44.701	44.701	44.401	44.101	44.101
MH939414	40.701	41.001	39.501	42.401	42.701	40.001	42.701	39.001	39.001	39.501	40.301	42.601	43.001	43.501	44.601	45.301	44.901	44.901	44.601	45.301	45.701	46.001	46.001	46.001	46.101	46.101	46.101	45.401	45.401	45.201	45.701	45.701	45.701	44.401	45.301	45.701	45.701	45.701	45.701	45.701	45.301	45.001	45.801	44.601	45.001	45.001	44.701	44.401	44.401
MH939411	40.101	40.501	39.301	41.101	41.501	40.001	44.401	41.401	41.401	38.901	40.301	42.201	43.401	43.801	44.601	45.601	45.301	45.301	44.901	44.901	45.401	46.201	46.201	46.201	46.201	46.201	46.201	45.201	45.201	44.901	45.301	45.301	45.301	44.101	45.001	45.301	45.301	45.301	45.301	45.301	45.001	44.701	45.501	44.901	45.301	45.301	45.001	44.701	44.201
MH939415	40.401	40.801	39.601	41.501	41.801	40.001	44.701	41.401	41.401	39.201	40.001	41.901	43.001	43.801	44.901	45.901	45.601	45.601	45.301	44.901	45.101	46.201	46.201	46.201	46.501	46.501	46.501	45.501	45.501	44.901	45.301	45.301	45.301	44.101	45.001	45.301	45.301	45.301	45.301	45.301	45.001	44.701	45.501	44.601	45.001	45.001	44.701	44.401	43.901
MH939412	41.001	41.501	40.301	42.101	42.401	40.001	45.301	39.401	39.401	39.501	40.301	42.601	43.701	43.801	44.301	45.601	45.301	45.301	44.901	45.601	45.401	46.701	46.701	46.701	47.101	47.101	47.101	46.001	46.101	45.801	46.301	46.301	46.301	45.001	46.001	46.301	46.301	46.301	46.301	46.301	46.001	45.701	46.501	45.201	45.701	45.701	45.301	45.001	44.701
MK483076_Capybara_genomovirus_4_cap1_57	41.901	42.701	42.201	42.501	42.901	39.601	41.301	39.901	40.201	38.301	40.001	43.001	43.201	44.201	43.701	45.401	45.001	45.001	45.401	42.401	41.701	44.101	44.101	44.101	43.901	43.901	43.901	44.101	44.401	43.601	43.701	43.701	43.701	42.101	43.401	43.701	43.701	43.701	43.701	43.701	43.701	43.101	43.501	43.201	43.401	43.401	43.401	43.001	43.201
KY230625	40.701	41.301	40.101	40.101	40.401	38.701	41.101	39.401	39.701	37.601	40.301	43.401	43.201	44.101	44.001	46.301	46.201	46.201	45.801	42.401	42.401	43.501	43.501	43.501	43.001	43.001	43.001	43.501	43.501	44.201	44.101	44.101	44.101	42.401	43.701	44.101	44.101	44.101	44.101	44.101	44.101	43.401	44.401	43.901	43.701	43.701	43.701	43.401	43.401
JX185430	43.001	44.701	42.701	43.001	43.401	41.801	42.201	39.701	39.701	39.101	41.901	43.401	44.901	45.701	43.301	44.901	44.301	44.301	43.901	44.301	42.701	47.001	47.001	47.001	46.701	46.701	46.701	46.501	46.201	45.301	45.801	45.801	45.801	44.201	45.501	45.801	45.801	45.801	45.801	45.801	46.101	45.501	46.801	45.301	45.801	45.801	45.501	45.201	45.801
KY214441	41.801	42.501	42.401	41.601	41.901	41.801	39.701	40.101	40.101	38.701	40.901	42.201	43.001	43.101	43.401	45.001	44.401	44.401	44.701	43.301	43.801	43.901	43.901	43.901	43.901	43.901	43.901	44.201	44.501	44.301	44.201	44.201	44.201	42.901	44.201	44.201	44.201	44.201	44.201	44.201	43.701	43.201	43.901	43.401	42.801	42.801	42.801	42.501	43.401
MF327571	43.001	44.001	44.301	43.001	43.301	42.301	42.401	41.801	42.801	41.701	43.401	44.201	45.501	44.601	43.401	45.301	44.601	44.601	45.001	43.901	43.801	47.701	47.701	47.701	49.301	49.301	49.301	47.901	48.401	48.101	48.201	48.201	48.201	46.501	47.901	48.201	48.201	48.201	48.201	48.201	48.101	47.701	47.701	46.101	45.901	45.901	46.301	45.901	46.101
MK249294	41.001	40.301	39.801	39.401	39.701	39.601	39.201	40.801	40.701	38.801	40.101	42.101	41.501	41.401	41.101	43.301	42.401	42.401	42.701	40.601	41.301	44.601	44.601	44.601	45.601	45.601	45.601	44.301	44.301	44.701	44.501	44.501	44.501	42.901	44.201	44.501	44.501	44.501	44.501	44.501	44.201	43.501	44.701	43.501	43.701	43.701	44.001	43.701	43.501
MK483084_Capybara_genomovirus_12_cap1_1725	38.901	38.401	37.901	39.101	38.801	39.801	41.601	40.301	40.001	39.401	38.201	38.401	40.501	38.101	39.901	39.601	39.301	39.301	39.001	40.601	41.001	43.701	43.701	43.701	43.601	43.601	43.601	42.001	41.901	43.901	43.801	43.801	43.801	42.501	43.501	43.801	43.801	43.801	43.801	43.801	43.801	43.101	42.901	43.301	43.101	43.101	42.501	42.201	42.401
KT862240	39.401	41.601	38.901	40.601	40.901	39.901	40.901	37.501	37.501	40.001	40.301	40.801	40.601	40.601	40.501	44.601	44.601	44.601	44.201	40.401	40.901	42.501	42.501	42.501	44.101	44.101	44.101	41.901	41.801	40.901	40.701	40.701	40.701	39.701	40.401	40.701	40.701	40.701	40.701	40.701	40.401	39.701	42.101	41.801	41.601	41.601	41.001	41.001	41.201
KT862255	39.701	41.901	38.901	40.901	41.301	40.201	41.301	37.801	37.801	40.301	40.601	41.101	40.901	40.901	40.801	44.901	44.901	44.901	44.601	40.801	41.201	42.901	42.901	42.901	44.401	44.401	44.401	42.201	42.201	41.501	41.001	41.001	41.001	40.101	40.701	41.001	41.001	41.001	41.001	41.001	40.701	40.101	42.701	42.101	41.901	41.901	41.301	41.301	41.501
KT862252	39.401	41.601	39.101	41.301	41.601	39.901	40.901	37.501	37.501	40.601	39.001	40.801	40.601	40.901	41.301	44.601	44.601	44.601	44.201	41.201	41.501	43.001	43.001	43.001	44.101	44.101	44.101	41.901	41.801	40.901	40.701	40.701	40.701	40.201	40.401	40.701	40.701	40.701	40.701	40.701	40.401	39.701	42.101	41.801	41.601	41.601	41.001	41.001	41.201
KJ547643	40.801	41.701	38.201	40.201	40.501	39.801	41.101	37.301	37.201	40.401	40.301	40.601	42.601	40.601	41.401	45.501	45.801	45.801	45.501	41.101	40.101	42.701	42.701	42.701	43.601	43.601	43.601	42.101	41.701	41.901	41.301	41.301	41.301	40.401	41.001	41.301	41.301	41.301	41.301	41.301	41.001	40.401	42.401	42.101	41.901	41.901	41.301	41.301	41.501
MK249240	41.601	41.001	40.701	40.201	40.501	40.501	42.701	40.701	40.701	39.601	40.101	41.401	40.901	41.601	42.401	44.601	45.201	45.201	44.901	42.501	42.001	43.301	43.301	43.301	45.001	45.001	45.001	43.001	43.301	43.401	43.501	43.501	43.501	41.901	43.201	43.501	43.501	43.501	43.501	43.501	42.901	42.601	43.301	43.401	43.601	43.601	43.601	43.201	43.101
MK249244	41.601	41.001	40.701	40.201	40.501	40.501	42.701	40.701	40.701	39.601	40.101	41.401	40.901	41.601	42.401	44.601	45.201	45.201	44.901	42.501	42.001	43.301	43.301	43.301	45.001	45.001	45.001	43.001	43.301	43.401	43.501	43.501	43.501	41.901	43.201	43.501	43.501	43.501	43.501	43.501	42.901	42.601	43.301	43.401	43.601	43.601	43.601	43.201	43.101
MK249250	41.601	41.001	40.701	40.201	40.501	40.501	42.701	40.701	40.701	39.601	40.101	41.401	40.901	41.601	42.401	44.601	45.201	45.201	44.901	42.501	42.001	43.301	43.301	43.301	45.001	45.001	45.001	43.001	43.301	43.401	43.501	43.501	43.501	41.901	43.201	43.501	43.501	43.501	43.501	43.501	42.901	42.601	43.301	43.401	43.601	43.601	43.601	43.201	43.101
MK249253	41.601	41.001	40.701	40.201	40.501	40.501	42.701	40.701	40.701	39.601	40.101	41.401	40.901	41.601	42.401	44.601	45.201	45.201	44.901	42.501	42.001	43.301	43.301	43.301	45.001	45.001	45.001	43.001	43.301	43.401	43.501	43.501	43.501	41.901	43.201	43.501	43.501	43.501	43.501	43.501	42.901	42.601	43.301	43.401	43.601	43.601	43.601	43.201	43.101
MK249260	41.601	41.001	40.701	40.201	40.501	40.501	42.701	40.701	40.701	39.601	40.101	41.401	40.901	41.601	42.401	44.601	45.201	45.201	44.901	42.501	42.001	43.301	43.301	43.301	45.001	45.001	45.001	43.001	43.301	43.401	43.501	43.501	43.501	41.901	43.201	43.501	43.501	43.501	43.501	43.501	42.901	42.601	43.301	43.401	43.601	43.601	43.601	43.201	43.101
MK249263	41.601	41.001	40.701	40.201	40.501	40.501	42.701	40.701	40.701	39.601	40.101	41.401	40.901	41.601	42.401	44.601	45.201	45.201	44.901	42.501	42.001	43.301	43.301	43.301	45.001	45.001	45.001	43.001	43.301	43.401	43.501	43.501	43.501	41.901	43.201	43.501	43.501	43.501	43.501	43.501	42.901	42.601	43.301	43.401	43.601	43.601	43.601	43.201	43.101
MK249270	41.601	41.001	40.701	40.201	40.501	40.501	42.701	40.701	40.701	39.601	40.101	41.401	40.901	41.601	42.401	44.601	45.201	45.201	44.901	42.501	42.001	43.301	43.301	43.301	45.001	45.001	45.001	43.001	43.301	43.401	43.501	43.501	43.501	41.901	43.201	43.501	43.501	43.501	43.501	43.501	42.901	42.601	43.301	43.401	43.601	43.601	43.601	43.201	43.101
MK249297	41.601	41.001	40.701	40.201	40.501	40.501	42.701	40.701	40.701	39.601	40.101	41.401	40.901	41.601	42.401	44.601	45.201	45.201	44.901	42.501	42.001	43.301	43.301	43.301	45.001	45.001	45.001	43.001	43.301	43.401	43.501	43.501	43.501	41.901	43.201	43.501	43.501	43.501	43.501	43.501	42.901	42.601	43.301	43.401	43.601	43.601	43.601	43.201	43.101
MK249304	41.601	41.001	40.701	40.201	40.501	40.501	42.701	40.701	40.701	39.601	40.101	41.401	40.901	41.601	42.401	44.601	45.201	45.201	44.901	42.501	42.001	43.301	43.301	43.301	45.001	45.001	45.001	43.001	43.301	43.401	43.501	43.501	43.501	41.901	43.201	43.501	43.501	43.501	43.501	43.501	42.901	42.601	43.301	43.401	43.601	43.601	43.601	43.201	43.101
MK249306	41.601	41.001	40.701	40.201	40.501	40.501	42.701	40.701	40.701	39.601	40.101	41.401	40.901	41.601	42.401	44.601	45.201	45.201	44.901	42.501	42.001	43.301	43.301	43.301	45.001	45.001	45.001	43.001	43.301	43.401	43.501	43.501	43.501	41.901	43.201	43.501	43.501	43.501	43.501	43.501	42.901	42.601	43.301	43.401	43.601	43.601	43.601	43.201	43.101
MK249298	42.401	41.101	40.701	40.501	40.801	40.601	42.401	40.401	40.401	38.901	40.101	41.101	40.901	41.601	42.101	44.201	44.901	44.901	44.601	42.201	42.001	43.301	43.301	43.301	45.001	45.001	45.001	43.001	43.301	43.401	43.501	43.501	43.501	41.901	43.201	43.501	43.501	43.501	43.501	43.501	42.901	42.601	43.301	43.401	43.601	43.601	43.601	43.201	43.101
MK249264	42.001	41.301	41.001	40.201	40.501	40.801	42.701	40.701	40.701	39.601	39.701	41.701	41.201	42.201	42.701	44.901	45.501	45.501	45.201	43.201	42.401	43.901	43.901	43.901	45.601	45.601	45.601	43.601	44.001	44.101	44.201	44.201	44.201	42.601	43.901	44.201	44.201	44.201	44.201	44.201	43.501	43.201	43.901	44.101	44.201	44.201	44.201	43.901	43.801
MK249274	42.001	41.301	41.001	40.501	40.801	40.801	43.001	41.001	41.001	39.601	40.101	41.701	41.201	41.901	42.701	44.901	45.501	45.501	45.201	42.901	42.401	43.001	43.001	43.001	44.601	44.601	44.601	43.001	43.301	43.101	43.201	43.201	43.201	41.601	42.901	43.201	43.201	43.201	43.201	43.201	42.601	42.301	43.001	43.101	43.201	43.201	43.201	42.901	42.801
MK249285	42.001	41.301	41.001	40.501	40.801	40.801	43.001	41.001	41.001	39.601	40.101	41.701	41.201	41.901	42.701	44.901	45.501	45.501	45.201	42.901	42.401	43.001	43.001	43.001	44.601	44.601	44.601	43.001	43.301	43.101	43.201	43.201	43.201	41.601	42.901	43.201	43.201	43.201	43.201	43.201	42.601	42.301	43.001	43.101	43.201	43.201	43.201	42.901	42.801
MK249292	42.001	41.301	41.001	40.501	40.801	40.801	43.001	41.001	41.001	39.601	40.101	41.701	41.201	41.901	42.701	44.901	45.501	45.501	45.201	42.901	42.401	43.001	43.001	43.001	44.601	44.601	44.601	43.001	43.301	43.101	43.201	43.201	43.201	41.601	42.901	43.201	43.201	43.201	43.201	43.201	42.601	42.301	43.001	43.101	43.201	43.201	43.201	42.901	42.801
KF371634	40.301	39.301	40.201	39.701	40.101	39.601	42.601	38.501	38.101	36.601	38.001	42.401	43.601	41.901	44.801	45.301	45.301	45.301	45.601	44.101	43.501	44.901	44.901	44.901	43.101	43.101	43.101	43.801	43.801	44.101	43.601	43.601	43.601	42.001	43.301	43.601	43.601	43.601	43.601	43.601	44.201	43.901	43.501	43.101	43.301	43.301	43.301	42.901	42.801
KU343137	42.601	42.501	41.401	41.901	42.201	41.401	43.701	41.101	41.101	40.001	41.901	43.201	43.401	42.101	43.901	44.601	44.601	44.601	44.301	44.601	42.701	44.801	44.801	44.801	44.801	44.801	44.801	44.801	44.801	44.101	43.901	43.901	43.901	42.301	43.601	43.901	43.901	43.901	43.901	43.901	43.301	42.601	44.301	43.601	43.401	43.401	43.401	43.101	44.401
MK249305	41.301	41.501	41.301	43.801	44.101	40.101	41.101	37.701	37.701	38.801	39.601	42.601	42.701	43.601	43.401	46.601	46.601	46.601	47.001	45.001	43.901	45.801	45.801	45.801	44.101	44.101	44.101	45.501	45.501	46.301	46.401	46.401	46.401	44.501	46.101	46.401	46.401	46.401	46.401	46.401	45.801	45.101	45.801	44.301	44.501	44.501	44.501	44.201	44.801
MK570202	40.301	39.901	41.401	41.701	42.001	39.901	41.101	35.701	35.701	37.201	40.301	41.901	41.701	43.701	43.201	45.201	45.201	45.201	44.901	43.801	43.601	44.101	44.101	44.101	43.901	43.901	43.901	45.201	45.501	45.001	45.101	45.101	45.101	43.201	44.801	45.101	45.101	45.101	45.101	45.101	45.101	44.501	44.601	44.701	44.801	44.801	44.801	44.501	44.001
MK570214	39.601	39.301	40.801	41.101	41.401	39.301	40.801	35.701	35.701	36.901	39.701	41.901	41.701	43.701	43.501	44.901	44.201	44.201	44.601	43.101	42.901	44.101	44.101	44.101	43.901	43.901	43.901	44.901	45.201	45.001	45.101	45.101	45.101	43.201	44.801	45.101	45.101	45.101	45.101	45.101	45.101	44.501	44.601	44.001	44.201	44.201	44.201	43.801	43.801
MK570215	39.601	39.301	40.801	41.101	41.401	38.701	40.801	35.701	35.701	36.901	39.701	41.901	42.101	43.701	43.501	44.901	44.201	44.201	44.601	43.101	42.901	44.101	44.101	44.101	43.901	43.901	43.901	44.901	45.201	45.001	45.101	45.101	45.101	43.201	44.801	45.101	45.101	45.101	45.101	45.101	45.101	44.501	44.601	44.001	44.201	44.201	44.201	43.801	43.801
MK249239	40.101	40.201	39.201	40.801	41.101	41.201	42.601	38.201	38.801	37.001	42.201	41.101	41.201	43.101	43.801	47.301	46.901	46.901	46.601	45.801	44.901	45.701	45.701	45.701	44.401	44.401	44.401	44.701	44.701	44.401	44.501	44.501	44.501	42.901	44.201	44.501	44.501	44.501	44.501	44.501	45.001	44.301	44.401	42.901	43.001	43.001	43.001	42.701	43.301
MK249243	40.101	40.201	39.201	40.801	41.101	41.201	42.601	38.201	38.801	37.001	42.201	41.101	41.201	43.101	43.801	47.301	46.901	46.901	46.601	45.801	44.901	45.701	45.701	45.701	44.401	44.401	44.401	44.701	44.701	44.401	44.501	44.501	44.501	42.901	44.201	44.501	44.501	44.501	44.501	44.501	45.001	44.301	44.401	42.901	43.001	43.001	43.001	42.701	43.301
MK249246	40.101	40.201	39.201	40.801	41.101	41.201	42.601	38.201	38.801	37.001	42.201	41.101	41.201	43.101	43.801	47.301	46.901	46.901	46.601	45.801	44.901	45.701	45.701	45.701	44.401	44.401	44.401	44.701	44.701	44.401	44.501	44.501	44.501	42.901	44.201	44.501	44.501	44.501	44.501	44.501	45.001	44.301	44.401	42.901	43.001	43.001	43.001	42.701	43.301
MK249252	40.101	40.201	39.201	40.801	41.101	41.201	42.601	38.201	38.801	37.001	42.201	41.101	41.201	43.101	43.801	47.301	46.901	46.901	46.601	45.801	44.901	45.701	45.701	45.701	44.401	44.401	44.401	44.701	44.701	44.401	44.501	44.501	44.501	42.901	44.201	44.501	44.501	44.501	44.501	44.501	45.001	44.301	44.401	42.901	43.001	43.001	43.001	42.701	43.301
MK249256	40.101	40.201	39.201	40.801	41.101	41.201	42.601	38.201	38.801	37.001	42.201	41.101	41.201	43.101	43.801	47.301	46.901	46.901	46.601	45.801	44.901	45.701	45.701	45.701	44.401	44.401	44.401	44.701	44.701	44.401	44.501	44.501	44.501	42.901	44.201	44.501	44.501	44.501	44.501	44.501	45.001	44.301	44.401	42.901	43.001	43.001	43.001	42.701	43.301
MK249268	40.101	40.201	39.201	40.801	41.101	41.201	42.601	38.201	38.801	37.001	42.201	41.101	41.201	43.101	43.801	47.301	46.901	46.901	46.601	45.801	44.901	45.701	45.701	45.701	44.401	44.401	44.401	44.701	44.701	44.401	44.501	44.501	44.501	42.901	44.201	44.501	44.501	44.501	44.501	44.501	45.001	44.301	44.401	42.901	43.001	43.001	43.001	42.701	43.301
MK249275	40.101	40.201	39.201	40.801	41.101	41.201	42.601	38.201	38.801	37.001	42.201	41.101	41.201	43.101	43.801	47.301	46.901	46.901	46.601	45.801	44.901	45.701	45.701	45.701	44.401	44.401	44.401	44.701	44.701	44.401	44.501	44.501	44.501	42.901	44.201	44.501	44.501	44.501	44.501	44.501	45.001	44.301	44.401	42.901	43.001	43.001	43.001	42.701	43.301
MK249302	40.101	40.201	39.201	40.801	41.101	41.201	42.601	38.201	38.801	37.001	42.201	41.101	41.201	43.101	43.801	47.301	46.901	46.901	46.601	45.801	44.901	45.701	45.701	45.701	44.401	44.401	44.401	44.701	44.701	44.401	44.501	44.501	44.501	42.901	44.201	44.501	44.501	44.501	44.501	44.501	45.001	44.301	44.401	42.901	43.001	43.001	43.001	42.701	43.301
MK249269	40.101	40.201	39.201	39.901	40.201	40.601	42.601	38.201	38.801	37.001	42.201	41.101	41.201	43.101	43.801	46.801	46.501	46.501	46.201	46.201	44.301	44.901	44.901	44.901	43.601	43.601	43.601	43.901	43.901	44.401	44.501	44.501	44.501	42.901	44.201	44.501	44.501	44.501	44.501	44.501	43.901	43.701	43.601	42.901	43.001	43.001	43.001	42.701	43.301
MK249287	40.101	40.201	39.201	39.901	40.201	40.601	42.601	38.201	38.801	37.001	42.201	41.101	41.201	43.101	43.801	46.801	46.501	46.501	46.201	46.201	44.301	44.901	44.901	44.901	43.601	43.601	43.601	43.901	43.901	44.401	44.501	44.501	44.501	42.901	44.201	44.501	44.501	44.501	44.501	44.501	43.901	43.701	43.601	42.901	43.001	43.001	43.001	42.701	43.301
MK249288	40.101	40.201	39.201	39.901	40.201	40.601	42.601	38.201	38.801	37.001	42.201	41.101	41.201	43.101	43.801	46.801	46.501	46.501	46.201	46.201	44.301	44.901	44.901	44.901	43.601	43.601	43.601	43.901	43.901	44.401	44.501	44.501	44.501	42.901	44.201	44.501	44.501	44.501	44.501	44.501	43.901	43.701	43.601	42.901	43.001	43.001	43.001	42.701	43.301
MK570211	39.701	40.201	39.801	39.601	39.901	40.301	42.901	37.901	38.401	37.001	41.901	41.101	41.501	42.801	43.101	46.501	46.201	46.201	45.801	45.801	44.701	45.401	45.401	45.401	44.401	44.401	44.401	44.401	44.701	45.201	45.301	45.301	45.301	43.701	45.001	45.301	45.301	45.301	45.301	45.301	44.701	44.501	44.101	43.601	43.801	43.801	43.801	43.501	44.101
MK249307	40.701	40.501	39.201	41.101	41.401	41.501	43.301	38.901	39.401	38.001	43.101	41.101	41.201	43.801	43.801	47.301	46.901	46.901	46.601	46.201	45.501	46.601	46.601	46.601	45.001	45.001	45.001	46.001	46.001	45.301	45.501	45.501	45.501	43.901	45.201	45.501	45.501	45.501	45.501	45.501	45.901	45.301	45.301	43.801	44.001	44.001	44.001	43.601	44.301
MK570205	40.701	40.201	39.501	40.201	40.501	40.301	43.301	38.601	39.101	37.701	42.801	41.101	41.201	43.501	43.101	46.501	46.201	46.201	45.801	46.201	44.601	45.501	45.501	45.501	44.301	44.301	44.301	44.901	45.201	45.301	45.501	45.501	45.501	43.901	45.201	45.501	45.501	45.501	45.501	45.501	44.801	44.701	44.301	43.801	44.001	44.001	44.001	43.601	44.301
MK249300	39.401	40.501	39.601	38.601	38.901	40.401	41.501	37.401	38.101	39.201	41.101	41.701	40.901	43.901	44.001	44.401	44.701	44.701	44.401	46.501	42.801	44.701	44.701	44.701	44.101	44.101	44.101	45.001	45.101	44.501	44.601	44.601	44.601	43.001	44.301	44.601	44.601	44.601	44.601	44.601	45.101	44.401	44.201	44.501	44.701	44.701	44.701	44.301	43.901
MK570201	39.101	39.001	38.701	39.001	39.401	38.501	41.101	37.001	37.601	38.901	40.901	41.101	41.201	43.301	44.401	44.601	43.901	43.901	44.301	44.901	43.101	46.201	46.201	46.201	45.201	45.201	45.201	45.801	46.201	45.801	46.001	46.001	46.001	44.301	45.601	46.001	46.001	46.001	46.001	46.001	46.401	45.801	45.201	45.001	44.801	44.801	44.801	44.501	45.101
MK570203	38.801	39.401	38.401	38.701	39.001	39.101	41.101	36.701	37.301	38.601	40.601	41.101	41.201	43.301	43.701	44.901	44.301	44.301	44.601	44.401	43.101	46.201	46.201	46.201	45.201	45.201	45.201	45.501	45.901	45.801	46.001	46.001	46.001	44.301	45.601	46.001	46.001	46.001	46.001	46.001	46.401	45.801	45.201	45.001	44.801	44.801	44.801	44.501	45.101
MK249296	41.001	39.701	39.501	40.001	40.301	40.301	43.701	38.801	39.401	41.301	41.701	42.301	41.801	44.101	43.401	45.201	44.601	44.601	44.901	44.801	43.501	45.501	45.501	45.501	44.601	44.601	44.601	45.801	45.901	45.501	45.601	45.601	45.601	44.001	45.301	45.601	45.601	45.601	45.601	45.601	45.601	45.001	44.901	45.001	44.801	44.801	44.801	44.501	44.301
MK249293	40.101	40.801	39.201	41.301	41.601	41.201	43.001	37.701	37.701	39.601	41.701	42.601	42.401	43.801	44.601	46.901	46.101	46.101	45.801	46.301	44.701	46.201	46.201	46.201	45.301	45.301	45.301	46.301	46.301	46.901	47.101	47.101	47.101	45.401	46.701	47.101	47.101	47.101	47.101	47.101	47.201	46.601	46.601	45.801	45.901	45.901	45.901	45.601	45.401
MK570206	39.701	40.201	39.201	41.001	41.301	40.901	43.401	37.701	37.701	39.201	41.401	42.601	42.401	43.501	43.501	46.901	46.101	46.101	45.801	46.301	44.001	45.801	45.801	45.801	45.301	45.301	45.301	46.001	46.301	46.901	46.701	46.701	46.701	45.101	46.401	46.701	46.701	46.701	46.701	46.701	46.901	46.201	46.301	45.401	45.201	45.201	45.201	44.901	45.101
MK570207	40.701	40.201	39.201	41.601	41.901	40.901	43.001	37.401	37.401	39.201	41.401	42.601	42.401	43.501	42.701	46.601	45.801	45.801	45.501	46.301	43.501	45.401	45.401	45.401	44.201	44.201	44.201	45.201	45.501	46.101	45.901	45.901	45.901	44.301	45.601	45.901	45.901	45.901	45.901	45.901	45.601	45.001	45.201	45.001	44.801	44.801	44.801	44.401	44.601
MK570208	40.701	40.801	39.201	41.301	41.601	41.201	42.101	37.401	37.401	38.301	42.001	43.301	43.101	44.101	42.901	47.601	46.801	46.801	46.501	46.601	44.201	45.301	45.301	45.301	44.401	44.401	44.401	45.501	45.801	46.401	46.301	46.301	46.301	44.601	45.901	46.301	46.301	46.301	46.301	46.301	45.901	45.301	45.501	44.601	44.401	44.401	44.401	44.101	44.301
MK570216	40.101	39.701	39.501	39.201	39.601	40.601	42.101	37.101	37.101	38.901	41.501	42.501	42.701	43.501	43.401	44.901	44.901	44.901	44.601	45.701	43.301	45.001	45.001	45.001	43.801	43.801	43.801	44.401	44.701	44.701	44.801	44.801	44.801	43.201	44.501	44.801	44.801	44.801	44.801	44.801	44.801	44.201	44.101	44.201	44.301	44.301	44.301	44.001	43.901
MH973740	39.401	40.601	38.901	40.401	40.801	40.101	41.501	36.801	36.801	37.301	40.401	42.601	41.801	43.801	43.001	45.601	45.501	45.501	45.201	46.001	42.901	44.401	44.401	44.401	43.901	43.901	43.901	44.801	44.901	45.501	45.601	45.601	45.601	44.001	45.301	45.601	45.601	45.601	45.601	45.601	45.301	44.601	44.801	44.601	44.801	44.801	44.401	44.101	44.301
MH973737	39.401	40.601	38.401	40.401	40.801	40.101	42.101	38.101	38.101	38.601	41.301	42.301	41.401	43.801	43.001	46.301	46.101	46.101	45.801	45.701	42.901	44.101	44.101	44.101	43.501	43.501	43.501	44.501	44.501	45.101	45.301	45.301	45.301	43.601	45.001	45.301	45.301	45.301	45.301	45.301	45.001	44.301	44.501	44.001	44.101	44.101	44.101	43.801	43.601
MH973739	39.401	40.601	38.401	40.401	40.801	40.101	42.101	38.101	38.101	38.601	41.301	42.301	41.401	43.801	43.001	46.301	46.101	46.101	45.801	45.701	42.901	44.101	44.101	44.101	43.501	43.501	43.501	44.501	44.501	45.101	45.301	45.301	45.301	43.601	45.001	45.301	45.301	45.301	45.301	45.301	45.001	44.301	44.501	44.001	44.101	44.101	44.101	43.801	43.601
MK249236	39.401	40.201	38.201	40.601	41.001	40.301	42.401	38.401	38.401	38.901	41.301	43.001	42.101	43.801	43.401	46.601	45.801	45.801	46.101	45.301	43.501	45.001	45.001	45.001	44.201	44.201	44.201	45.201	45.201	45.801	45.901	45.901	45.901	44.301	45.601	45.901	45.901	45.901	45.901	45.901	45.601	45.001	45.201	44.001	44.101	44.101	44.101	43.801	43.601
MK249241	39.401	40.201	38.201	40.601	41.001	40.301	42.401	38.401	38.401	38.901	41.301	43.001	42.101	43.801	43.401	46.601	45.801	45.801	46.101	45.301	43.501	45.001	45.001	45.001	44.201	44.201	44.201	45.201	45.201	45.801	45.901	45.901	45.901	44.301	45.601	45.901	45.901	45.901	45.901	45.901	45.601	45.001	45.201	44.001	44.101	44.101	44.101	43.801	43.601
MK249251	39.401	40.201	38.201	40.601	41.001	40.301	42.401	38.401	38.401	38.901	41.301	43.001	42.101	43.801	43.401	46.601	45.801	45.801	46.101	45.301	43.501	45.001	45.001	45.001	44.201	44.201	44.201	45.201	45.201	45.801	45.901	45.901	45.901	44.301	45.601	45.901	45.901	45.901	45.901	45.901	45.601	45.001	45.201	44.001	44.101	44.101	44.101	43.801	43.601
MK249255	39.401	40.201	38.201	40.601	41.001	40.301	42.401	38.401	38.401	38.901	41.301	43.001	42.101	43.801	43.401	46.601	45.801	45.801	46.101	45.301	43.501	45.001	45.001	45.001	44.201	44.201	44.201	45.201	45.201	45.801	45.901	45.901	45.901	44.301	45.601	45.901	45.901	45.901	45.901	45.901	45.601	45.001	45.201	44.001	44.101	44.101	44.101	43.801	43.601
MK249271	39.401	40.201	38.201	40.601	41.001	40.301	42.401	38.401	38.401	38.901	41.301	43.001	42.101	43.801	43.401	46.601	45.801	45.801	46.101	45.301	43.501	45.001	45.001	45.001	44.201	44.201	44.201	45.201	45.201	45.801	45.901	45.901	45.901	44.301	45.601	45.901	45.901	45.901	45.901	45.901	45.601	45.001	45.201	44.001	44.101	44.101	44.101	43.801	43.601
MK249276	39.401	40.201	38.201	40.601	41.001	40.301	42.401	38.401	38.401	38.901	41.301	43.001	42.101	43.801	43.401	46.601	45.801	45.801	46.101	45.301	43.501	45.001	45.001	45.001	44.201	44.201	44.201	45.201	45.201	45.801	45.901	45.901	45.901	44.301	45.601	45.901	45.901	45.901	45.901	45.901	45.601	45.001	45.201	44.001	44.101	44.101	44.101	43.801	43.601
MK249279	39.401	40.201	38.201	40.601	41.001	40.301	42.401	38.401	38.401	38.901	41.301	43.001	42.101	43.801	43.401	46.601	45.801	45.801	46.101	45.301	43.501	45.001	45.001	45.001	44.201	44.201	44.201	45.201	45.201	45.801	45.901	45.901	45.901	44.301	45.601	45.901	45.901	45.901	45.901	45.901	45.601	45.001	45.201	44.001	44.101	44.101	44.101	43.801	43.601
MK249286	39.401	40.201	38.201	40.601	41.001	40.301	42.401	38.401	38.401	38.901	41.301	43.001	42.101	43.801	43.401	46.601	45.801	45.801	46.101	45.301	43.501	45.001	45.001	45.001	44.201	44.201	44.201	45.201	45.201	45.801	45.901	45.901	45.901	44.301	45.601	45.901	45.901	45.901	45.901	45.901	45.601	45.001	45.201	44.001	44.101	44.101	44.101	43.801	43.601
MK249301	39.401	40.201	38.201	40.601	41.001	40.301	42.401	38.401	38.401	38.901	41.301	43.001	42.101	43.801	43.401	46.601	45.801	45.801	46.101	45.301	43.501	45.001	45.001	45.001	44.201	44.201	44.201	45.201	45.201	45.801	45.901	45.901	45.901	44.301	45.601	45.901	45.901	45.901	45.901	45.901	45.601	45.001	45.201	44.001	44.101	44.101	44.101	43.801	43.601
MK483072_Capybara_genomovirus_1_cap1_SP_603	35.501	35.901	34.401	35.701	35.701	37.001	38.501	32.701	34.301	41.401	34.701	39.301	38.601	40.801	41.401	43.101	42.801	42.801	42.501	40.601	39.901	39.601	39.601	39.601	38.301	37.801	37.801	40.901	40.401	38.001	38.701	38.701	38.701	37.801	38.701	38.701	38.701	38.701	38.701	38.701	40.001	39.401	37.901	39.201	39.901	39.901	40.601	40.301	39.501
MK483081_Capybara_genomovirus_9_cap1_561	35.001	33.201	33.301	34.801	34.801	38.001	36.501	34.801	35.101	43.001	36.001	42.801	43.901	42.301	41.901	43.801	43.801	43.801	43.501	41.101	42.101	40.801	40.801	40.801	40.101	40.101	40.101	40.501	40.701	42.701	42.901	42.901	42.901	41.901	42.901	42.901	42.901	42.901	42.901	42.901	43.201	42.501	42.001	43.601	43.701	43.701	44.401	44.101	44.601
KY308271	35.301	33.501	33.701	35.101	35.101	38.001	36.501	34.501	34.801	43.401	36.301	42.101	43.201	41.401	41.901	43.201	43.201	43.201	42.901	41.101	41.501	40.501	40.501	40.501	40.701	40.701	40.701	40.801	41.001	42.401	42.901	42.901	42.901	41.901	42.901	42.901	42.901	42.901	42.901	42.901	43.201	42.501	42.001	43.901	44.401	44.401	45.001	44.701	44.901
KT732795	35.601	34.501	34.301	36.101	36.101	38.201	37.301	35.201	35.101	43.101	35.701	40.801	40.701	40.501	40.801	42.301	41.101	41.501	40.801	40.101	41.301	42.001	42.001	42.001	40.801	40.801	40.801	41.601	41.001	43.401	42.901	42.901	42.901	41.901	42.901	42.901	42.901	42.901	42.901	42.901	43.201	42.501	41.801	45.301	44.801	44.801	45.201	44.801	46.301
KT732796	35.301	33.501	33.901	35.801	35.801	37.601	37.301	34.201	34.201	42.701	34.701	40.501	40.701	39.201	39.601	40.701	39.901	40.201	39.601	39.801	40.301	41.101	41.101	41.101	40.501	40.501	40.501	41.301	40.701	43.401	42.901	42.901	42.901	41.901	42.901	42.901	42.901	42.901	42.901	42.901	43.201	42.501	41.501	44.701	44.201	44.501	44.501	44.201	45.701
MK483083_Capybara_genomovirus_11_cap1_1674	36.201	35.101	33.301	36.501	36.501	38.001	36.801	33.901	34.501	41.201	37.101	40.201	41.001	40.801	41.401	43.401	42.301	42.601	42.001	39.601	42.101	41.701	41.701	41.701	40.401	40.401	40.401	41.701	42.301	42.701	42.901	42.901	42.901	41.901	42.901	42.901	42.901	42.901	42.901	42.901	43.201	42.501	41.701	43.601	43.801	43.801	44.401	44.101	44.601
MH939425	34.501	34.301	33.101	35.101	35.101	38.101	36.901	33.501	33.801	40.901	35.001	41.501	40.701	40.901	40.501	42.501	42.501	42.801	42.101	39.301	41.001	40.601	40.601	40.601	40.201	40.201	40.201	40.601	41.201	42.701	42.201	42.201	42.201	41.201	42.201	42.201	42.201	42.201	42.201	42.201	42.301	42.901	41.501	43.101	42.901	42.901	43.601	43.301	44.101
KT862248	37.101	38.701	37.401	37.201	37.201	39.301	40.201	36.301	35.701	41.401	36.501	41.201	40.301	41.001	39.901	42.501	41.501	41.501	41.201	40.501	40.001	37.701	37.701	37.701	37.501	37.501	37.501	39.901	40.101	41.101	41.301	41.301	41.301	40.301	41.301	41.601	41.601	41.601	41.601	41.601	41.301	40.601	40.401	41.101	41.201	41.201	41.901	41.501	41.401
KT732794	33.701	34.101	33.001	32.901	32.901	37.801	36.701	32.901	31.801	40.201	36.701	42.201	42.301	41.201	42.001	43.301	43.601	43.601	43.001	40.601	40.101	39.501	39.501	39.501	37.601	37.601	37.601	39.401	38.801	41.601	41.301	41.301	41.301	40.401	41.301	41.301	41.301	41.301	41.301	41.301	41.001	40.301	40.901	42.201	41.901	41.901	42.901	42.501	43.201
MH939427	37.301	38.001	34.801	36.401	36.401	39.801	37.001	34.801	34.801	40.301	36.501	39.801	41.401	40.501	39.601	42.901	42.301	42.601	42.001	40.401	39.101	40.301	40.301	40.301	39.501	39.501	39.501	41.301	41.101	40.901	41.601	41.601	41.601	41.001	41.601	41.601	41.601	41.601	41.601	41.601	41.301	40.701	41.201	41.001	41.801	41.801	42.701	42.401	42.701
MH939434	32.101	32.201	29.901	31.901	31.901	32.901	34.801	31.001	31.001	37.401	33.301	39.501	39.501	37.101	38.401	41.001	39.701	40.001	39.301	39.701	36.901	36.401	36.401	36.401	38.101	38.101	38.101	37.401	37.001	38.701	38.401	38.401	38.401	37.701	38.401	38.401	38.401	38.401	38.401	38.401	38.401	37.701	38.101	39.101	38.701	38.701	39.701	39.401	40.901
KT862250	35.001	36.101	34.301	33.801	33.801	36.901	36.301	36.201	37.201	37.401	35.201	39.801	39.301	37.701	38.201	37.701	37.401	37.701	37.101	38.801	38.901	37.401	37.401	37.401	38.501	38.501	38.501	37.201	38.501	40.601	40.101	40.101	40.101	38.801	40.101	40.101	40.101	40.101	40.101	40.101	40.401	40.401	38.901	41.001	40.501	40.501	41.101	40.801	41.601
MF327567	36.701	35.601	32.901	33.901	33.901	37.801	35.401	35.101	36.101	38.301	35.501	39.001	38.901	39.301	40.501	42.001	41.701	42.001	41.401	38.301	41.201	38.901	38.901	38.901	38.701	38.701	38.701	40.201	41.301	40.401	40.201	40.201	40.201	39.201	40.201	40.201	40.201	40.201	40.201	40.201	39.901	39.201	39.401	41.701	41.501	41.901	42.201	41.901	41.701
MH939452	40.101	38.701	35.501	35.601	35.601	37.101	37.801	38.301	37.301	40.801	34.301	39.401	40.101	39.901	41.601	40.501	39.601	39.601	39.901	39.501	40.601	39.901	39.901	39.901	38.201	38.501	38.501	41.001	40.601	40.501	40.901	40.901	40.901	40.001	40.901	40.901	40.901	40.901	40.901	40.901	40.601	40.301	39.801	41.501	42.001	42.301	42.001	41.601	41.201
MK433236	39.801	38.701	35.501	37.501	37.501	39.301	39.201	37.401	37.401	42.201	36.701	38.601	38.401	39.901	39.701	39.801	39.501	39.501	39.201	39.601	39.601	38.601	38.601	38.601	36.901	36.901	36.901	39.601	39.701	40.201	41.301	41.301	41.301	40.301	41.301	41.301	41.301	41.301	41.301	41.301	40.601	40.301	40.101	41.101	42.201	41.901	42.801	42.501	41.401
KT253577	35.101	34.201	33.201	35.301	35.301	37.401	37.701	35.301	36.201	39.201	36.401	39.801	39.901	41.301	41.601	42.401	43.001	43.301	42.701	40.301	38.601	41.401	41.401	41.401	40.101	40.101	40.101	41.201	43.101	41.701	42.401	42.401	41.101	40.201	41.101	42.801	42.801	42.801	42.801	42.801	43.901	43.201	40.301	43.301	43.301	43.301	43.601	43.301	42.801
KT253578	35.101	34.201	33.201	35.301	35.301	37.401	37.701	35.301	36.201	39.201	36.401	39.801	39.901	41.301	41.601	42.401	43.001	43.301	42.701	40.301	38.601	41.401	41.401	41.401	40.101	40.101	40.101	41.201	43.101	41.701	42.401	42.401	41.101	40.201	41.101	42.801	42.801	42.801	42.801	42.801	43.901	43.201	40.301	43.301	43.301	43.301	43.601	43.301	42.801
KT253579	35.101	34.201	33.201	35.301	35.301	37.401	37.701	35.301	36.201	39.201	36.401	39.801	39.901	41.301	41.601	42.401	43.001	43.301	42.701	40.301	38.601	41.401	41.401	41.401	40.101	40.101	40.101	41.201	43.101	41.701	42.401	42.401	41.101	40.201	41.101	42.801	42.801	42.801	42.801	42.801	43.901	43.201	40.301	43.301	43.301	43.301	43.601	43.301	42.801
KT598248	35.301	35.201	33.101	35.201	35.201	35.501	37.101	33.101	33.001	38.601	34.501	35.301	35.401	35.201	37.101	38.801	38.201	38.201	37.901	35.601	36.501	37.801	37.801	37.801	37.401	37.401	37.401	36.801	36.301	37.001	37.101	37.101	37.501	36.501	37.501	37.101	37.101	37.101	37.101	37.101	38.101	37.501	38.601	39.201	39.001	39.001	39.001	38.701	39.201
KF371637	30.701	32.401	30.101	30.201	30.201	33.101	33.501	32.501	32.501	35.601	34.101	37.201	35.601	36.401	37.201	39.201	39.201	39.201	38.901	36.901	35.701	37.601	37.601	37.601	34.701	35.001	35.001	37.301	37.301	34.401	35.101	35.101	35.101	34.501	35.101	35.101	35.101	35.101	35.101	35.101	35.501	35.501	35.101	36.701	37.501	37.801	37.201	36.901	36.401
MF327565	31.601	32.701	30.501	31.401	31.401	35.401	33.801	33.801	33.801	35.601	35.001	38.501	37.201	37.901	39.401	41.101	41.101	41.101	40.801	37.101	37.001	35.301	35.301	35.301	33.001	33.301	33.301	36.301	36.501	32.701	32.801	32.801	32.801	32.201	32.801	32.801	32.801	32.801	32.801	32.801	33.101	32.501	32.801	36.601	36.701	36.701	36.101	35.801	36.301
KT862242	35.601	34.001	32.201	32.401	32.401	34.601	37.001	32.501	32.201	37.701	33.801	36.101	36.601	35.601	35.601	37.601	37.601	37.601	37.001	35.801	35.101	32.801	32.801	32.801	34.501	34.801	34.801	33.901	34.801	34.601	34.701	34.701	34.701	33.801	34.701	34.701	34.701	34.701	34.701	34.701	34.801	34.501	33.601	36.501	36.601	36.601	36.301	36.001	36.201
KY214443	35.901	36.201	32.501	33.701	33.701	35.601	37.801	35.801	35.801	37.201	33.401	37.101	36.601	35.501	36.801	36.801	37.201	37.201	36.601	35.801	36.701	33.601	33.601	33.601	34.801	35.101	35.101	33.901	34.801	35.101	35.201	35.201	35.201	34.301	35.201	35.201	35.201	35.201	35.201	35.201	36.001	35.701	34.501	37.101	37.201	37.201	36.901	36.501	36.701
KY214442	36.201	36.501	32.801	34.001	34.001	35.901	38.201	35.801	35.801	37.501	33.401	37.401	36.901	35.801	37.101	37.101	37.501	37.501	36.901	36.101	37.001	34.001	34.001	34.001	35.101	35.501	35.501	34.201	35.101	35.401	35.601	35.601	35.601	34.601	35.601	35.601	35.601	35.601	35.601	35.601	36.301	36.001	34.801	37.401	37.501	37.501	37.201	36.901	37.101
KY302866	32.701	32.501	29.301	33.101	33.101	33.801	34.201	32.701	33.301	38.701	36.201	38.501	37.701	36.301	37.501	37.501	37.501	37.501	37.501	35.401	34.201	34.401	34.401	34.401	36.801	37.101	37.101	35.401	37.501	34.701	35.201	35.201	35.201	34.501	35.201	35.501	35.501	35.501	35.501	35.501	34.801	33.401	33.701	37.101	37.201	37.201	36.901	36.601	37.201
KY302867	32.701	32.501	29.301	33.101	33.101	33.801	34.201	32.701	33.301	38.701	35.301	38.501	37.701	36.301	37.501	37.501	37.501	37.501	37.501	35.401	34.201	34.401	34.401	34.401	36.801	37.101	37.101	35.401	37.501	34.201	34.601	34.601	34.601	34.001	34.601	34.901	34.901	34.901	34.901	34.901	34.301	32.901	33.101	36.501	36.701	36.701	36.301	36.001	36.701
KJ641719	37.701	36.401	34.801	38.301	38.301	37.001	35.701	34.301	34.601	37.701	36.501	43.401	42.201	38.801	39.601	41.001	41.301	41.301	40.701	39.801	39.001	40.001	40.001	40.001	41.301	41.301	41.301	40.501	41.101	41.401	41.601	41.601	41.601	40.301	41.201	41.601	41.601	41.601	41.601	41.601	41.401	41.001	41.001	41.701	41.901	41.901	41.901	41.501	41.401
KF371643	32.701	33.001	32.301	34.701	34.701	33.401	36.101	34.101	35.001	35.501	32.701	40.001	40.001	37.901	39.201	40.601	40.901	40.901	40.901	39.201	40.101	41.401	41.401	41.401	40.501	40.501	40.501	40.401	41.001	39.201	39.601	39.601	39.601	38.401	39.301	39.601	39.601	39.601	39.601	39.601	39.601	39.001	39.101	41.701	41.501	41.501	41.501	41.101	41.401
KF371642	33.301	33.701	32.801	35.001	35.001	34.001	36.301	34.101	35.001	36.801	34.401	38.901	38.701	38.701	39.401	39.801	40.401	40.401	40.401	39.401	41.501	41.601	41.601	41.601	41.001	41.001	41.001	41.201	41.501	39.701	40.101	40.101	40.101	38.901	39.801	40.101	40.101	40.101	40.101	40.101	40.101	39.501	39.301	42.201	42.601	42.601	42.601	42.301	42.201
KF371641	30.401	29.501	28.001	31.401	31.401	30.501	32.401	30.701	30.601	32.501	30.501	36.001	35.201	33.801	34.801	35.801	35.801	35.801	36.201	36.001	37.201	37.401	37.401	37.401	36.001	36.001	36.001	37.001	37.101	35.001	34.801	34.801	34.801	35.101	34.801	34.801	34.801	34.801	34.801	34.801	35.101	34.501	34.301	38.101	38.401	38.401	38.401	38.101	38.101
KF371640	31.701	32.701	32.501	34.401	34.401	33.401	33.801	31.901	32.501	36.801	34.201	40.801	41.601	40.501	39.001	41.201	41.801	41.801	41.801	39.701	40.001	41.601	41.601	41.601	39.701	39.701	39.701	41.601	42.201	41.201	41.601	41.601	41.601	40.401	41.301	41.601	41.601	41.601	41.601	41.601	41.501	40.901	41.301	41.901	42.001	42.001	42.301	42.001	42.201
MK433238	32.401	32.701	33.001	34.101	34.101	33.401	35.001	32.801	32.801	36.401	34.401	43.401	41.901	40.901	42.101	43.101	43.401	43.401	43.401	42.801	41.701	43.201	43.201	43.201	41.101	41.101	41.101	42.301	42.201	41.501	41.601	41.601	41.601	40.401	41.301	41.601	41.601	41.601	41.601	41.601	41.501	40.901	42.001	41.801	42.001	42.001	42.301	42.001	42.101
KF371639	33.001	33.701	32.401	35.401	35.401	35.501	36.701	33.501	34.401	37.801	33.901	40.501	39.701	40.101	40.001	41.201	41.501	41.501	41.501	39.401	40.001	42.501	42.501	42.501	41.501	41.501	41.501	41.201	41.801	39.801	40.301	40.301	40.301	39.001	39.901	40.301	40.301	40.301	40.301	40.301	40.801	40.101	40.301	43.501	43.201	43.201	43.201	42.901	43.101
KF371638	35.501	34.901	33.801	35.601	35.601	34.801	37.601	33.901	35.001	37.901	35.001	39.701	39.901	40.901	40.701	41.501	41.801	41.801	41.801	41.001	40.701	41.101	41.101	41.101	38.001	38.001	38.001	40.601	41.101	40.101	40.601	40.601	40.601	39.301	40.301	40.601	40.601	40.601	40.601	40.601	40.601	39.901	39.701	43.001	42.701	42.701	42.401	42.101	42.401
KT862241	35.801	34.601	34.001	36.001	36.001	34.501	37.501	33.901	35.001	37.501	36.601	39.401	39.501	39.901	39.901	40.401	40.801	40.801	40.801	40.001	40.101	40.901	40.901	40.901	38.001	38.001	38.001	40.301	40.501	40.101	40.301	40.301	40.301	39.001	39.901	40.301	40.301	40.301	40.301	40.301	40.301	39.601	39.401	42.301	42.401	42.401	42.101	41.801	41.601
MF327568	35.501	35.501	34.001	37.701	37.701	35.001	37.501	34.201	35.401	37.101	35.701	41.301	41.801	38.601	39.501	40.101	40.401	40.401	40.401	39.701	40.101	39.101	39.101	39.101	37.901	37.901	37.901	39.101	39.201	40.301	40.801	40.801	40.801	39.501	40.401	40.801	40.801	40.801	40.801	40.801	40.601	39.901	39.601	41.601	42.101	42.101	42.301	42.001	41.501
MF327561	34.901	34.301	33.901	35.701	35.701	35.001	37.101	36.001	36.001	39.001	37.101	40.601	39.701	38.201	40.301	41.101	41.101	41.101	40.801	40.401	39.201	38.001	38.001	38.001	37.501	37.501	37.501	38.201	38.301	38.201	38.601	38.601	38.601	37.701	38.301	38.601	38.601	38.601	38.601	38.601	38.901	38.301	39.401	38.501	39.001	39.001	39.001	38.701	38.901
MF327562	34.901	34.301	33.901	35.701	35.701	35.001	37.101	36.001	36.001	39.001	37.101	40.601	39.701	38.201	40.301	41.101	41.101	41.101	40.801	40.401	39.201	38.001	38.001	38.001	37.501	37.501	37.501	38.201	38.301	38.201	38.601	38.601	38.601	37.701	38.301	38.601	38.601	38.601	38.601	38.601	38.901	38.301	39.401	38.501	39.001	39.001	39.001	38.701	38.901
MH545502	36.101	36.201	35.401	35.901	35.901	37.701	36.001	35.701	35.601	39.601	36.101	40.301	40.801	38.701	41.401	42.501	41.901	41.901	41.901	39.301	41.901	37.801	37.801	37.801	38.201	38.201	38.201	37.301	37.101	39.701	38.901	38.901	38.901	38.301	38.601	38.901	38.901	38.901	38.901	38.901	39.501	39.701	39.701	41.201	40.301	40.301	39.701	39.301	40.201
MG917675	36.101	36.201	35.401	35.901	35.901	37.701	36.001	35.701	35.601	39.601	36.101	40.301	40.801	38.701	41.401	42.501	41.901	41.901	41.901	39.301	41.901	37.801	37.801	37.801	38.201	38.201	38.201	37.301	37.101	39.701	38.901	38.901	38.901	38.301	38.601	38.901	38.901	38.901	38.901	38.901	39.501	39.701	39.701	41.201	40.301	40.301	39.701	39.301	40.201
KY308268	35.001	33.801	33.901	33.901	33.901	35.501	38.101	31.001	31.901	39.001	37.701	39.001	39.301	40.101	39.901	40.301	39.701	39.701	39.401	39.001	39.701	38.301	38.301	38.301	38.201	38.501	38.501	37.101	37.301	37.001	37.101	37.101	37.101	35.801	36.801	37.101	37.101	37.101	37.101	37.101	37.301	37.001	36.901	39.401	39.501	39.501	39.301	39.001	39.501
KY312557	36.101	35.201	34.701	36.201	36.201	35.001	36.801	36.001	35.801	40.201	34.701	38.301	37.801	37.601	37.501	38.801	37.201	37.201	37.501	36.101	38.101	39.501	39.501	39.501	36.001	36.001	36.001	39.201	39.301	37.701	37.801	37.801	37.801	36.201	37.501	37.801	37.801	37.801	37.801	37.701	37.101	37.301	38.701	38.101	38.601	38.601	38.701	38.401	37.401
KY487842	36.101	35.201	34.701	36.501	36.501	35.401	36.801	36.001	35.801	39.901	34.101	37.001	37.101	37.301	36.001	38.201	36.601	36.601	36.901	35.801	36.801	39.501	39.501	39.501	36.901	36.901	36.901	39.201	39.301	37.701	37.801	37.801	37.801	36.201	37.501	37.801	37.801	37.801	37.801	37.701	37.101	37.701	38.701	37.701	38.101	38.101	38.301	37.901	36.901
KY487881	36.101	35.201	34.701	36.501	36.501	35.401	36.801	36.001	35.801	39.901	34.101	37.001	37.101	37.301	36.001	38.201	36.601	36.601	36.901	35.801	36.801	39.501	39.501	39.501	36.901	36.901	36.901	39.201	39.301	37.701	37.801	37.801	37.801	36.201	37.501	37.801	37.801	37.801	37.801	37.701	37.101	37.701	38.701	37.701	38.101	38.101	38.301	37.901	36.901
MF327570	38.701	37.201	37.801	36.701	36.701	38.101	36.901	36.601	35.901	38.401	35.201	42.301	41.801	41.201	42.101	42.301	42.301	42.301	42.001	40.301	41.701	44.401	44.401	44.401	43.501	43.201	43.201	44.301	44.301	44.701	44.901	44.901	44.901	43.301	44.601	44.901	44.901	44.901	44.901	44.901	44.901	45.101	46.201	44.501	44.301	44.301	44.301	44.001	44.201
MF327572	38.701	37.201	37.801	36.701	36.701	38.101	36.901	36.601	35.901	38.401	35.201	42.301	41.801	41.201	42.101	42.301	42.301	42.301	42.001	40.301	41.701	44.401	44.401	44.401	43.501	43.201	43.201	44.301	44.301	44.701	44.901	44.901	44.901	43.301	44.601	44.901	44.901	44.901	44.901	44.901	44.901	45.101	46.201	44.501	44.301	44.301	44.301	44.001	44.201
MH617534	36.001	36.301	37.301	35.001	35.001	35.101	36.801	36.801	36.801	39.301	37.101	40.801	41.601	41.501	44.101	43.201	42.201	42.201	41.901	41.501	40.501	43.401	43.401	43.401	42.701	42.701	42.701	40.601	41.201	40.901	40.701	40.701	40.701	39.101	40.401	40.701	40.701	40.701	40.701	40.701	40.301	40.301	40.401	39.901	39.701	39.701	40.001	39.701	39.901
MG641202	38.201	38.201	35.301	36.301	36.301	40.101	37.101	39.501	39.501	39.701	38.001	43.401	42.901	42.601	43.001	43.301	43.301	43.301	43.601	40.201	39.301	39.701	39.701	39.701	41.501	41.901	41.901	41.101	40.801	41.801	41.401	41.401	41.401	40.801	41.401	41.401	41.401	41.401	41.401	41.401	41.401	41.101	41.401	42.201	43.201	43.201	43.201	42.901	42.201
MG571098	36.701	36.501	35.301	36.401	36.401	38.801	37.101	37.801	37.801	38.501	38.901	41.801	42.601	40.801	41.501	42.401	41.801	41.801	42.101	39.701	38.701	39.001	39.001	39.001	41.201	41.501	41.501	41.401	41.301	40.501	41.001	41.001	41.001	40.301	41.001	41.001	41.001	41.001	41.001	41.001	40.301	40.001	40.101	41.901	42.401	42.401	42.401	42.101	41.901
MG571096	34.501	34.801	33.101	33.201	33.201	36.701	32.901	36.401	36.501	37.901	35.801	36.801	37.601	37.801	40.001	38.901	38.501	38.501	38.201	36.701	35.401	36.001	36.001	36.001	38.401	38.001	38.001	37.401	37.501	38.401	38.801	38.801	38.801	38.201	38.801	38.801	38.801	38.801	38.801	38.801	38.801	38.501	37.401	38.801	39.301	39.301	39.301	39.001	38.801
MG571099	34.401	33.801	31.801	32.501	32.501	38.001	34.501	37.501	37.501	38.901	37.701	38.001	38.601	39.601	40.601	39.701	40.001	40.001	39.701	37.701	35.601	37.101	37.101	37.101	40.201	39.901	39.901	39.801	40.001	40.201	40.601	40.601	40.601	40.001	40.601	40.601	40.601	40.601	40.601	40.601	40.301	40.001	40.401	41.301	41.701	41.701	41.701	41.401	41.301
MG571100	34.701	34.401	32.601	33.101	33.101	38.001	34.901	37.701	37.701	37.601	37.401	37.801	38.301	38.601	40.501	40.501	39.901	39.901	39.601	37.901	36.801	39.701	39.701	39.701	41.201	40.801	40.801	41.101	41.001	39.501	40.001	40.001	40.001	39.701	40.001	40.001	40.001	40.001	40.001	40.001	39.701	39.401	39.201	41.001	41.401	41.401	41.401	41.101	41.001
MG641210	35.601	35.101	33.301	34.301	34.301	39.301	35.101	39.301	39.301	37.001	35.801	36.801	37.301	39.101	40.001	39.701	40.001	40.001	39.701	37.601	36.401	38.401	38.401	38.401	39.901	39.601	39.601	38.801	37.801	39.101	39.101	39.101	39.101	38.501	39.101	39.101	39.101	39.101	39.101	39.101	39.701	39.401	39.101	42.201	41.901	41.901	41.901	41.501	42.201
MG641191	35.601	35.401	33.701	36.601	36.601	39.701	37.401	38.501	38.501	38.301	36.101	39.101	39.301	40.101	41.601	41.301	41.301	41.301	41.001	38.601	37.401	38.401	38.401	38.401	39.001	38.701	38.701	39.501	38.501	41.101	40.501	40.501	40.501	39.801	40.501	40.501	40.501	40.501	40.501	40.501	40.501	40.101	40.501	41.601	42.201	42.201	42.201	41.901	42.201
MG641211	34.501	37.001	35.201	33.801	33.801	38.301	36.101	36.901	36.901	38.401	37.701	37.801	37.301	38.401	38.701	38.401	39.001	39.001	38.701	37.301	36.401	35.401	35.401	35.401	37.401	37.001	37.001	38.501	37.801	38.201	37.801	37.801	37.801	37.201	37.801	37.801	37.801	37.801	37.801	37.801	38.501	38.201	37.201	39.301	40.301	40.301	40.301	39.901	39.301
MK433235	35.401	36.401	34.301	34.101	34.101	38.301	35.601	37.001	37.101	38.901	38.701	41.101	42.101	41.901	43.601	42.701	43.301	43.301	43.001	40.001	39.901	38.501	38.501	38.501	39.301	39.701	39.701	40.601	40.801	40.301	40.801	40.801	40.801	39.801	40.501	40.801	40.801	40.801	40.801	40.801	41.101	40.801	39.901	40.801	41.201	41.201	40.901	40.601	40.501
MG641205	37.701	40.001	35.601	37.401	37.401	41.501	36.701	35.901	35.901	40.401	37.701	41.401	41.601	41.401	42.301	43.601	43.601	43.601	43.301	40.501	40.301	40.301	40.301	40.301	40.001	40.301	40.301	40.801	39.801	40.201	39.501	39.501	39.501	39.201	39.501	39.501	39.501	39.501	39.501	39.501	38.601	38.201	39.501	42.001	42.601	42.601	43.001	42.601	42.601
MG641208	36.301	39.001	35.601	36.101	36.101	40.701	35.101	37.201	36.901	40.201	37.701	41.101	41.901	41.801	42.001	43.001	43.201	43.201	42.901	40.801	40.001	39.901	39.901	39.901	40.301	40.601	40.601	40.801	40.101	39.801	39.501	39.501	39.501	38.801	39.501	39.501	39.501	39.501	39.501	39.501	39.101	38.801	38.801	41.001	42.001	42.001	42.301	42.001	41.001
MG641209	36.701	38.701	35.301	37.701	37.701	40.801	35.601	36.901	36.901	39.701	37.701	41.401	41.901	41.801	42.601	43.301	43.001	43.001	42.601	41.201	40.701	39.901	39.901	39.901	40.301	40.601	40.601	41.101	39.801	40.101	40.101	40.101	40.101	39.501	40.101	40.101	40.101	40.101	40.101	40.101	39.101	38.801	39.501	41.301	42.001	42.001	42.301	42.001	41.601
MH939442	37.101	38.101	37.301	37.101	37.101	38.301	36.401	35.701	35.701	35.901	36.001	42.401	44.601	43.501	45.501	44.701	44.701	44.701	45.001	42.401	44.301	39.801	39.801	39.801	41.101	41.401	41.401	42.801	43.001	40.801	41.301	41.301	41.301	39.401	41.001	41.301	41.301	41.301	41.301	41.301	41.301	41.001	39.801	41.901	42.101	42.101	41.701	41.401	40.901
MH939445	37.101	37.801	37.701	37.401	37.401	38.301	36.101	35.401	35.401	35.601	36.301	42.401	44.601	43.801	42.901	42.501	43.001	43.001	43.301	40.801	42.701	40.401	40.401	40.401	41.401	41.801	41.801	43.501	43.301	41.201	41.601	41.601	41.601	39.701	41.301	41.601	41.601	41.601	41.601	41.601	41.601	41.301	40.101	42.601	42.401	42.401	42.101	41.701	41.601
MG641207	36.201	37.201	35.101	36.301	36.301	37.201	36.501	34.301	34.001	37.401	35.001	41.401	40.901	40.801	42.001	42.301	43.001	43.001	43.001	42.201	39.701	39.301	39.301	39.301	38.801	38.801	38.801	38.401	38.401	41.101	40.501	40.501	40.501	39.101	40.101	40.501	40.501	40.501	40.501	40.501	40.501	40.101	40.801	40.301	40.901	40.901	40.901	40.601	40.301
MH939436	38.201	38.501	35.401	37.501	37.501	41.101	36.601	35.901	35.901	38.001	33.901	38.801	38.601	41.101	42.601	41.901	41.601	41.601	41.601	41.101	40.601	38.601	38.601	38.601	39.501	39.501	39.501	38.901	39.901	43.401	43.701	43.701	43.701	42.401	43.401	43.701	43.701	43.701	43.701	43.701	43.401	43.001	42.401	40.901	41.201	41.201	41.501	41.201	40.901
MF327558	34.501	35.901	31.501	33.901	33.901	35.001	34.001	33.501	34.201	35.901	34.501	39.101	39.501	35.901	40.701	40.901	41.801	41.801	41.501	38.601	38.401	38.101	38.101	38.101	40.801	40.801	40.801	38.901	39.001	38.701	38.901	38.901	38.901	37.301	38.501	38.901	38.901	38.901	38.901	38.901	40.401	40.101	38.201	41.101	41.201	41.201	41.201	40.901	41.101
MF327564	35.201	36.301	32.101	34.601	34.601	36.301	35.301	34.601	34.601	37.001	35.101	39.101	39.501	36.601	40.801	41.201	40.601	40.601	40.301	37.901	38.201	38.401	38.401	38.401	40.501	40.501	40.501	39.201	38.701	38.401	38.501	38.501	38.501	36.901	38.201	38.501	38.501	38.501	38.501	38.501	40.101	39.701	38.101	40.801	40.901	40.901	40.901	40.601	40.801
MF327566	35.101	35.201	33.201	34.601	34.601	35.601	34.401	34.901	34.901	37.301	35.601	39.101	39.501	36.901	40.801	41.201	40.601	40.601	40.301	37.001	37.301	38.701	38.701	38.701	40.101	40.101	40.101	39.501	39.001	38.701	38.901	38.901	38.901	37.301	38.501	38.901	38.901	38.901	38.901	38.901	40.401	40.101	38.401	40.801	40.901	40.901	40.901	40.601	40.801
MK433237	35.001	35.901	33.801	34.201	34.201	34.701	34.801	36.601	36.601	38.901	35.001	41.201	41.301	39.001	41.801	43.101	42.501	42.501	42.101	38.801	37.901	37.201	37.201	37.201	40.101	39.801	39.801	40.101	39.701	39.901	40.101	40.101	40.101	38.501	39.701	40.101	40.101	40.101	40.101	40.101	41.601	41.301	39.901	40.401	40.501	40.501	40.501	40.201	40.701
MF327569	33.201	35.201	33.901	36.201	36.201	34.201	36.601	36.701	36.701	37.901	34.601	40.901	42.101	43.001	40.501	41.101	40.401	40.401	40.101	39.601	39.001	38.401	38.401	38.401	41.201	41.201	41.201	42.301	41.901	39.601	40.001	40.001	40.001	38.401	39.701	40.001	40.001	40.001	40.001	40.001	40.001	39.701	40.801	40.401	40.901	40.901	40.901	40.601	40.401
KT309029	32.601	33.301	30.901	32.401	32.401	33.301	34.601	36.401	36.201	35.801	35.401	40.101	41.501	41.001	42.201	40.801	40.801	40.801	40.101	41.701	38.101	37.101	37.101	37.101	39.001	39.001	39.001	38.401	38.901	38.401	38.201	38.201	38.201	36.601	37.901	38.201	38.201	38.201	38.201	38.201	38.201	37.901	38.301	38.501	38.301	38.301	38.301	38.001	38.201
KT732804	34.901	35.501	33.501	34.501	34.501	34.401	34.801	36.701	37.101	39.001	34.201	40.501	41.601	41.701	41.801	43.401	42.401	42.401	42.401	42.301	40.801	38.501	38.501	38.501	39.001	39.301	39.301	39.601	39.801	40.601	41.301	41.301	41.301	39.701	41.001	41.301	41.301	41.301	41.301	41.301	41.301	41.001	41.001	39.201	39.901	39.901	39.901	39.601	39.201
KT732805	34.901	34.501	33.501	34.701	34.701	33.801	34.501	36.101	36.401	38.601	34.501	39.901	41.001	41.401	41.201	42.701	41.801	41.801	41.801	41.601	39.901	37.901	37.901	37.901	38.001	38.301	38.301	38.801	39.001	39.601	40.401	40.401	40.401	38.801	40.101	40.401	40.401	40.401	40.401	40.401	40.401	40.101	40.001	38.201	39.001	39.001	39.001	38.701	38.201
MG641204	35.601	35.601	33.601	37.001	37.001	38.701	38.101	36.901	36.901	35.101	38.501	38.601	38.401	39.501	41.601	41.401	41.401	41.401	41.101	41.001	38.601	38.601	38.601	38.601	38.001	38.001	38.001	38.601	38.601	40.301	40.001	40.001	39.701	38.401	39.701	40.001	40.001	40.001	40.001	40.001	39.701	39.001	40.901	38.601	38.801	38.801	39.101	38.801	38.401
MG641206	35.601	35.601	33.601	37.001	37.001	38.301	38.101	35.601	35.601	35.101	38.101	37.601	37.401	39.501	41.601	41.401	41.401	41.401	41.101	41.301	38.201	38.601	38.601	38.601	38.001	38.001	38.001	38.601	38.601	39.701	39.401	39.401	39.101	37.801	39.101	39.401	39.401	39.401	39.401	39.401	39.101	38.401	40.701	38.501	38.701	38.701	39.001	38.701	38.201
MG641201	37.101	37.401	33.901	36.601	36.601	38.101	37.201	36.401	37.301	38.901	38.301	40.201	39.701	41.801	41.601	41.501	40.501	40.501	40.801	41.001	40.201	40.601	40.601	40.601	38.001	38.001	38.001	40.601	39.001	42.301	41.401	41.401	41.401	40.101	41.401	41.401	41.401	41.401	41.401	41.401	41.801	41.401	42.301	42.001	41.601	41.601	41.601	41.301	41.101
KM598385	29.501	31.601	28.401	31.901	31.901	31.201	33.801	28.901	30.301	30.601	31.701	33.601	33.201	35.801	34.901	38.401	38.401	38.401	38.401	35.401	35.601	33.201	33.201	33.201	32.901	32.601	32.601	33.201	34.001	36.401	36.201	36.201	36.201	36.801	36.201	36.201	36.201	36.201	36.201	36.201	36.501	36.201	36.001	34.801	34.601	35.001	34.601	34.301	34.801
KM598386	29.501	31.601	28.401	31.901	31.901	31.201	33.801	28.901	30.301	30.601	31.701	33.901	33.601	35.801	35.201	38.701	38.701	38.701	38.701	35.801	35.901	33.201	33.201	33.201	32.901	32.601	32.601	33.201	34.001	36.401	36.201	36.201	36.201	36.801	36.201	36.201	36.201	36.201	36.201	36.201	36.501	36.201	36.001	34.801	34.601	35.001	34.601	34.301	34.801
MH545497	36.301	36.701	34.801	36.601	36.601	38.301	37.301	35.201	34.801	35.301	40.401	40.001	39.801	41.101	41.201	41.601	41.401	41.401	41.701	40.301	40.101	40.701	40.701	40.701	41.601	41.201	41.201	40.401	40.601	44.401	44.601	44.601	44.201	42.901	44.201	44.601	44.601	44.601	44.601	44.601	44.601	44.201	43.801	43.101	43.201	43.201	43.501	43.201	42.801
JX185429	35.901	36.401	34.201	36.901	36.901	39.001	38.001	34.601	34.401	34.601	40.101	39.301	39.501	40.501	42.101	41.301	41.001	41.001	41.301	40.001	40.101	39.401	39.401	39.401	41.201	40.901	40.901	40.101	40.301	42.801	43.301	43.301	42.901	41.701	42.901	43.301	43.301	43.301	43.301	43.301	43.301	42.901	42.301	42.801	43.201	43.201	43.501	43.201	43.101
MF327560	36.301	36.601	34.801	37.501	37.501	38.601	37.401	38.001	38.101	38.401	37.101	39.301	40.301	41.401	40.801	41.501	38.901	38.901	39.201	40.601	39.901	40.701	40.701	40.701	41.301	40.901	40.901	40.401	40.601	41.901	42.601	42.601	42.301	40.701	42.301	42.601	42.601	42.601	42.601	42.601	42.401	42.101	42.101	41.201	41.901	41.901	42.601	42.301	41.901
MF327563	36.301	36.601	34.701	37.501	37.501	38.601	37.701	38.001	38.101	38.101	37.401	39.301	39.901	41.101	40.201	41.101	38.601	38.601	38.901	40.301	39.901	40.701	40.701	40.701	41.301	40.901	40.901	40.101	40.301	41.901	42.601	42.601	42.301	40.701	42.301	42.601	42.601	42.601	42.601	42.601	42.401	42.101	42.101	40.801	41.601	41.601	42.301	41.901	41.601
MH047858	39.201	39.001	36.301	37.501	37.501	39.901	39.701	38.701	38.701	37.001	38.701	39.701	39.801	40.501	41.801	40.701	41.001	41.001	40.701	41.001	40.001	39.301	39.301	39.301	39.101	38.801	38.801	40.301	39.301	43.401	43.401	43.401	43.401	42.101	43.401	43.401	43.401	43.401	43.401	43.401	42.701	42.101	43.401	41.801	41.801	41.801	41.801	41.501	41.801
KY230614	37.101	37.101	34.601	37.001	37.001	38.301	35.901	33.701	34.101	35.701	37.301	39.301	39.401	38.801	40.501	40.201	39.901	39.901	39.301	39.901	37.001	35.801	35.801	35.801	38.301	37.901	37.901	37.501	37.601	38.701	38.201	38.201	38.201	36.301	37.901	38.201	38.201	38.201	38.201	38.201	38.501	38.201	39.001	40.201	39.701	39.701	40.001	39.701	41.301
MH939396	37.701	37.601	35.201	36.901	36.901	37.401	37.201	35.601	35.601	36.501	36.001	38.601	38.901	39.901	42.801	41.201	42.101	42.101	41.501	40.401	37.401	36.801	36.801	36.801	37.801	37.501	37.501	37.501	38.301	39.101	39.701	39.701	39.701	37.901	39.401	39.701	39.701	39.701	39.701	39.701	41.301	41.001	40.401	40.301	40.601	40.601	41.001	40.601	40.101
KT732797	39.001	37.801	36.401	39.301	39.301	40.801	38.401	35.601	35.501	34.501	36.001	40.201	40.301	40.101	41.901	42.901	42.101	42.101	41.801	40.901	38.801	39.101	39.101	39.101	40.801	40.501	40.501	39.501	40.001	38.901	39.301	39.301	39.301	37.401	39.001	39.301	39.301	39.301	39.301	39.301	39.601	39.301	39.501	39.401	39.901	39.901	40.201	39.901	40.201
KF413620	40.601	38.401	37.601	38.401	38.401	39.901	38.401	35.601	35.501	37.401	37.601	42.601	42.401	40.201	43.701	43.901	43.401	43.401	42.801	41.701	40.801	40.501	40.501	40.501	39.201	39.501	39.501	40.801	41.001	39.601	40.101	40.101	40.101	38.201	39.701	40.101	40.101	40.101	40.101	40.101	42.001	41.701	41.501	41.901	41.701	41.401	42.001	41.701	43.301
MH047857	40.601	39.001	38.201	39.601	39.601	38.601	38.701	35.401	35.201	35.201	35.501	39.701	39.501	38.701	41.001	40.501	40.801	40.801	40.201	38.201	36.801	39.001	39.001	39.001	40.601	40.301	40.301	39.201	39.701	42.301	42.701	42.701	42.701	41.101	42.701	43.001	43.001	43.001	43.001	43.001	42.901	42.501	43.501	41.701	42.401	42.401	41.701	41.401	42.001
MH939397	38.601	36.301	36.001	37.501	37.501	38.101	36.901	34.301	34.301	34.401	37.101	37.701	37.501	38.701	41.601	40.801	41.701	41.701	41.101	39.401	37.101	38.901	38.901	38.901	39.001	38.701	38.701	37.901	39.001	40.301	40.901	40.901	40.901	39.301	40.901	41.201	41.201	41.201	41.201	41.201	41.101	40.801	40.201	41.301	41.701	41.701	42.001	41.701	42.401
MG641192	39.401	39.501	36.801	41.201	41.201	39.601	39.101	36.101	36.401	39.401	38.201	39.901	40.301	40.101	40.101	42.001	41.701	41.701	41.401	40.601	39.701	41.701	41.701	41.701	41.701	41.701	41.701	42.401	42.301	41.901	42.301	42.301	41.901	40.301	41.901	42.301	42.301	42.301	42.301	42.301	41.901	41.601	41.301	41.401	41.701	41.701	42.101	41.701	41.401
MG641195	39.101	39.201	36.001	40.901	40.901	39.601	38.701	36.701	37.001	38.201	38.801	40.301	40.701	39.701	40.101	41.401	41.001	41.001	40.701	40.901	39.401	41.701	41.701	41.701	41.401	41.401	41.401	42.101	42.001	41.601	41.901	41.901	41.601	40.301	41.601	41.901	41.901	41.901	41.901	41.901	41.601	41.301	41.001	41.401	41.701	41.701	41.701	41.401	41.401
MG641193	37.101	36.301	34.801	38.201	38.201	39.701	38.101	36.501	36.801	38.201	37.601	40.201	40.401	40.101	41.401	42.301	41.401	41.401	41.701	39.601	39.401	41.301	41.301	41.301	41.001	41.001	41.001	40.801	40.701	42.801	42.801	42.801	42.501	40.801	42.501	42.801	42.801	42.801	42.801	42.801	43.601	43.201	41.801	40.501	40.601	40.601	39.901	39.501	39.701
KT732792	34.401	35.101	33.101	34.501	34.501	35.701	37.301	36.201	35.501	37.101	35.701	41.901	39.101	40.101	38.301	39.601	39.001	39.001	38.401	38.601	38.701	37.001	37.001	37.001	38.601	38.601	38.601	38.601	38.801	37.901	38.001	38.001	38.001	37.001	38.001	38.301	38.301	38.301	38.301	38.301	38.001	38.001	37.901	37.001	37.501	37.501	37.801	37.801	37.101
KT732793	34.401	34.801	33.801	34.501	34.501	35.701	37.601	36.201	35.801	37.101	35.401	41.901	38.801	40.101	38.301	39.301	39.001	39.001	38.401	38.601	38.701	37.001	37.001	37.001	38.601	38.601	38.601	38.301	38.401	37.901	38.001	38.001	38.001	37.001	38.001	38.301	38.301	38.301	38.301	38.301	38.001	38.001	37.901	37.001	37.501	37.501	37.801	37.801	37.101
KM510192	34.501	35.801	34.201	36.201	36.201	38.101	35.401	38.301	39.001	35.901	36.301	39.401	38.101	39.001	40.501	39.901	40.201	40.201	39.501	40.101	39.401	37.701	37.701	37.701	36.501	36.501	36.501	38.701	39.101	39.901	40.101	40.101	40.101	40.101	40.101	40.101	40.101	40.101	40.101	40.101	39.701	39.901	39.901	38.001	38.201	38.201	38.201	37.901	38.801
MH939432	35.101	36.201	33.801	35.201	35.201	36.801	36.701	37.501	38.301	34.601	36.301	38.001	38.101	40.201	40.001	39.901	39.301	39.301	38.701	39.501	38.601	37.901	37.901	37.901	36.701	36.701	36.701	39.501	40.001	40.501	40.301	40.301	40.301	39.001	40.301	40.301	40.301	40.301	40.301	40.301	40.301	40.401	39.501	37.901	38.201	38.201	38.101	37.801	38.301
MH939448	35.101	36.201	33.801	35.201	35.201	36.801	36.701	37.501	38.301	34.601	36.301	38.001	38.101	40.201	40.001	39.901	39.301	39.301	38.701	39.501	38.601	37.901	37.901	37.901	36.701	36.701	36.701	39.501	40.001	40.501	40.301	40.301	40.301	39.001	40.301	40.301	40.301	40.301	40.301	40.301	40.301	40.401	39.501	37.901	38.201	38.201	38.101	37.801	38.301
MH939451	34.801	35.801	33.401	34.901	34.901	36.501	36.401	37.201	38.001	34.301	36.001	37.601	37.701	39.901	39.701	39.601	39.001	39.001	38.301	39.201	38.601	37.601	37.601	37.601	36.401	36.401	36.401	39.201	39.701	40.101	39.901	39.901	39.901	38.601	39.901	39.901	39.901	39.901	39.901	39.901	39.901	40.101	39.201	37.601	37.801	37.801	37.801	37.501	38.001
MH939447	35.101	36.201	34.101	35.201	35.201	36.201	36.401	36.501	37.301	34.301	36.301	38.301	38.401	39.901	39.701	39.501	38.901	38.901	38.201	39.701	38.601	37.901	37.901	37.901	36.701	36.701	36.701	39.501	40.001	40.601	40.401	40.401	39.601	38.601	39.601	40.401	40.401	40.401	40.401	40.401	40.101	40.201	38.101	37.301	37.101	37.101	37.101	36.801	37.501
MH545508	35.501	34.101	33.101	35.201	35.201	34.801	36.001	35.701	36.101	36.401	35.101	41.401	41.201	38.901	41.601	41.101	40.801	40.801	40.401	41.901	40.601	41.101	41.101	41.101	41.101	41.101	41.101	40.401	41.001	41.601	41.501	41.501	41.501	40.201	41.501	41.501	41.501	41.501	41.501	41.101	41.601	41.001	40.301	38.901	38.501	38.501	39.201	39.501	39.901
KJ547640	35.501	34.101	33.101	35.201	35.201	34.801	36.001	35.701	36.101	36.401	35.101	41.401	41.201	38.901	41.601	41.101	40.801	40.801	40.401	41.901	40.601	41.101	41.101	41.101	41.101	41.101	41.101	40.401	41.001	41.601	41.501	41.501	41.501	40.201	41.501	41.501	41.501	41.501	41.501	41.101	41.601	41.001	40.301	38.901	38.501	38.501	39.201	39.501	39.901
KM821747	37.101	37.401	35.701	38.601	38.601	35.501	36.501	36.701	37.401	36.001	37.501	41.301	41.401	39.401	40.201	41.301	41.301	41.501	41.001	41.601	40.101	38.401	38.401	38.401	38.501	38.801	38.801	39.901	40.501	38.601	38.401	38.401	38.401	37.101	38.401	38.401	38.401	38.401	38.401	38.401	38.201	38.001	37.601	39.001	38.701	38.701	39.501	39.901	39.901
KJ547638	36.101	36.901	34.501	36.401	36.401	35.801	37.601	37.801	38.001	36.001	35.101	39.401	39.501	37.301	39.701	41.501	41.501	41.501	41.101	39.701	39.501	40.101	40.101	40.101	37.901	37.901	37.901	39.401	39.901	40.201	40.001	40.001	40.001	38.701	40.001	40.001	40.001	40.001	40.001	40.001	39.401	39.801	40.201	40.601	40.501	40.501	40.401	40.701	40.801
KJ547639	35.201	36.501	33.901	38.101	38.101	36.501	35.101	39.201	38.001	37.401	35.901	40.701	40.901	40.101	39.201	40.101	39.801	39.501	39.501	39.101	37.201	39.301	39.301	39.301	39.901	40.201	40.201	40.601	40.801	39.001	39.101	39.101	39.101	37.901	39.101	39.101	39.101	39.101	39.101	39.101	39.101	38.801	38.101	37.501	38.301	38.301	39.201	39.501	38.401
KJ547637	35.101	35.801	36.001	35.601	35.601	35.101	38.501	35.401	35.901	36.501	35.801	43.101	43.301	37.701	38.801	40.201	41.301	41.301	41.001	39.001	37.901	37.901	37.901	37.901	38.001	38.001	38.001	38.701	39.001	41.301	41.201	41.201	41.201	41.401	41.201	41.201	41.201	41.201	41.201	41.201	40.701	41.001	41.501	38.101	37.801	37.801	37.801	37.501	38.101
MK570217	36.801	36.901	35.401	36.501	36.501	37.001	34.801	38.701	37.901	35.201	34.801	39.101	39.901	37.301	39.401	42.001	40.401	41.001	39.701	40.101	38.801	41.401	41.401	41.401	38.201	38.201	38.201	40.101	40.301	39.501	40.001	40.001	40.001	39.301	40.001	40.001	40.001	40.001	40.001	40.001	40.801	40.901	40.501	39.401	39.701	39.701	39.701	39.401	39.701
MK570219	37.101	36.901	37.701	37.101	37.101	37.701	35.501	38.701	37.901	34.401	35.101	38.801	39.501	37.001	39.401	41.701	40.101	40.601	39.401	39.501	37.401	39.201	39.201	39.201	37.501	37.501	37.501	39.801	40.001	37.701	38.201	38.201	38.201	37.501	38.201	38.201	38.201	38.201	38.201	38.201	39.001	39.101	39.001	38.801	39.101	39.101	39.001	38.701	39.001
MK570220	36.801	36.601	37.701	36.801	36.801	37.701	34.601	38.301	37.901	34.901	35.801	39.801	39.201	37.001	39.101	41.401	39.701	40.301	39.101	39.501	37.101	39.201	39.201	39.201	37.501	37.501	37.501	39.801	40.001	37.401	38.201	38.201	38.201	37.501	38.201	38.201	38.201	38.201	38.201	38.201	39.001	39.101	39.001	38.401	39.101	39.101	39.001	38.701	38.701
MK570222	37.101	36.601	37.301	37.101	37.101	37.301	35.101	38.701	37.901	35.001	34.801	38.101	38.901	37.301	39.901	41.101	39.401	40.001	38.801	39.201	37.101	39.501	39.501	39.501	37.101	37.101	37.101	39.801	40.001	37.401	37.901	37.901	37.901	37.201	37.901	37.901	37.901	37.901	37.901	37.901	40.101	40.301	38.401	38.801	39.101	39.101	39.001	38.701	38.701
MH939446	33.001	31.901	33.901	36.301	36.301	34.001	35.001	35.401	36.501	32.801	33.101	39.801	40.301	38.601	40.401	41.001	40.001	40.001	40.001	42.101	38.801	41.801	41.801	41.801	40.301	40.601	40.601	42.401	43.001	41.101	40.601	40.601	40.601	39.301	40.601	40.601	40.601	40.601	40.601	40.601	40.701	40.401	40.401	41.201	40.701	40.701	40.401	40.101	40.301
KT862243	36.401	36.601	36.201	37.601	37.601	37.801	38.201	39.201	38.501	39.901	38.501	40.601	40.101	40.901	41.801	40.001	39.801	39.801	40.101	42.201	40.801	39.201	39.201	39.201	39.001	39.001	39.001	39.201	39.401	39.401	39.801	39.801	39.801	38.901	39.801	40.101	40.101	40.101	40.101	40.101	40.101	40.501	39.901	41.101	41.001	41.001	41.601	41.301	41.701
KT862246	36.401	36.601	36.201	37.601	37.601	37.801	38.201	39.201	38.501	39.901	38.501	40.601	40.101	40.901	41.801	40.001	39.801	39.801	40.101	42.201	40.801	39.201	39.201	39.201	39.001	39.001	39.001	39.201	39.401	39.401	39.801	39.801	39.801	38.901	39.801	40.101	40.101	40.101	40.101	40.101	40.101	40.501	39.901	41.101	41.001	41.001	41.601	41.301	41.701
KT862244	36.101	36.301	35.901	37.301	37.301	37.501	37.901	39.501	38.901	39.601	38.201	40.301	39.701	40.601	41.501	39.701	39.501	39.501	39.801	41.901	40.401	38.901	38.901	38.901	38.701	38.701	38.701	38.901	39.001	39.001	39.501	39.501	39.501	38.501	39.501	39.801	39.801	39.801	39.801	39.801	39.801	40.201	39.601	40.801	40.601	40.601	41.301	41.001	41.401
MK249235	35.001	34.801	35.401	37.001	37.001	35.301	35.801	36.101	36.501	38.201	37.301	41.801	42.001	40.601	39.901	41.501	40.301	40.301	40.601	41.301	39.501	39.901	39.901	39.901	39.701	40.101	40.101	39.901	40.101	39.701	39.601	39.601	39.601	38.601	39.601	39.901	39.901	39.901	39.901	39.901	40.901	40.601	40.701	38.501	38.401	38.401	39.001	38.701	38.501
MK249237	34.401	34.201	35.001	36.401	36.401	34.701	35.501	35.801	36.201	37.901	37.301	41.501	42.001	40.901	40.601	41.501	40.301	40.301	40.601	41.601	39.501	39.601	39.601	39.601	39.401	39.701	39.701	40.201	40.701	38.801	38.901	38.901	38.901	38.001	38.901	39.201	39.201	39.201	39.201	39.201	40.301	39.901	40.101	38.301	38.401	38.401	39.001	38.701	38.301
MK249249	34.401	34.201	35.001	36.401	36.401	34.701	35.501	35.801	36.201	37.901	37.301	41.501	42.001	40.901	40.601	41.501	40.301	40.301	40.601	41.601	39.501	39.601	39.601	39.601	39.401	39.701	39.701	40.201	40.701	38.801	38.901	38.901	38.901	38.001	38.901	39.201	39.201	39.201	39.201	39.201	40.301	39.901	40.101	38.301	38.401	38.401	39.001	38.701	38.301
MK249247	34.401	34.201	35.001	36.401	36.401	34.701	35.501	35.801	36.201	37.901	37.301	41.501	42.001	40.901	40.601	41.501	40.301	40.301	40.601	41.601	39.501	39.601	39.601	39.601	39.401	39.701	39.701	40.201	40.701	38.801	38.901	38.901	38.901	38.001	38.901	39.201	39.201	39.201	39.201	39.201	40.301	39.901	40.101	38.301	38.401	38.401	39.001	38.701	38.301
MK249257	34.401	34.201	35.001	36.401	36.401	34.701	35.501	35.801	36.201	37.901	37.301	41.501	42.001	40.901	40.601	41.501	40.301	40.301	40.601	41.601	39.501	39.601	39.601	39.601	39.401	39.701	39.701	40.201	40.701	38.801	38.901	38.901	38.901	38.001	38.901	39.201	39.201	39.201	39.201	39.201	40.301	39.901	40.101	38.301	38.401	38.401	39.001	38.701	38.301
MK249267	34.401	34.201	35.001	36.401	36.401	34.701	35.501	35.801	36.201	37.901	37.301	41.501	42.001	40.901	40.601	41.501	40.301	40.301	40.601	41.601	39.501	39.601	39.601	39.601	39.401	39.701	39.701	40.201	40.701	38.801	38.901	38.901	38.901	38.001	38.901	39.201	39.201	39.201	39.201	39.201	40.301	39.901	40.101	38.301	38.401	38.401	39.001	38.701	38.301
MK249259	34.701	34.501	35.001	36.701	36.701	35.001	35.801	36.101	36.501	38.201	37.601	41.501	42.001	41.301	40.901	41.801	40.601	40.601	40.901	41.901	39.801	39.901	39.901	39.901	39.401	39.701	39.701	40.501	40.701	39.401	39.201	39.201	39.201	38.301	39.201	39.601	39.601	39.601	39.601	39.601	40.601	40.301	40.401	38.901	38.701	38.701	39.401	39.001	38.901
MK249278	34.701	34.501	35.001	36.701	36.701	35.001	35.801	36.101	36.501	38.201	37.601	41.501	42.001	41.301	40.901	41.801	40.601	40.601	40.901	41.901	39.801	39.901	39.901	39.901	39.401	39.701	39.701	40.501	40.701	39.401	39.201	39.201	39.201	38.301	39.201	39.601	39.601	39.601	39.601	39.601	40.601	40.301	40.401	38.901	38.701	38.701	39.401	39.001	38.901
MK249265	34.701	34.501	35.001	36.701	36.701	35.001	35.801	35.401	35.801	38.201	37.601	41.001	41.501	41.301	40.901	41.801	40.601	40.601	40.901	41.901	39.801	39.701	39.701	39.701	39.301	39.601	39.601	40.401	40.601	40.301	40.101	40.101	40.101	39.201	40.101	40.401	40.401	40.401	40.401	40.401	41.501	41.201	41.301	39.401	39.301	39.301	39.901	39.601	39.401
MK249284	34.401	34.201	35.101	36.401	36.401	34.701	35.201	35.801	36.501	38.601	37.301	42.101	41.601	41.101	41.001	42.001	40.701	40.701	41.001	41.701	39.601	39.701	39.701	39.701	39.501	39.901	39.901	40.301	40.801	39.201	39.401	39.401	39.401	38.401	39.401	39.701	39.701	39.701	39.701	39.701	39.701	39.401	39.601	38.701	38.201	38.201	38.901	38.501	38.701
MK249299	34.701	34.501	35.001	36.701	36.701	35.301	35.801	36.101	36.501	38.201	37.601	41.801	42.001	41.601	40.201	41.801	40.601	40.601	40.901	41.901	40.101	39.601	39.601	39.601	39.101	39.401	39.401	40.201	40.401	39.101	38.901	38.901	38.901	38.001	38.901	39.201	39.201	39.201	39.201	39.201	40.301	39.901	40.101	38.501	38.401	38.401	39.001	38.701	38.501
MK249291	34.101	33.901	34.701	36.101	36.101	35.001	34.901	35.401	36.201	39.201	36.701	42.601	42.001	41.301	40.201	41.801	40.601	40.601	40.901	41.601	39.801	39.201	39.201	39.201	39.401	39.701	39.701	39.901	40.401	39.101	39.201	39.201	39.201	38.301	39.201	39.601	39.601	39.601	39.601	39.601	39.601	39.201	39.401	38.601	38.101	38.101	38.701	38.401	38.601
MK249266	35.201	34.901	35.401	37.401	37.401	35.401	35.801	36.201	37.501	38.201	37.301	42.501	42.601	40.001	40.401	40.701	40.501	40.501	40.801	41.901	39.201	40.601	40.601	40.601	40.101	40.401	40.401	40.601	40.101	39.101	39.601	39.601	39.601	38.601	39.601	39.901	39.901	39.901	39.901	39.901	40.201	40.601	40.501	38.601	38.401	38.401	39.001	38.701	38.601
MK249282	35.301	36.801	34.601	35.601	35.601	36.001	35.501	36.401	37.101	38.601	36.701	41.501	40.701	40.601	41.401	40.601	39.301	39.301	39.601	40.801	39.201	38.601	38.601	38.601	38.401	38.801	38.801	39.501	40.001	39.101	39.201	39.201	39.201	38.301	39.201	39.601	39.601	39.601	39.601	39.601	39.901	39.501	38.801	39.301	38.801	38.801	39.401	39.101	39.901
MK249248	35.301	35.401	35.801	37.601	37.601	36.801	35.801	35.101	36.201	38.301	36.601	43.501	44.301	40.301	41.401	43.701	42.701	42.701	43.001	42.501	41.301	40.501	40.501	40.501	39.401	39.701	39.701	40.401	40.301	39.101	39.601	39.601	39.601	38.601	39.601	39.901	39.901	39.901	39.901	39.901	41.201	40.901	40.401	39.501	39.301	39.301	39.901	39.601	40.101
MK249258	35.201	35.201	35.801	37.701	37.701	36.601	35.501	35.201	36.501	37.901	36.601	43.801	44.601	39.601	41.601	42.901	42.701	42.701	43.001	42.801	40.701	41.001	41.001	41.001	39.401	39.701	39.701	40.901	40.301	39.101	39.601	39.601	39.601	38.601	39.601	39.901	39.901	39.901	39.901	39.901	40.501	40.901	40.501	39.501	39.301	39.301	39.901	39.601	40.101
MK249262	35.201	35.201	35.801	37.701	37.701	36.601	35.501	35.201	36.501	37.901	36.601	43.801	44.601	39.601	41.601	42.901	42.701	42.701	43.001	42.801	40.701	41.001	41.001	41.001	39.401	39.701	39.701	40.901	40.301	39.101	39.601	39.601	39.601	38.601	39.601	39.901	39.901	39.901	39.901	39.901	40.501	40.901	40.501	39.501	39.301	39.301	39.901	39.601	40.101
MK249272	35.201	35.201	35.801	37.701	37.701	36.601	35.501	35.201	36.501	37.901	36.601	43.801	44.601	39.601	41.601	42.901	42.701	42.701	43.001	42.801	40.701	41.001	41.001	41.001	39.401	39.701	39.701	40.901	40.301	39.101	39.601	39.601	39.601	38.601	39.601	39.901	39.901	39.901	39.901	39.901	40.501	40.901	40.501	39.501	39.301	39.301	39.901	39.601	40.101
MK249277	35.201	35.201	35.801	37.701	37.701	36.601	35.501	35.201	36.501	37.901	36.601	43.801	44.601	39.601	41.601	42.901	42.701	42.701	43.001	42.801	40.701	41.001	41.001	41.001	39.401	39.701	39.701	40.901	40.301	39.101	39.601	39.601	39.601	38.601	39.601	39.901	39.901	39.901	39.901	39.901	40.501	40.901	40.501	39.501	39.301	39.301	39.901	39.601	40.101
MK249281	35.201	35.201	35.801	37.701	37.701	36.601	35.501	35.201	36.501	37.901	36.601	43.801	44.601	39.601	41.601	42.901	42.701	42.701	43.001	42.801	40.701	41.001	41.001	41.001	39.401	39.701	39.701	40.901	40.301	39.101	39.601	39.601	39.601	38.601	39.601	39.901	39.901	39.901	39.901	39.901	40.501	40.901	40.501	39.501	39.301	39.301	39.901	39.601	40.101
MK249303	35.201	35.201	35.801	37.701	37.701	36.601	35.501	35.201	36.501	37.901	36.601	43.801	44.601	39.601	41.601	42.901	42.701	42.701	43.001	42.801	40.701	41.001	41.001	41.001	39.401	39.701	39.701	40.901	40.301	39.101	39.601	39.601	39.601	38.601	39.601	39.901	39.901	39.901	39.901	39.901	40.501	40.901	40.501	39.501	39.301	39.301	39.901	39.601	40.101
MK249290	35.301	35.401	35.801	37.601	37.601	36.801	35.801	35.101	36.201	38.301	36.601	43.501	44.301	40.301	41.401	43.701	42.701	42.701	43.001	42.501	41.301	40.501	40.501	40.501	39.401	39.701	39.701	40.401	40.301	39.101	39.601	39.601	39.601	38.601	39.601	39.901	39.901	39.901	39.901	39.901	41.201	40.901	40.401	39.501	39.301	39.301	39.901	39.601	40.101
MK249295	35.301	35.401	35.801	37.601	37.601	36.801	35.801	35.101	36.201	38.301	36.601	43.501	44.301	40.301	41.401	43.701	42.701	42.701	43.001	42.501	41.301	40.501	40.501	40.501	39.401	39.701	39.701	40.401	40.301	39.101	39.601	39.601	39.601	38.601	39.601	39.901	39.901	39.901	39.901	39.901	41.201	40.901	40.401	39.501	39.301	39.301	39.901	39.601	40.101
MK249283	35.301	35.701	35.801	37.601	37.601	37.101	35.801	35.101	36.201	38.301	36.601	43.101	43.901	39.901	41.101	43.401	42.401	42.401	42.701	42.101	41.001	40.201	40.201	40.201	39.101	39.401	39.401	40.101	40.001	39.401	39.901	39.901	39.901	38.901	39.901	40.201	40.201	40.201	40.201	40.201	40.901	40.601	40.101	39.201	39.001	39.001	39.601	39.301	39.801
MK249280	34.401	34.501	35.101	36.701	36.701	35.901	35.801	34.501	35.501	37.701	36.001	43.501	43.601	39.901	41.101	42.701	42.401	42.401	42.701	41.801	41.001	39.601	39.601	39.601	38.401	38.801	38.801	39.801	40.001	39.401	39.601	39.601	39.601	38.601	39.601	39.901	39.901	39.901	39.901	39.901	40.601	40.301	39.701	39.801	39.301	39.301	39.901	39.601	40.401
KT862245	34.701	35.401	33.701	36.301	36.301	34.801	35.301	39.401	39.201	39.301	38.301	39.901	40.001	39.601	40.201	40.901	39.901	39.901	40.301	38.701	38.201	38.301	38.301	38.301	40.301	40.001	40.001	39.901	40.401	40.601	40.701	40.701	40.701	39.401	40.701	40.701	40.701	40.701	40.701	40.701	41.001	40.701	40.301	40.501	39.701	39.701	39.401	39.001	39.701
KT862247	34.701	35.401	33.701	36.301	36.301	34.801	35.301	39.401	39.201	39.301	38.301	39.901	40.001	39.601	40.201	40.901	39.901	39.901	40.301	38.701	38.201	38.301	38.301	38.301	40.301	40.001	40.001	39.901	40.401	40.601	40.701	40.701	40.701	39.401	40.701	40.701	40.701	40.701	40.701	40.701	41.001	40.701	40.301	40.501	39.701	39.701	39.401	39.001	39.701
KJ547641	37.701	39.101	37.701	38.701	38.701	40.801	37.601	38.501	39.001	40.501	39.901	37.301	37.001	38.801	37.901	40.401	39.801	39.801	39.501	40.601	39.001	39.801	39.801	39.801	39.001	39.301	39.301	39.801	40.001	40.701	40.501	40.501	40.501	39.201	40.501	40.801	40.801	40.801	40.801	40.801	40.201	39.901	40.101	40.801	40.601	40.601	40.301	39.901	41.101
MH545509	33.401	33.901	32.401	33.401	33.401	35.401	34.701	36.901	37.301	35.101	33.901	40.201	40.301	39.201	37.301	39.701	39.001	39.001	39.001	38.401	37.401	35.701	35.701	35.701	36.601	37.001	37.001	38.301	39.401	37.601	37.701	37.701	37.701	37.501	37.701	37.701	37.701	37.701	37.701	37.701	37.601	37.301	36.801	38.801	38.601	38.601	38.601	38.301	38.801
MK433234	32.301	33.601	31.501	34.301	34.301	34.101	34.101	34.501	34.901	36.401	36.501	39.101	38.301	38.601	38.201	37.901	38.601	38.601	38.001	40.201	36.701	34.501	34.501	34.501	34.901	35.201	35.201	34.801	35.201	36.701	36.201	36.201	36.201	34.901	36.201	36.201	36.201	36.201	36.201	36.201	35.601	35.401	37.101	36.401	35.701	35.701	36.001	35.701	37.101
MK433239	35.401	36.201	33.601	35.801	35.801	34.901	35.801	39.501	39.901	36.401	41.401	37.701	37.501	37.501	40.301	41.501	40.801	40.801	40.201	40.401	40.801	36.801	36.801	36.801	36.601	36.901	36.901	37.101	37.601	37.901	37.701	37.701	37.701	36.501	37.701	37.701	37.701	37.701	37.701	37.701	37.101	36.501	37.901	37.701	37.201	37.201	37.201	36.901	38.001
GQ365709	38.101	36.801	37.101	40.201	40.201	40.801	36.501	40.701	40.701	36.401	37.601	39.101	38.801	38.601	39.101	40.501	39.601	39.601	39.201	38.901	38.101	38.401	38.401	38.401	38.901	39.201	39.201	39.001	38.901	38.001	38.101	38.101	38.101	37.201	38.101	38.101	38.101	38.101	38.101	38.101	37.801	37.201	38.001	38.101	38.301	38.301	38.601	38.301	37.801
KF268025	38.401	36.801	37.401	40.501	40.501	40.801	36.801	40.701	40.701	36.401	37.301	39.101	39.101	38.601	39.101	40.801	39.901	39.901	39.601	38.901	38.401	38.401	38.401	38.401	38.901	39.201	39.201	39.001	38.901	38.001	38.101	38.101	38.101	37.201	38.101	38.101	38.101	38.101	38.101	38.101	37.801	37.201	38.001	38.101	38.301	38.301	38.601	38.301	37.801
KF268026	38.401	36.801	37.401	40.501	40.501	40.801	36.801	40.701	40.701	36.401	37.301	39.101	39.101	38.601	39.101	40.801	39.901	39.901	39.601	38.901	38.401	38.401	38.401	38.401	38.901	39.201	39.201	39.001	38.901	38.001	38.101	38.101	38.101	37.201	38.101	38.101	38.101	38.101	38.101	38.101	37.801	37.201	38.001	38.101	38.301	38.301	38.601	38.301	37.801
KF268027	38.401	36.801	37.401	40.501	40.501	40.801	36.801	40.701	40.701	36.401	37.301	39.101	39.101	38.601	39.101	40.801	39.901	39.901	39.601	38.901	38.401	38.401	38.401	38.401	38.901	39.201	39.201	39.001	38.901	38.001	38.101	38.101	38.101	37.201	38.101	38.101	38.101	38.101	38.101	38.101	37.801	37.201	38.001	38.101	38.301	38.301	38.601	38.301	37.801
KF268028	38.401	36.801	37.401	40.501	40.501	40.801	36.801	40.701	40.701	36.401	37.301	39.101	39.101	38.601	39.101	40.801	39.901	39.901	39.601	38.901	38.401	38.401	38.401	38.401	38.901	39.201	39.201	39.001	38.901	38.001	38.101	38.101	38.101	37.201	38.101	38.101	38.101	38.101	38.101	38.101	37.801	37.201	38.001	38.101	38.301	38.301	38.601	38.301	37.801
KM598383	38.401	36.801	37.401	40.501	40.501	40.801	36.801	40.701	40.701	36.401	37.301	39.101	39.101	38.601	39.101	40.801	39.901	39.901	39.601	38.901	38.401	38.401	38.401	38.401	38.901	39.201	39.201	39.001	38.901	38.001	38.101	38.101	38.101	37.201	38.101	38.101	38.101	38.101	38.101	38.101	37.801	37.201	38.001	38.101	38.301	38.301	38.601	38.301	37.801
KM598382	38.401	36.801	37.401	40.501	40.501	40.801	36.801	40.701	40.701	36.401	37.301	39.101	39.101	38.601	39.101	40.801	39.901	39.901	39.601	38.901	38.401	38.401	38.401	38.401	38.901	39.201	39.201	39.001	38.901	38.001	38.101	38.101	38.101	37.201	38.101	38.101	38.101	38.101	38.101	38.101	37.801	37.201	38.001	38.101	38.301	38.301	38.601	38.301	37.801
KM598384	39.401	38.101	38.301	40.501	40.501	40.401	36.801	40.701	40.701	36.401	37.301	39.101	39.101	38.601	39.101	40.801	39.901	39.901	39.601	38.901	38.401	38.401	38.401	38.401	38.901	39.201	39.201	39.001	38.901	38.001	38.101	38.101	38.101	37.201	38.101	38.101	38.101	38.101	38.101	38.101	37.801	37.201	38.001	38.101	38.301	38.301	38.601	38.301	37.801
KJ547636	37.301	36.801	35.501	37.401	37.401	36.701	38.501	39.301	39.901	36.001	39.401	38.601	40.501	37.701	38.701	41.501	41.201	41.201	40.901	39.701	37.201	35.801	35.801	35.801	35.001	35.301	35.301	36.501	36.601	36.701	37.101	37.101	37.101	36.201	37.101	37.101	37.101	37.101	37.101	37.101	37.101	36.801	36.101	37.801	38.201	38.201	38.201	37.901	37.801
JQ412057	35.701	36.701	36.501	38.901	38.901	38.401	34.001	36.101	36.001	36.601	38.401	39.201	38.701	40.101	41.501	41.401	40.101	40.101	40.401	41.501	39.601	38.401	38.401	38.401	38.801	38.401	38.401	39.901	40.101	39.901	40.301	40.301	40.301	39.001	40.301	40.301	40.301	40.301	40.301	40.301	40.001	39.701	40.401	40.601	40.501	40.501	40.501	40.101	40.301
JQ412056	36.101	37.001	36.901	38.901	38.901	38.701	34.301	35.601	36.001	36.901	39.001	38.601	38.001	40.401	41.501	41.401	40.101	40.101	40.401	41.501	39.601	38.401	38.401	38.401	39.101	38.801	38.801	39.901	40.101	39.901	40.301	40.301	40.301	39.001	40.301	40.301	40.301	40.301	40.301	40.301	40.001	39.701	40.401	40.601	40.501	40.501	40.501	40.101	40.301
MH939380	35.901	36.701	34.601	35.701	35.701	36.401	35.501	37.601	38.101	36.901	37.301	40.101	40.801	39.501	43.001	41.801	40.601	40.601	40.901	40.801	40.901	38.701	38.701	38.701	40.701	40.401	40.401	40.301	40.801	40.101	40.301	40.301	40.301	39.001	40.301	39.901	39.901	39.901	39.901	39.901	40.601	40.301	42.301	42.801	42.301	42.301	42.601	42.301	42.801
KT862253	35.001	36.101	36.001	36.601	36.601	36.901	34.401	35.401	35.901	36.001	37.001	38.701	39.301	39.501	41.001	40.701	40.701	40.701	40.401	41.601	38.801	37.101	37.101	37.101	38.001	37.701	37.701	36.901	37.301	40.201	40.301	40.301	40.601	39.701	40.601	40.301	40.301	40.301	40.301	40.301	38.501	38.101	41.401	39.701	39.201	39.201	39.501	39.201	39.001
MH939377	36.101	35.501	34.701	37.001	37.001	35.501	36.001	35.501	36.301	36.101	37.301	41.001	40.801	40.601	42.201	41.201	40.601	40.601	40.901	41.401	39.101	37.901	37.901	37.901	39.201	38.901	38.901	39.401	39.901	39.601	39.701	39.701	39.701	38.801	39.701	39.401	39.401	39.401	39.401	39.401	39.701	39.401	40.801	41.601	41.201	41.201	41.501	41.201	41.301
MH939378	36.301	35.701	34.901	37.201	37.201	35.701	36.201	36.001	36.801	36.601	37.501	41.501	41.301	41.101	42.701	41.701	41.101	41.101	41.401	41.901	39.601	38.401	38.401	38.401	39.701	39.401	39.401	39.901	40.501	40.101	40.301	40.301	40.301	39.001	40.301	39.901	39.901	39.901	39.901	39.901	40.301	39.901	41.301	42.101	41.701	41.701	42.001	41.701	41.801
MH939379	36.301	35.701	34.901	37.201	37.201	35.701	36.201	36.001	36.801	36.601	37.501	41.501	41.301	41.101	42.701	41.701	41.101	41.101	41.401	41.901	39.601	38.401	38.401	38.401	39.701	39.401	39.401	39.901	40.501	40.101	40.301	40.301	40.301	39.001	40.301	39.901	39.901	39.901	39.901	39.901	40.301	39.901	41.301	42.101	41.701	41.701	42.001	41.701	41.801
MH545506	32.101	32.501	31.101	34.001	34.001	33.201	33.701	33.701	34.401	33.101	32.801	38.001	36.801	39.001	41.001	40.001	39.301	39.301	39.701	38.201	38.401	36.201	36.201	36.201	34.001	33.701	33.701	37.201	37.201	38.101	37.701	37.701	37.701	37.001	37.701	37.401	37.401	37.401	37.401	37.401	37.401	37.001	38.101	38.401	38.101	38.101	38.401	38.101	38.401
MH545503	35.101	34.401	34.301	35.601	35.601	34.701	33.401	33.301	34.701	32.901	35.101	37.201	37.201	37.801	39.201	39.901	38.501	38.501	38.801	38.801	37.001	36.401	36.401	36.401	37.001	36.701	36.701	36.401	36.401	37.701	37.701	37.701	37.701	38.401	38.401	37.401	37.401	37.401	37.401	37.401	37.001	36.701	37.701	37.801	37.501	37.501	37.801	37.501	39.401
MH545504	35.901	35.701	35.601	36.601	36.601	35.701	35.201	35.701	36.201	35.601	36.701	41.301	41.301	40.901	40.101	41.501	40.901	40.901	41.201	42.001	39.701	40.001	40.001	40.001	41.801	41.501	41.501	41.001	41.601	42.401	42.601	42.601	42.601	41.301	42.601	42.301	42.301	42.301	42.301	42.301	41.301	41.001	44.701	42.901	42.401	42.401	42.801	42.401	42.901
MH545505	35.601	36.101	34.601	36.301	36.301	35.701	34.601	36.001	36.501	35.601	37.001	42.001	41.601	41.501	40.701	42.101	41.501	41.501	41.801	42.301	40.101	40.301	40.301	40.301	42.201	41.801	41.801	41.301	41.901	42.801	43.201	43.201	43.201	41.901	43.201	42.901	42.901	42.901	42.901	42.901	42.001	41.701	45.001	43.201	43.101	43.101	43.401	43.101	43.201
MG641197	34.601	34.901	32.401	36.501	36.801	35.801	36.501	33.601	33.901	36.601	33.001	36.601	37.601	38.601	39.901	42.001	39.201	39.201	38.901	40.401	36.901	37.601	37.601	37.601	36.701	36.301	36.301	38.201	38.701	36.101	36.201	36.201	36.201	35.501	36.201	36.201	36.201	36.201	36.201	36.201	35.801	36.501	36.901	36.301	36.401	36.401	36.401	36.101	36.301
MK570221	35.601	33.801	35.301	34.401	34.701	34.901	34.001	35.601	35.601	36.901	33.301	35.601	36.401	35.501	39.001	37.701	36.601	36.601	36.901	37.701	35.801	34.701	34.701	34.701	37.001	37.301	37.301	35.201	35.301	35.401	35.501	35.501	35.501	34.501	35.501	35.501	35.501	35.501	35.501	35.501	35.601	35.301	34.901	36.401	36.201	36.201	35.801	35.501	37.001
MG571101	34.401	34.501	33.901	33.101	33.101	32.701	34.701	35.901	37.501	39.501	38.501	34.901	34.601	35.901	37.501	37.001	37.001	37.001	36.701	35.801	34.501	37.501	37.501	37.501	38.101	38.501	38.501	39.101	38.801	36.201	36.301	36.301	36.301	35.401	36.301	36.301	36.301	36.301	36.301	36.301	36.901	36.601	36.801	38.901	39.001	39.001	38.701	38.301	39.201
KP263547	32.101	32.401	31.701	35.301	35.301	31.401	33.701	34.201	33.201	38.501	35.501	31.901	34.001	35.601	37.101	36.101	36.301	36.301	36.001	33.301	33.401	39.101	39.101	39.101	38.501	38.501	38.501	37.901	37.601	37.101	37.601	37.601	37.601	36.901	37.601	37.601	37.601	37.601	37.601	37.601	38.601	38.301	37.901	35.801	36.201	36.201	36.501	36.201	35.401
KF371636	33.701	32.101	31.201	34.301	34.301	32.401	35.201	35.901	35.901	37.901	34.801	34.001	34.101	34.001	36.501	37.001	37.001	37.001	36.701	33.201	33.401	35.901	35.901	35.901	38.601	38.901	38.901	35.601	36.001	35.601	35.401	35.401	35.401	34.501	35.401	35.401	35.401	35.401	35.401	35.401	34.801	34.501	34.901	37.001	36.801	36.801	37.101	36.801	37.001
KT862249	34.801	38.901	36.001	35.401	35.401	38.501	37.001	36.101	36.101	37.801	40.501	37.701	37.901	37.001	38.801	39.501	38.901	38.901	38.601	39.401	35.801	38.101	38.101	38.101	39.901	39.901	39.901	39.701	39.901	37.201	38.001	38.001	38.001	36.701	38.001	38.001	38.001	38.001	38.001	38.001	38.301	38.001	36.901	35.801	36.501	36.501	36.501	36.201	35.501
KT862251	34.701	38.501	35.901	35.101	35.101	38.201	37.001	36.001	36.001	37.701	39.201	38.401	39.201	38.201	37.501	39.001	38.401	38.401	38.101	38.801	37.101	37.001	37.001	37.001	38.001	38.001	38.001	39.101	39.301	36.601	37.301	37.301	37.301	36.101	37.301	37.301	37.301	37.301	37.301	37.301	37.701	37.301	36.301	35.501	36.201	36.201	36.201	35.901	35.201
MF173067	34.101	35.801	33.301	32.301	32.301	36.301	35.601	34.301	35.301	35.401	38.801	35.901	36.601	34.801	36.401	37.501	37.501	37.501	37.101	35.701	33.001	35.701	35.701	35.701	37.401	37.401	37.401	37.901	38.401	36.001	36.701	36.701	36.701	35.501	36.701	36.701	36.701	36.701	36.701	36.701	37.101	36.701	36.301	36.001	36.301	36.301	36.301	36.001	35.201
MF173065	34.601	37.401	34.901	36.101	36.101	37.101	36.701	34.401	34.101	36.001	37.901	36.501	37.901	36.701	39.101	39.901	39.601	39.601	39.201	38.601	34.901	37.301	37.301	37.301	38.101	38.101	38.101	39.501	39.701	37.601	38.301	38.301	38.301	37.101	38.301	38.301	38.301	38.301	38.301	38.301	38.301	38.001	37.201	37.101	37.801	37.801	38.101	37.801	36.401
MH545510	33.101	34.101	34.001	35.301	35.301	36.401	36.301	35.001	35.001	37.601	34.601	33.801	34.201	35.101	35.701	34.301	35.001	35.001	34.601	34.801	35.701	33.901	33.901	33.901	35.701	35.701	35.701	34.501	34.801	34.201	34.201	34.201	34.201	33.201	34.201	34.201	34.201	34.201	34.201	34.201	34.901	34.501	33.901	35.001	35.001	35.001	34.601	34.301	34.601
KT732814	36.901	37.701	36.901	37.501	37.501	37.801	37.801	34.201	34.901	37.401	39.001	36.901	36.201	37.501	39.701	40.201	38.401	38.401	38.101	38.701	37.501	36.601	36.601	36.601	35.701	35.701	35.701	37.301	36.701	36.701	37.201	37.201	37.201	35.901	37.201	37.201	37.201	37.201	37.201	37.201	36.901	36.501	36.901	37.501	37.501	37.501	37.501	37.201	37.501
KR912221	37.001	37.201	36.001	36.401	36.401	35.301	36.601	34.501	35.301	38.601	38.201	38.801	38.001	38.201	38.001	38.501	38.201	38.201	37.901	37.701	38.601	40.201	40.201	40.201	37.801	38.101	38.101	38.001	38.401	40.401	40.601	40.601	40.601	39.701	40.601	40.301	40.301	40.301	40.301	40.301	40.001	39.701	39.101	38.801	39.101	39.101	39.401	39.101	38.801
MK570218	36.401	36.701	34.501	35.101	35.101	35.701	37.101	36.301	36.501	36.201	35.401	39.101	39.201	38.101	38.301	39.201	37.301	37.301	37.301	39.401	36.801	39.301	39.301	39.301	37.501	37.201	37.201	39.501	39.001	39.101	39.901	39.901	39.901	39.201	39.901	40.201	40.201	40.201	40.201	40.201	39.201	38.901	40.001	37.001	37.801	38.101	37.801	37.501	37.301
MK570204	37.401	37.501	36.201	34.801	34.801	36.601	38.601	37.601	37.801	37.101	37.701	40.101	40.201	38.401	38.201	38.801	37.801	37.801	37.501	39.801	37.601	40.301	40.301	40.301	39.201	38.801	38.801	39.801	39.401	41.301	42.101	42.101	42.101	41.501	42.101	42.401	42.401	42.401	42.401	42.401	41.501	41.101	42.201	40.201	41.001	41.301	41.301	41.001	39.901
MK570212	37.101	37.501	36.501	35.701	35.701	36.601	38.801	36.901	37.101	36.201	38.001	39.101	38.901	38.801	38.201	38.401	37.501	37.501	37.201	40.401	37.001	39.501	39.501	39.501	38.401	38.101	38.101	39.801	39.401	39.401	40.201	40.201	40.201	39.601	40.201	40.501	40.501	40.501	40.501	40.501	39.601	39.201	40.301	39.901	40.601	41.001	40.601	40.301	39.901
KT732807	38.101	39.001	37.901	36.701	36.701	39.101	43.001	35.201	35.201	38.701	35.801	44.301	42.701	43.701	42.801	42.901	42.601	42.601	42.301	43.001	41.201	41.901	41.901	41.901	39.401	39.001	39.001	41.601	40.901	41.701	42.101	42.101	42.101	40.501	41.701	42.101	42.101	42.101	42.101	42.101	41.701	41.101	42.901	42.801	43.101	43.101	43.101	42.801	42.301
KT732809	37.801	38.601	37.601	36.401	36.401	38.701	42.701	34.901	34.901	38.401	35.501	44.001	42.301	44.001	43.101	43.201	42.901	42.901	42.601	43.301	41.501	41.601	41.601	41.601	39.001	38.701	38.701	41.201	40.601	41.401	41.701	41.701	41.701	40.101	41.401	41.701	41.701	41.701	41.701	41.701	41.401	40.801	42.501	42.401	42.801	42.801	42.801	42.401	42.001
KT732810	38.101	38.301	37.901	36.201	36.201	38.701	43.801	35.201	35.201	38.701	35.501	43.601	42.001	44.001	42.501	42.601	42.301	42.301	41.901	43.001	40.901	41.601	41.601	41.601	38.401	38.101	38.101	41.201	40.601	41.401	41.701	41.701	41.701	40.101	41.401	41.701	41.701	41.701	41.701	41.701	41.401	40.801	42.501	42.401	42.801	42.801	42.801	42.401	42.001
KT732808	38.801	39.001	37.301	37.401	37.401	38.701	42.001	34.901	34.901	37.101	37.201	42.201	41.901	40.201	40.101	40.101	40.101	40.101	39.101	41.001	39.201	39.201	39.201	39.201	37.301	37.001	37.001	39.501	38.801	40.101	40.501	40.501	40.501	38.801	40.101	40.501	40.501	40.501	40.501	40.501	40.101	39.501	40.801	41.001	41.301	41.601	41.301	41.001	40.501
KT732811	37.101	38.401	37.501	37.701	37.701	38.501	42.801	34.801	35.001	38.501	35.401	43.201	43.301	42.501	41.401	42.101	42.101	42.101	42.501	42.201	41.601	40.301	40.301	40.301	40.101	39.801	39.801	41.201	41.101	42.801	43.601	43.601	43.601	42.001	43.301	43.301	43.301	43.301	43.301	43.301	43.301	42.601	43.001	43.001	43.601	43.601	44.001	43.601	43.201
KT732812	38.301	39.001	37.001	37.801	37.801	38.401	41.001	34.201	34.201	37.101	37.201	42.101	42.501	40.801	41.201	40.101	40.001	40.001	39.001	41.301	38.901	39.501	39.501	39.501	39.201	38.801	38.801	39.801	39.201	41.401	41.701	41.701	41.701	40.101	41.401	41.701	41.701	41.701	41.701	41.701	41.401	40.701	41.701	41.601	41.901	42.201	41.901	41.601	41.801
KT732806	38.101	39.101	37.101	38.201	38.201	38.901	42.401	37.601	37.201	40.301	37.201	43.201	42.301	44.101	43.601	43.801	43.401	43.401	43.101	43.601	42.201	40.001	40.001	40.001	39.801	39.501	39.501	41.801	41.101	42.501	42.701	42.701	42.701	41.101	42.401	42.701	42.701	42.701	42.701	42.701	42.401	41.701	43.101	43.201	43.501	43.501	43.501	43.201	42.301
MK249242	38.301	41.101	36.601	37.301	37.301	39.001	43.401	36.401	36.601	39.901	36.701	44.801	43.301	43.401	43.801	43.101	42.701	42.701	42.401	43.601	43.101	41.301	41.301	41.301	40.801	40.501	40.501	41.901	41.801	42.901	43.601	43.601	43.601	41.701	43.301	43.601	43.601	43.601	43.601	43.601	43.301	42.701	43.401	42.801	43.701	43.701	43.701	43.401	42.401
MK249273	38.301	41.101	36.601	37.301	37.301	39.001	43.401	36.401	36.601	39.901	36.701	44.801	43.301	43.401	43.801	43.101	42.701	42.701	42.401	43.601	43.101	41.301	41.301	41.301	40.801	40.501	40.501	41.901	41.801	42.901	43.601	43.601	43.601	41.701	43.301	43.601	43.601	43.601	43.601	43.601	43.301	42.701	43.401	42.801	43.701	43.701	43.701	43.401	42.401
MH939384	36.501	38.201	34.501	37.401	37.401	35.201	41.001	34.601	35.401	38.701	35.601	41.701	41.501	40.901	44.001	41.401	41.101	41.101	40.801	41.601	40.301	37.501	37.501	37.501	37.001	36.701	36.701	39.401	38.901	39.201	39.701	39.701	39.701	38.701	39.701	39.701	39.701	39.701	39.701	39.701	39.401	39.001	40.301	42.301	42.701	42.701	42.701	42.401	42.301
MK570210	35.801	37.601	33.901	37.101	37.101	36.501	39.401	35.401	36.201	40.401	35.601	41.201	40.701	41.301	43.701	41.401	40.801	40.801	40.501	41.401	39.701	38.101	38.101	38.101	37.301	37.001	37.001	39.101	38.601	39.901	40.301	40.301	40.301	39.401	40.301	40.301	40.301	40.301	40.301	40.301	40.001	39.701	40.601	41.001	41.501	41.501	41.501	41.201	41.001
MK433241	37.701	38.501	36.701	38.101	38.101	37.901	36.801	36.301	35.901	35.701	35.501	40.801	40.601	39.201	41.101	41.501	41.901	41.901	41.501	40.401	40.601	39.801	39.801	39.801	38.801	39.101	39.101	41.401	41.001	40.501	41.301	41.301	41.301	40.301	41.301	41.001	41.001	41.001	41.001	41.001	41.001	40.301	41.901	41.301	42.101	42.101	41.401	41.101	40.601
MG641194	36.801	35.601	35.201	35.301	35.301	34.201	36.701	34.301	32.901	35.701	35.101	37.401	36.901	37.501	39.701	42.101	40.801	40.801	41.201	38.101	36.301	38.101	38.101	38.101	38.401	38.101	38.101	38.101	38.101	38.901	38.901	38.901	38.901	37.901	38.901	38.901	38.901	38.901	38.901	38.901	38.901	38.701	38.601	37.701	38.401	38.401	38.401	38.101	38.401
MG641199	36.801	35.601	35.201	35.301	35.301	34.201	36.701	34.301	32.901	35.701	35.101	37.401	36.901	37.501	39.701	42.101	40.801	40.801	41.201	38.101	36.301	38.101	38.101	38.101	38.401	38.101	38.101	38.101	38.101	38.901	38.901	38.901	38.901	37.901	38.901	38.901	38.901	38.901	38.901	38.901	38.901	38.701	38.601	37.701	38.401	38.401	38.401	38.101	38.401
MG641196	36.201	35.601	34.501	35.601	35.601	33.601	37.401	34.001	32.901	35.401	35.101	37.101	36.601	37.201	40.101	41.801	40.801	40.801	41.201	38.501	36.301	37.201	37.201	37.201	37.401	37.101	37.101	38.101	38.101	38.601	38.601	38.601	38.601	37.601	38.601	38.601	38.601	38.601	38.601	38.601	38.601	38.401	38.301	38.001	38.701	38.701	38.701	38.401	38.701
MG641200	36.301	35.801	34.601	35.701	35.701	33.701	37.501	34.101	33.001	35.501	35.201	36.901	36.701	37.301	40.201	41.901	41.001	41.001	41.301	38.601	36.801	37.301	37.301	37.301	37.201	37.201	37.201	37.901	37.901	38.701	38.701	38.701	38.701	37.701	38.701	38.701	38.701	38.701	38.701	38.701	38.701	38.501	38.401	38.101	38.801	38.801	38.801	38.501	38.801
KT732801	35.401	35.701	35.601	35.401	35.401	34.501	35.801	33.601	33.601	36.201	36.301	39.201	40.001	36.501	40.801	40.101	40.101	40.101	40.101	37.901	35.601	37.701	37.701	37.701	36.901	36.901	36.901	39.501	39.301	37.501	37.401	37.401	37.401	36.501	37.401	37.401	37.401	37.401	37.401	37.401	37.701	37.401	37.801	36.401	37.001	37.001	37.301	37.001	36.401
KT732802	34.701	34.701	34.801	34.601	34.601	35.101	36.801	34.901	34.901	36.801	35.701	39.501	40.301	36.301	41.101	41.401	41.101	41.101	41.101	37.501	37.901	38.701	38.701	38.701	37.501	37.501	37.501	39.801	39.601	37.101	37.401	37.401	37.401	36.501	37.401	37.401	37.401	37.401	37.401	37.401	37.701	37.401	37.501	37.101	38.001	38.001	38.301	38.001	37.101
KT732803	36.601	35.901	36.101	36.301	36.301	34.301	37.001	33.401	33.401	35.801	35.001	37.901	39.001	36.501	41.601	41.701	41.301	41.301	41.301	37.501	39.501	38.801	38.801	38.801	37.501	37.501	37.501	40.101	39.701	38.301	38.701	38.701	38.701	37.701	38.701	38.701	38.701	38.701	38.701	38.701	39.001	38.701	39.001	39.401	39.701	39.701	39.701	39.401	39.001
MG571087	34.501	34.601	35.301	33.901	33.901	33.801	35.001	32.901	32.801	33.401	35.401	35.701	36.801	36.501	39.701	38.401	37.201	37.201	37.201	37.301	36.801	35.401	35.401	35.401	34.501	34.501	34.501	37.601	37.701	35.601	35.701	35.701	35.701	34.801	35.701	35.701	35.701	35.701	35.701	35.701	36.101	35.701	36.201	35.401	36.701	36.701	36.701	36.401	35.401
MK570223	36.701	35.801	35.501	34.301	34.301	33.401	36.301	34.501	34.401	34.001	36.301	37.601	39.001	36.601	41.201	40.201	39.301	39.301	39.301	38.201	37.701	37.001	37.001	37.001	36.101	36.101	36.101	37.901	38.001	37.201	37.301	37.301	37.301	36.401	37.301	37.301	37.301	37.301	37.301	37.301	37.601	37.301	38.101	36.701	38.001	38.001	38.001	37.701	36.701
MG641198	35.001	35.901	35.401	34.101	34.101	34.501	35.001	35.101	35.201	36.001	35.701	41.501	42.201	38.401	41.201	41.201	40.501	40.501	40.501	40.301	39.701	37.101	37.101	37.101	36.601	36.201	36.201	38.201	36.601	37.401	37.701	37.701	37.701	37.401	37.701	37.401	37.401	37.401	37.401	37.401	37.501	36.801	38.101	37.701	38.001	38.001	38.001	37.701	38.001
KM598388	34.101	34.701	34.601	34.701	34.701	32.801	35.201	33.101	33.401	35.801	34.601	39.901	40.101	36.801	38.601	40.001	40.301	40.301	39.701	38.601	38.801	34.701	34.701	34.701	35.901	35.501	35.501	35.401	35.801	35.701	36.501	36.501	36.501	36.501	36.201	36.801	36.801	36.801	36.801	36.801	35.801	35.801	36.601	35.601	35.801	35.801	35.801	35.401	35.601
KM598387	34.701	35.301	35.301	35.301	35.301	33.401	35.801	34.101	34.401	36.401	34.901	40.601	40.701	37.401	39.201	40.601	40.901	40.901	40.301	39.301	39.701	35.301	35.301	35.301	36.801	36.501	36.501	36.101	36.101	36.401	37.101	37.101	37.101	36.501	36.801	37.401	37.401	37.401	37.401	37.401	36.501	36.501	37.301	35.601	36.401	36.401	36.401	36.101	35.601
KF371635	38.501	38.501	37.301	36.901	36.901	38.601	38.501	37.301	37.001	34.701	34.801	39.601	37.301	39.501	44.701	44.401	44.101	44.101	44.401	39.801	40.101	43.201	43.201	43.201	45.101	44.701	44.701	44.101	44.501	46.801	46.601	46.601	46.601	44.701	46.301	46.601	46.601	46.601	46.601	46.601	46.301	45.701	45.101	44.701	44.601	44.601	44.601	44.901	45.001
HQ335086	38.701	38.101	37.801	35.101	35.101	40.501	39.201	40.901	41.201	37.801	38.501	37.701	37.401	37.501	39.701	38.801	38.801	38.801	38.501	39.701	35.801	38.901	38.901	38.901	38.801	38.801	38.801	41.201	41.401	40.401	40.601	40.601	40.601	39.001	40.601	40.601	40.601	40.601	40.601	40.601	40.601	39.901	40.801	42.001	42.101	42.101	41.801	42.101	42.001
MH939431	38.201	37.701	38.401	39.101	39.101	38.101	37.901	37.901	37.301	37.101	39.401	41.601	41.001	42.601	41.901	42.001	41.301	41.301	41.001	42.001	41.701	41.901	41.901	41.901	38.801	38.801	38.801	42.301	41.901	45.001	45.401	45.401	45.401	43.801	45.401	45.401	45.401	45.401	45.401	45.401	45.901	46.101	44.201	41.801	42.201	42.501	42.501	42.901	41.801
MK433242	42.101	41.901	38.201	37.701	37.701	41.701	40.801	36.001	36.701	37.601	42.301	40.201	40.201	40.901	42.101	43.001	42.701	42.701	42.401	41.001	39.001	36.601	36.601	36.601	38.501	38.501	38.501	36.901	37.301	40.301	41.101	41.101	41.101	39.801	41.101	41.101	41.101	41.101	41.101	41.101	40.401	40.101	39.401	39.201	39.901	39.901	40.301	40.301	39.201
MK483082_Capybara_genomovirus_10_cap1_694	38.501	39.401	37.201	37.501	37.801	38.101	37.501	34.801	34.801	40.301	33.601	39.801	38.601	40.901	42.201	41.201	40.901	40.901	40.601	40.401	40.801	36.101	36.101	36.101	35.901	35.501	35.501	37.101	36.501	35.001	35.701	35.701	35.701	34.401	35.701	35.701	35.701	35.701	35.701	35.701	35.701	35.701	35.901	36.801	37.601	37.601	37.601	37.301	36.801
KF371631	37.201	39.501	35.401	36.301	36.701	39.701	39.701	34.901	34.401	39.701	37.001	37.401	37.201	36.701	40.401	38.401	38.101	38.101	37.701	36.201	39.601	36.101	36.101	36.101	34.901	34.901	34.901	34.901	35.001	37.001	37.401	37.401	37.401	36.101	37.401	37.101	37.101	37.101	37.101	37.101	37.401	37.101	37.301	34.801	35.301	35.301	35.601	35.301	34.501
MH939385	39.801	41.001	38.501	37.501	37.801	42.901	42.101	35.101	34.801	41.401	36.501	41.201	40.901	39.701	41.601	41.601	42.601	43.001	42.301	39.801	42.201	37.301	37.301	37.301	36.201	36.201	36.201	36.401	36.301	40.501	40.901	40.901	41.301	39.901	41.301	40.901	40.901	40.901	40.901	40.901	40.901	40.601	41.201	37.301	37.701	37.701	38.001	37.701	36.901
MH939435	39.101	41.601	38.801	37.701	38.101	42.101	40.101	34.401	33.501	38.701	35.101	39.401	39.901	40.101	39.701	38.401	38.101	38.401	37.701	37.801	43.001	37.501	37.501	37.501	36.401	36.401	36.401	37.201	37.301	40.801	41.301	41.301	41.601	39.901	41.601	41.301	41.301	41.301	41.301	41.301	41.301	40.901	41.701	37.901	38.401	38.401	38.701	38.401	37.601
MH939444	38.801	41.601	39.101	38.101	38.401	41.801	38.701	34.101	34.101	39.701	34.801	39.401	39.901	40.101	39.201	38.401	38.101	38.401	37.701	37.801	43.001	37.501	37.501	37.501	36.101	36.101	36.101	37.201	37.301	40.801	41.301	41.301	41.601	39.901	41.601	41.301	41.301	41.301	41.301	41.301	41.301	40.901	41.701	37.901	38.401	38.401	38.701	38.401	37.601
MH939440	39.601	41.601	38.601	38.401	38.701	41.101	41.701	35.501	35.001	41.101	32.401	40.501	41.401	40.001	40.301	39.701	40.101	40.101	39.701	40.601	41.701	36.201	36.201	36.201	35.001	35.001	35.001	35.601	35.701	38.701	39.101	39.101	39.101	37.501	39.101	39.101	39.101	39.101	39.101	39.101	39.101	38.801	39.001	36.601	37.001	37.001	37.401	37.001	36.301
MH939449	39.401	40.601	38.001	37.601	37.901	41.101	40.401	35.601	35.001	40.801	31.601	38.601	39.201	41.301	39.901	39.701	39.701	39.701	39.401	40.301	41.701	35.901	35.901	35.901	35.001	35.001	35.001	35.601	35.701	38.701	39.101	39.101	39.101	37.501	39.101	39.101	39.101	39.101	39.101	39.101	39.101	38.801	39.301	36.601	37.001	37.001	37.401	37.001	36.301
MH939450	38.301	39.201	37.901	35.701	36.001	37.201	39.901	32.201	32.201	37.301	31.101	37.501	36.801	40.101	40.601	40.601	40.601	40.601	40.301	38.201	38.001	35.301	35.301	35.301	33.301	33.301	33.301	34.601	34.701	37.401	37.801	37.801	37.801	36.201	37.801	37.801	37.801	37.801	37.801	37.801	37.801	37.501	38.001	35.901	36.401	36.401	36.701	36.401	35.601
MK249245	36.301	38.501	34.601	35.001	35.301	36.701	36.901	36.001	36.301	38.101	35.101	40.001	41.001	40.301	40.101	38.101	39.101	39.101	38.801	36.901	41.001	34.201	34.201	34.201	32.301	32.301	32.301	35.501	34.801	36.501	37.001	37.001	37.001	36.001	37.001	37.001	37.001	37.001	37.001	37.001	37.001	37.001	35.901	37.401	37.801	37.801	38.201	37.801	37.001
MK249261	36.301	38.501	34.601	35.001	35.301	36.701	36.901	36.001	36.301	38.101	35.101	40.001	41.001	40.301	40.101	38.101	39.101	39.101	38.801	36.901	41.001	34.201	34.201	34.201	32.301	32.301	32.301	35.501	34.801	36.501	37.001	37.001	37.001	36.001	37.001	37.001	37.001	37.001	37.001	37.001	37.001	37.001	35.901	37.401	37.801	37.801	38.201	37.801	37.001
MK249254	36.701	37.001	36.001	35.301	35.601	37.301	34.901	35.301	34.901	37.801	33.801	39.001	40.001	38.601	39.201	37.501	38.101	38.101	37.801	38.401	40.301	34.301	34.301	34.301	31.501	31.501	31.501	35.201	34.601	36.201	36.301	36.301	36.301	35.701	36.301	36.301	36.301	36.301	36.301	36.301	36.301	36.301	35.901	36.001	36.101	36.101	36.401	36.101	35.601
KF371630	36.001	34.101	34.501	34.401	34.701	34.001	35.401	30.101	30.701	38.801	34.901	33.701	34.401	33.001	34.301	34.301	35.201	35.201	34.601	33.001	34.601	33.101	33.101	33.101	35.501	35.501	35.501	32.601	33.601	33.001	33.101	33.101	33.101	32.801	33.101	33.101	33.101	33.101	33.101	33.101	33.101	32.501	32.801	34.401	34.501	34.001	33.301	33.301	33.801
[truncated: 377 more columns]

## Sheet: CP
82	MK483084_Capybara_genomovirus_12_cap1_1725	33.201	30.301	33.301	33.001	33.301	33.301	32.001	35.101	31.101	27.101	21.001	24.201	24.201	27.201	24.701	24.801	25.901	24.501	29.101	32.501	29.001	31.701	31.701	36.501	30.401	35.501	35.501	35.501	33.401	37.201	37.201	37.501	38.901	38.501	35.801	29.101	32.301	33.101	33.301	33.901	33.401	36.401	42.601	42.601	42.601	34.701	34.701	34.701
236	MK483083_Capybara_genomovirus_11_cap1_1674	34.601	35.701	34.001	34.301	27.501	28.401	34.101	28.901	24.201	26.001	25.501	25.301	25.301	27.801	24.301	25.501	25.801	28.101	29.901	28.601	31.201	29.201	29.201	36.701	34.301	33.301	33.301	33.701	31.201	33.301	33.901	34.601	37.001	36.901	36.401	35.901	37.701	35.301	29.001	34.501	33.101	27.301	36.601	36.601	36.601	38.201	38.201	38.201
272	MK483072_Capybara_genomovirus_1_cap1_SP_603	33.001	30.501	31.501	31.201	31.801	32.101	32.101	32.001	27.901	29.001	25.401	27.001	27.001	27.301	23.501	24.401	24.301	22.901	29.201	33.001	32.701	33.901	33.901	37.501	38.401	37.101	37.101	36.701	33.901	35.701	36.101	36.101	38.601	38.901	40.001	34.601	39.001	34.601	34.401	38.301	36.601	35.501	44.401	44.401	44.801	41.701	41.701	41.701
282	MK483081_Capybara_genomovirus_9_cap1_561	33.901	32.001	33.101	33.101	30.701	29.101	33.301	31.901	27.001	30.201	22.801	29.501	29.501	25.301	24.201	25.901	25.701	25.101	27.401	32.401	31.401	33.301	33.301	39.301	34.401	35.701	35.701	35.401	32.701	37.101	38.301	38.701	37.701	37.701	38.401	37.601	40.301	41.401	38.501	40.501	38.901	35.601	42.201	42.201	42.201	43.601	43.601	43.601
292	MK483073_Capybara_genomovirus_2_cap1_52	36.401	33.901	35.601	35.601	31.201	30.801	35.401	34.701	33.301	30.601	25.601	26.101	26.101	30.201	25.701	26.201	26.801	26.801	29.601	34.601	29.401	34.801	34.801	37.501	38.501	36.301	36.301	36.301	34.201	40.001	36.001	36.301	38.901	38.901	41.301	36.501	41.101	41.501	36.701	41.401	35.601	38.401	43.801	43.801	43.801	44.901	44.901	44.901
293	MK483074_Capybara_genomovirus_2_cap1_64	38.701	34.301	36.301	36.301	34.401	34.101	34.301	34.401	33.701	31.701	24.801	29.101	29.101	28.001	24.201	25.101	25.301	26.301	29.901	35.301	30.001	34.801	34.801	38.201	38.201	37.701	37.701	37.701	36.801	40.001	36.601	37.001	40.301	40.301	41.501	37.501	42.101	41.501	37.501	43.401	37.701	38.801	45.201	45.201	45.201	44.601	44.601	44.601
300	MK483078_Capybara_genomovirus_6_cap1_100	29.401	30.401	31.701	31.301	33.501	32.401	28.101	32.701	31.501	31.001	26.501	27.301	27.301	27.301	25.501	27.001	27.001	25.601	27.501	32.301	28.401	36.401	36.401	37.101	38.501	35.501	35.501	35.501	33.101	41.301	39.001	39.801	39.501	39.101	37.401	37.501	38.301	38.401	35.101	41.001	36.501	35.101	46.301	46.601	46.601	41.301	41.301	41.301
362	MK483075_Capybara_genomovirus_3_cap1_53	32.301	31.901	31.201	31.201	28.501	28.501	27.601	31.801	33.701	30.201	23.601	23.801	23.801	28.801	32.401	32.001	32.801	29.301	32.601	33.801	32.501	37.901	37.901	34.801	39.701	38.001	38.001	38.001	36.201	41.301	39.001	39.401	43.201	43.601	40.701	35.901	40.001	39.601	43.001	40.801	36.901	41.001	47.601	47.601	47.601	39.601	39.601	39.601
363	MK483085_Capybara_genomovirus_13_cap1_2766	32.001	30.901	29.001	29.001	29.501	29.101	28.801	31.801	27.101	29.001	22.601	24.501	24.501	28.801	27.801	27.801	28.601	24.801	35.101	31.501	33.501	36.801	36.801	38.401	37.001	37.401	37.401	37.401	34.301	39.401	36.301	36.601	39.201	39.201	40.301	38.301	42.301	42.401	43.101	41.301	38.901	39.601	42.001	42.001	42.301	37.901	37.901	37.901
364	MK483080_Capybara_genomovirus_8_cap1_358	29.001	29.001	29.401	29.401	30.101	30.701	29.601	33.701	29.001	30.201	22.101	24.101	24.101	27.301	25.801	26.101	25.901	28.701	33.201	32.501	36.101	35.701	35.701	34.501	39.101	40.001	40.001	40.001	38.801	40.001	39.701	40.401	41.001	41.001	39.401	33.701	38.301	39.701	40.301	40.601	35.501	38.201	45.101	45.101	45.401	42.501	42.501	42.501
365	MK483077_Capybara_genomovirus_5_cap1_2730	34.301	32.101	34.901	34.501	30.701	31.001	30.401	29.201	29.301	27.801	19.901	25.901	25.901	25.101	23.701	25.401	25.601	29.001	28.901	33.201	29.301	36.401	36.401	41.901	42.401	36.101	36.101	36.101	32.601	38.701	37.801	38.201	37.101	37.101	40.801	35.101	37.501	35.901	39.401	39.601	37.101	41.401	44.201	44.201	44.201	40.901	40.901	40.901
372	MK483076_Capybara_genomovirus_4_cap1_57	30.401	31.401	32.201	32.201	30.201	30.201	25.301	28.401	27.901	27.901	27.701	26.401	26.401	26.901	25.201	25.801	26.301	22.801	28.701	30.001	29.301	30.901	30.901	36.801	34.601	36.501	36.501	36.501	34.401	38.401	40.601	40.901	42.001	40.901	37.901	31.801	33.201	35.501	32.801	34.201	32.601	33.601	38.801	38.501	38.501	37.501	37.501	37.501
382	MK483079_Capybara_genomovirus_7_cap1_101	31.301	32.601	34.901	34.901	30.701	30.201	25.201	33.901	32.501	31.101	24.801	25.001	25.001	23.201	24.101	24.601	23.601	24.601	33.601	31.801	32.501	32.501	32.501	33.901	34.301	32.501	32.501	32.501	31.101	35.301	36.701	36.401	37.901	40.501	33.201	34.101	37.801	36.301	39.101	40.101	40.501	31.301	35.201	35.201	35.201	35.001	35.001	35.001
425	MK483082_Capybara_genomovirus_10_cap1_694	33.701	34.401	33.201	33.201	30.301	31.501	25.201	32.301	26.401	28.401	26.101	27.101	27.101	26.601	23.601	24.501	24.701	24.501	28.201	29.801	30.101	27.601	27.601	30.101	27.301	27.601	27.601	28.001	25.401	29.201	29.101	28.401	30.101	30.101	28.301	27.801	27.801	28.201	26.101	28.501	26.301	24.601	29.201	29.601	30.001	30.101	30.101	30.101
1		KJ938717	MH378453	MK249238	MK249289	KY056250	MG846357	KJ547634	MF327559	LK931484	MH973741	KF371631	MK249245	MK249261	MH939385	MH939440	MH939449	MH939450	MK249254	KP974693	KP263547	MK433239	MH939435	MH939444	KY312558	KM510192	MH939432	MH939451	MH939448	MH939447	MH939446	MK570217	MK570222	MK570219	MK570220	KT732814	MH545508	KJ547640	KJ547637	KM821747	KJ547638	KJ547639	KF371633	KT862243	KT862246	KT862244	MK249235	MK249248	MK249258
2	KJ938717	100.001
3	MH378453	86.701	100.001
4	MK249238	82.101	86.101	100.001
5	MK249289	82.101	86.401	99.701	100.001
6	KY056250	54.501	49.701	51.901	51.901	100.001
7	MG846357	54.501	49.801	50.801	50.801	99.701	100.001
8	KJ547634	50.701	49.001	47.601	47.601	49.001	48.101	100.001
9	MF327559	49.301	46.201	48.501	48.501	48.801	48.801	41.701	100.001
10	LK931484	36.501	39.201	38.201	38.501	36.701	35.801	31.801	37.201	100.001
11	MH973741	41.501	42.001	40.601	41.001	42.501	42.501	35.601	38.301	36.901	100.001
12	KF371631	21.501	23.901	22.701	23.701	24.601	24.601	26.001	26.101	24.201	22.301	100.001
13	MK249245	29.801	28.101	29.801	29.801	31.801	31.801	29.301	28.801	24.501	30.701	34.801	100.001
14	MK249261	29.801	28.101	29.801	29.801	31.801	31.801	29.301	28.801	24.501	30.701	34.801	100.001	100.001
15	MH939385	29.901	29.701	29.501	29.501	28.701	28.201	25.801	28.501	26.701	28.901	34.701	29.201	29.201	100.001
16	MH939440	27.301	26.901	26.401	26.801	25.601	25.601	27.701	28.201	26.901	28.201	33.101	26.401	26.401	72.401	100.001
17	MH939449	28.501	27.701	28.701	29.101	27.701	27.701	26.301	27.501	27.201	28.301	33.301	28.201	28.201	78.701	93.201	100.001
18	MH939450	28.801	28.001	28.701	29.101	27.401	27.401	27.001	27.501	27.801	27.301	33.301	28.601	28.601	78.101	93.601	99.601	100.001
19	MK249254	28.301	24.601	25.701	25.701	26.901	26.901	29.801	27.301	26.201	26.901	28.701	31.101	31.101	44.601	42.901	45.601	44.901	100.001
20	KP974693	32.601	32.501	29.301	29.301	33.801	33.801	28.401	35.101	27.801	30.701	26.301	33.101	33.101	28.301	28.201	28.601	28.201	32.401	100.001
21	KP263547	29.001	28.401	27.601	27.301	29.601	29.701	29.301	27.401	25.201	27.901	22.501	28.601	28.601	29.301	28.101	29.501	29.601	28.101	32.701	100.001
22	MK433239	32.001	30.001	28.501	28.501	26.601	26.601	28.701	28.901	26.301	29.901	26.901	26.501	26.501	29.601	30.101	28.101	30.101	25.701	31.001	41.401	100.001
23	MH939435	31.901	29.801	32.701	32.301	30.201	30.701	29.501	30.501	30.501	30.301	21.201	21.801	21.801	27.001	23.301	24.601	24.401	23.801	28.701	35.101	31.201	100.001
24	MH939444	31.901	29.801	32.701	32.301	30.201	30.701	29.501	30.501	30.501	30.301	21.201	21.801	21.801	27.001	23.301	24.601	24.401	23.801	28.701	35.101	31.201	100.001	100.001
25	KY312558	33.101	31.901	33.801	33.801	28.601	27.801	28.901	32.301	27.601	28.701	21.101	25.201	25.201	22.001	21.501	22.101	22.601	25.501	26.701	31.901	29.901	29.801	29.801	100.001
26	KM510192	32.701	31.301	34.101	34.101	25.801	25.801	33.001	33.201	24.301	26.601	28.601	25.901	25.901	31.601	27.801	27.301	27.301	29.401	30.901	31.801	31.001	31.001	31.001	40.601	100.001
27	MH939432	33.101	32.101	31.601	31.601	27.701	27.201	30.201	35.801	31.601	29.301	26.801	25.601	25.601	30.901	28.101	29.901	29.701	27.301	33.801	31.801	33.201	33.001	33.001	32.501	71.701	100.001
28	MH939451	33.101	32.101	31.601	31.601	27.701	27.201	30.201	35.801	31.601	29.301	26.801	25.601	25.601	30.901	28.101	29.901	29.701	27.301	33.801	31.801	33.201	33.001	33.001	32.501	71.701	100.001	100.001
29	MH939448	33.101	32.101	31.601	31.601	27.701	27.201	30.201	35.801	31.601	29.301	27.301	25.601	25.601	30.901	28.101	29.901	29.701	27.301	33.801	31.801	33.201	33.301	33.301	32.501	71.701	99.701	99.701	100.001
30	MH939447	31.601	30.701	30.201	30.201	25.301	24.701	27.701	33.701	28.901	27.601	25.701	23.801	23.801	29.701	27.701	28.401	28.201	27.301	32.001	30.101	30.901	30.501	30.501	30.301	71.301	95.801	95.801	95.501	100.001
31	MH939446	33.101	32.201	33.501	33.501	25.701	26.901	28.201	37.501	28.001	29.801	23.901	30.601	30.601	31.501	29.901	29.501	31.001	27.801	31.901	34.801	31.001	31.801	31.801	37.301	68.001	68.901	68.901	68.501	65.901	100.001
32	MK570217	31.801	31.201	33.301	33.301	29.301	29.301	30.501	34.101	27.201	26.201	24.901	25.801	25.801	29.901	27.301	26.401	27.701	30.001	33.801	33.801	29.101	31.601	31.601	31.201	50.001	46.901	46.901	46.901	44.601	49.501	100.001
33	MK570222	32.101	31.901	34.001	34.001	30.101	30.101	30.901	34.101	27.501	26.201	25.601	26.201	26.201	29.101	26.501	25.701	26.901	29.701	33.101	33.801	29.401	31.901	31.901	31.501	50.401	47.201	47.201	47.201	44.901	50.201	99.001	100.001
34	MK570219	30.601	33.301	34.901	34.901	28.201	27.501	28.801	33.501	31.001	28.901	27.201	27.901	27.901	28.201	24.201	24.401	25.701	24.501	33.301	38.001	35.001	33.501	33.501	33.201	52.401	52.001	52.001	52.001	50.301	53.901	70.701	71.701	100.001
35	MK570220	30.201	33.301	34.901	34.901	28.001	27.501	30.301	33.801	31.401	28.901	26.201	29.501	29.501	28.201	24.901	25.201	26.401	24.501	32.501	38.001	35.401	31.901	31.901	33.201	51.501	51.301	51.301	51.301	49.701	55.101	71.301	72.301	99.001	100.001
36	KT732814	33.601	32.701	31.901	32.301	32.501	32.401	25.801	31.301	29.101	28.501	26.301	26.701	26.701	26.501	24.201	26.001	25.601	23.801	29.601	37.101	32.701	34.401	34.401	36.501	40.801	38.801	38.801	38.801	36.201	42.601	42.101	42.401	44.301	44.001	100.001
37	MH545508	30.901	30.901	29.001	29.001	27.401	26.601	29.601	26.901	27.701	30.201	23.501	28.201	28.201	23.201	21.501	22.001	21.801	23.401	28.401	29.901	30.001	31.501	31.501	33.701	30.401	36.801	36.801	36.801	34.201	35.401	36.601	37.201	35.701	35.501	49.501	100.001
38	KJ547640	32.101	31.901	30.301	30.301	27.001	26.201	30.701	29.101	28.601	31.701	25.901	29.501	29.501	27.801	24.701	25.201	25.001	23.001	33.301	32.001	33.001	33.101	33.101	37.501	37.201	40.101	40.101	40.101	37.501	41.301	39.201	39.901	39.601	39.401	54.801	91.601	100.001
39	KJ547637	30.901	31.101	30.501	30.501	27.801	28.101	29.601	32.501	29.001	29.701	26.801	26.801	26.801	28.101	22.301	23.101	23.401	24.201	29.801	32.501	34.101	30.401	30.401	32.101	37.001	42.601	42.601	42.601	39.901	41.101	39.201	39.901	40.501	40.501	52.301	74.701	82.601	100.001
40	KM821747	30.601	30.601	29.201	29.201	27.401	27.401	29.201	29.401	28.901	32.701	28.401	27.901	27.901	26.501	24.001	24.501	24.501	24.901	34.901	35.501	33.101	37.601	37.601	34.301	37.101	42.901	42.901	42.901	41.701	42.501	41.001	41.701	43.501	43.101	53.601	60.701	69.301	67.301	100.001
41	KJ547638	30.201	29.101	31.301	31.301	27.801	27.801	28.601	32.701	28.501	30.901	27.301	25.001	25.001	28.101	23.601	25.301	25.501	25.701	31.101	30.501	32.301	30.401	30.401	34.701	37.901	44.601	44.601	44.601	41.901	48.701	43.701	44.001	41.501	41.501	54.501	57.901	63.801	63.701	70.801	100.001
42	KJ547639	31.001	29.201	29.701	30.801	24.801	24.301	26.001	30.301	27.201	27.401	25.701	24.301	24.301	27.101	23.501	22.801	23.201	27.001	30.501	33.801	33.701	31.301	31.301	36.801	41.601	42.101	42.101	42.101	39.501	42.801	41.501	42.201	39.901	39.901	55.401	54.601	61.901	63.501	65.401	64.801	100.001
43	KF371633	31.301	33.301	33.101	33.101	34.301	33.101	32.501	32.601	28.701	28.101	22.601	27.801	27.801	25.001	22.601	25.001	24.301	25.001	29.801	32.501	30.501	34.301	34.301	36.101	37.601	33.701	33.701	33.701	31.001	37.901	36.201	36.201	37.601	37.201	37.901	37.101	41.301	41.301	39.401	35.701	34.601	100.001
44	KT862243	35.701	35.701	33.801	33.801	34.701	34.401	29.201	31.601	30.301	27.601	23.501	27.501	27.501	25.501	27.101	28.501	28.601	29.601	30.301	31.801	29.701	31.901	31.901	37.901	35.301	36.001	36.001	36.001	33.201	38.301	40.401	40.801	40.601	40.601	41.001	36.801	39.901	40.101	38.601	38.201	41.201	46.301	100.001
45	KT862246	36.201	34.901	33.601	33.601	35.001	34.801	29.501	31.601	30.701	28.401	23.501	27.501	27.501	25.501	27.101	28.501	28.601	29.601	30.301	31.801	29.701	31.601	31.601	37.501	36.801	37.901	37.901	37.901	35.101	38.301	41.301	41.701	40.601	40.601	41.001	36.801	39.901	40.101	38.601	38.201	41.201	46.601	99.701	100.001
46	KT862244	36.201	34.901	33.601	33.601	35.001	34.801	29.501	31.601	30.701	28.401	23.801	27.501	27.501	25.501	27.101	28.501	28.601	29.601	30.301	31.801	29.401	31.601	31.601	37.901	36.801	37.901	37.901	37.901	35.101	38.301	41.301	41.701	40.601	40.601	41.301	35.701	40.201	40.501	39.001	38.201	41.501	46.601	99.301	99.701	100.001
47	MK249235	31.401	35.301	32.701	32.701	31.001	31.201	34.101	32.401	31.101	29.701	24.201	28.601	28.601	29.601	25.401	26.301	26.501	25.501	33.601	33.201	31.501	33.701	33.701	36.401	42.901	39.601	39.601	39.601	35.801	38.901	32.801	33.101	38.201	37.901	42.401	37.201	40.901	39.101	37.801	39.801	38.301	43.501	48.201	48.201	48.201	100.001
48	MK249248	31.401	35.301	32.701	32.701	31.001	31.201	34.101	32.401	31.101	29.701	24.201	28.601	28.601	29.601	25.401	26.301	26.501	25.501	33.601	33.201	31.501	33.701	33.701	36.401	42.901	39.601	39.601	39.601	35.801	38.901	32.801	33.101	38.201	37.901	42.401	37.201	40.901	39.101	37.801	39.801	38.301	43.501	48.201	48.201	48.201	100.001	100.001
49	MK249258	31.401	35.301	32.701	32.701	31.001	31.201	34.101	32.401	31.101	29.701	24.201	28.601	28.601	29.601	25.401	26.301	26.501	25.501	33.601	33.201	31.501	33.701	33.701	36.401	42.901	39.601	39.601	39.601	35.801	38.901	32.801	33.101	38.201	37.901	42.401	37.201	40.901	39.101	37.801	39.801	38.301	43.501	48.201	48.201	48.201	100.001	100.001	100.001
50	MK249262	31.401	35.301	32.701	32.701	31.001	31.201	34.101	32.401	31.101	29.701	24.201	28.601	28.601	29.601	25.401	26.301	26.501	25.501	33.601	33.201	31.501	33.701	33.701	36.401	42.901	39.601	39.601	39.601	35.801	38.901	32.801	33.101	38.201	37.901	42.401	37.201	40.901	39.101	37.801	39.801	38.301	43.501	48.201	48.201	48.201	100.001	100.001	100.001
51	MK249277	31.401	35.301	32.701	32.701	31.001	31.201	34.101	32.401	31.101	29.701	24.201	28.601	28.601	29.601	25.401	26.301	26.501	25.501	33.601	33.201	31.501	33.701	33.701	36.401	42.901	39.601	39.601	39.601	35.801	38.901	32.801	33.101	38.201	37.901	42.401	37.201	40.901	39.101	37.801	39.801	38.301	43.501	48.201	48.201	48.201	100.001	100.001	100.001
52	MK249295	31.401	35.301	32.701	32.701	31.001	31.201	34.101	32.401	31.101	29.701	24.201	28.601	28.601	29.601	25.401	26.301	26.501	25.501	33.601	33.201	31.501	33.701	33.701	36.401	42.901	39.601	39.601	39.601	35.801	38.901	32.801	33.101	38.201	37.901	42.401	37.201	40.901	39.101	37.801	39.801	38.301	43.501	48.201	48.201	48.201	100.001	100.001	100.001
53	MK249303	31.401	35.301	32.701	32.701	31.001	31.201	34.101	32.401	31.101	29.701	24.201	28.601	28.601	29.601	25.401	26.301	26.501	25.501	33.601	33.201	31.501	33.701	33.701	36.401	42.901	39.601	39.601	39.601	35.801	38.901	32.801	33.101	38.201	37.901	42.401	37.201	40.901	39.101	37.801	39.801	38.301	43.501	48.201	48.201	48.201	100.001	100.001	100.001
54	MK249272	30.301	33.101	31.701	31.701	29.301	29.501	33.601	30.401	27.001	29.001	23.601	26.101	26.101	28.801	23.401	24.901	25.101	21.601	32.201	34.601	30.201	32.501	32.501	33.601	44.501	40.401	40.401	40.401	36.101	38.801	32.701	32.701	38.101	37.701	44.701	37.901	42.201	40.201	38.801	39.901	37.701	43.701	48.101	48.101	48.101	99.301	99.301	99.301
55	MK249281	31.401	35.301	33.101	33.101	30.701	30.801	34.401	32.001	31.501	30.101	24.501	29.001	29.001	29.601	25.401	26.301	26.501	25.101	33.201	33.601	31.501	33.701	33.701	36.001	43.301	39.901	39.901	39.901	36.201	38.901	33.101	33.401	38.601	38.201	42.401	37.501	41.201	39.501	38.201	39.801	38.301	42.901	47.501	47.501	47.501	99.401	99.401	99.401
56	MK249266	31.401	35.601	32.401	32.401	30.701	30.801	33.701	32.001	31.501	29.401	24.501	29.001	29.001	29.201	23.901	24.801	25.001	25.501	33.901	32.901	31.201	34.201	34.201	37.501	42.401	39.601	39.601	39.601	35.801	39.501	33.401	33.801	37.901	37.501	42.401	37.201	40.201	37.801	37.101	40.101	37.901	44.201	47.201	47.201	47.201	98.101	98.101	98.101
57	MK249290	31.601	34.901	32.601	32.601	29.801	30.001	32.701	32.201	31.101	29.201	23.101	29.101	29.101	29.501	24.601	25.601	25.701	24.701	33.101	34.601	30.901	32.801	32.801	35.901	41.801	39.201	39.201	39.201	35.401	38.501	32.601	31.601	37.201	36.901	45.101	36.801	40.101	38.401	35.401	38.401	36.601	42.801	47.601	47.601	47.601	99.001	99.001	99.001
58	MK249283	37.001	36.201	34.901	34.501	32.501	32.901	36.801	34.301	31.301	32.701	23.601	27.401	27.401	26.401	24.401	25.401	25.601	25.201	33.201	36.501	32.101	32.401	32.401	36.001	41.901	38.301	38.301	38.301	35.701	39.801	34.801	34.801	40.101	40.101	40.001	38.401	43.001	40.301	38.501	41.301	37.501	45.701	47.001	47.001	47.001	78.801	78.801	78.801
59	MK249237	31.901	33.001	33.501	33.801	33.201	32.901	35.301	33.601	30.801	29.801	26.201	26.601	26.601	26.001	26.101	27.501	27.201	24.301	33.501	34.301	31.801	34.401	34.401	37.101	42.701	37.301	37.301	37.301	34.601	38.601	34.001	34.301	39.801	39.401	39.701	38.401	40.701	40.001	38.901	38.201	36.501	43.401	46.201	46.201	46.201	72.701	72.701	72.701
60	MK249247	31.901	33.001	33.501	33.801	33.201	32.901	35.301	33.601	30.801	29.801	26.201	26.601	26.601	26.001	26.101	27.501	27.201	24.301	33.501	34.301	31.801	34.401	34.401	37.101	42.701	37.301	37.301	37.301	34.601	38.601	34.001	34.301	39.801	39.401	39.701	38.401	40.701	40.001	38.901	38.201	36.501	43.401	46.201	46.201	46.201	72.701	72.701	72.701
61	MK249249	31.901	33.001	33.501	33.801	33.201	32.901	35.301	33.601	30.801	29.801	26.201	26.601	26.601	26.001	26.101	27.501	27.201	24.301	33.501	34.301	31.801	34.401	34.401	37.101	42.701	37.301	37.301	37.301	34.601	38.601	34.001	34.301	39.801	39.401	39.701	38.401	40.701	40.001	38.901	38.201	36.501	43.401	46.201	46.201	46.201	72.701	72.701	72.701
62	MK249257	31.901	33.001	33.501	33.801	33.201	32.901	35.301	33.601	30.801	29.801	26.201	26.601	26.601	26.001	26.101	27.501	27.201	24.301	33.501	34.301	31.801	34.401	34.401	37.101	42.701	37.301	37.301	37.301	34.601	38.601	34.001	34.301	39.801	39.401	39.701	38.401	40.701	40.001	38.901	38.201	36.501	43.401	46.201	46.201	46.201	72.701	72.701	72.701
63	MK249259	31.901	33.001	33.501	33.801	33.201	32.901	35.301	33.601	30.801	29.801	26.201	26.601	26.601	26.001	26.101	27.501	27.201	24.301	33.501	34.301	31.801	34.401	34.401	37.101	42.701	37.301	37.301	37.301	34.601	38.601	34.001	34.301	39.801	39.401	39.701	38.401	40.701	40.001	38.901	38.201	36.501	43.401	46.201	46.201	46.201	72.701	72.701	72.701
64	MK249265	31.901	33.001	33.501	33.801	33.201	32.901	35.301	33.601	30.801	29.801	26.201	26.601	26.601	26.001	26.101	27.501	27.201	24.301	33.501	34.301	31.801	34.401	34.401	37.101	42.701	37.301	37.301	37.301	34.601	38.601	34.001	34.301	39.801	39.401	39.701	38.401	40.701	40.001	38.901	38.201	36.501	43.401	46.201	46.201	46.201	72.701	72.701	72.701
65	MK249267	31.901	33.001	33.501	33.801	33.201	32.901	35.301	33.601	30.801	29.801	26.201	26.601	26.601	26.001	26.101	27.501	27.201	24.301	33.501	34.301	31.801	34.401	34.401	37.101	42.701	37.301	37.301	37.301	34.601	38.601	34.001	34.301	39.801	39.401	39.701	38.401	40.701	40.001	38.901	38.201	36.501	43.401	46.201	46.201	46.201	72.701	72.701	72.701
66	MK249278	31.901	33.001	33.501	33.801	33.201	32.901	35.301	33.601	30.801	29.801	26.201	26.601	26.601	26.001	26.101	27.501	27.201	24.301	33.501	34.301	31.801	34.401	34.401	37.101	42.701	37.301	37.301	37.301	34.601	38.601	34.001	34.301	39.801	39.401	39.701	38.401	40.701	40.001	38.901	38.201	36.501	43.401	46.201	46.201	46.201	72.701	72.701	72.701
67	MK249284	31.901	33.001	33.501	33.801	33.201	32.901	35.301	33.601	30.801	29.801	26.201	26.601	26.601	26.001	26.101	27.501	27.201	24.301	33.501	34.301	31.801	34.401	34.401	37.101	42.701	37.301	37.301	37.301	34.601	38.601	34.001	34.301	39.801	39.401	39.701	38.401	40.701	40.001	38.901	38.201	36.501	43.401	46.201	46.201	46.201	72.701	72.701	72.701
68	MK249299	31.901	33.001	33.501	33.801	33.201	32.901	35.301	33.601	30.801	29.801	26.201	26.601	26.601	26.001	26.101	27.501	27.201	24.301	33.501	34.301	31.801	34.401	34.401	37.101	42.701	37.301	37.301	37.301	34.601	38.601	34.001	34.301	39.801	39.401	39.701	38.401	40.701	40.001	38.901	38.201	36.501	43.401	46.201	46.201	46.201	72.701	72.701	72.701
69	MK249291	31.901	33.001	33.501	33.801	33.201	32.901	35.301	33.601	31.501	29.501	26.601	26.601	26.601	25.701	25.701	27.101	26.801	24.301	33.501	34.301	31.801	34.401	34.401	36.701	42.701	37.301	37.301	37.301	34.901	38.601	33.701	34.001	39.401	39.001	39.701	38.401	40.701	40.001	38.901	38.201	36.201	43.401	45.801	45.801	45.801	72.301	72.301	72.301
70	MK249280	34.901	33.801	34.501	34.501	33.701	33.301	33.101	32.201	27.801	29.601	25.401	31.201	31.201	30.901	27.601	27.601	28.401	27.001	30.401	30.001	29.301	32.501	32.501	37.801	35.601	34.401	34.401	34.701	31.401	36.501	38.301	38.001	39.001	39.001	40.301	32.001	36.601	36.201	35.301	37.701	34.401	43.501	45.501	45.201	45.201	54.601	54.601	54.601
71	MK249282	33.001	34.301	33.601	33.601	33.301	33.701	34.101	31.501	30.701	34.101	23.601	29.301	29.301	28.501	28.701	29.001	29.801	23.301	27.801	29.501	29.901	34.401	34.401	38.701	36.801	34.501	34.501	34.801	31.501	39.501	37.501	37.901	36.901	36.101	39.601	33.601	37.201	35.401	35.501	38.401	34.501	42.501	45.101	45.101	45.101	55.201	55.201	55.201
72	KF371635	31.901	34.301	33.001	33.001	29.301	29.301	29.601	31.901	32.001	29.101	25.601	30.301	30.301	28.401	24.601	23.801	25.801	24.901	27.301	28.201	31.401	32.901	32.901	29.601	36.101	35.601	35.601	35.901	32.201	34.101	34.801	34.801	36.201	37.201	34.601	28.901	31.901	33.001	34.601	34.901	33.101	35.801	39.101	39.101	39.501	39.301	39.301	39.301
73	MK433242	31.501	32.701	31.801	31.801	30.601	30.601	29.601	32.101	32.601	28.101	24.901	29.001	29.001	31.601	26.901	28.501	29.601	24.601	30.201	32.701	29.301	34.001	34.001	31.001	34.501	36.401	36.401	36.701	33.301	35.101	36.201	36.201	35.701	36.001	39.101	33.901	37.001	36.301	38.001	35.901	35.701	36.201	39.101	39.101	39.101	43.001	43.001	43.001
74	KY312557	33.701	32.301	32.501	32.501	30.901	30.901	29.301	35.601	27.501	29.101	25.301	26.601	26.601	27.801	26.801	28.401	27.101	26.301	29.001	29.301	27.901	32.401	32.401	33.901	28.601	31.701	31.701	31.701	28.701	35.901	32.601	32.901	34.801	34.701	36.801	35.801	39.101	37.801	38.301	34.201	39.201	37.701	39.401	39.401	39.401	41.101	41.101	41.101
75	KY487842	33.301	31.901	32.101	32.101	30.501	30.501	29.701	35.601	27.101	28.801	25.701	27.001	27.001	27.401	27.001	28.701	27.401	26.301	28.701	29.301	27.601	32.001	32.001	33.901	28.101	31.401	31.401	31.401	28.301	35.601	32.201	32.601	34.501	34.401	36.801	35.501	38.801	37.501	37.901	33.901	38.801	37.401	39.101	39.101	39.101	40.701	40.701	40.701
76	KY487881	33.301	31.901	32.101	32.101	30.501	30.501	29.701	35.601	27.101	28.801	25.701	27.001	27.001	27.401	27.001	28.701	27.401	26.301	28.701	29.301	27.601	32.001	32.001	33.901	28.101	31.401	31.401	31.401	28.301	35.601	32.201	32.601	34.501	34.401	36.801	35.501	38.801	37.501	37.901	33.901	38.801	37.401	39.101	39.101	39.101	40.701	40.701	40.701
77	MF327570	34.101	34.401	36.201	36.601	33.601	33.701	32.501	36.301	31.201	30.801	21.601	28.301	28.301	24.501	22.701	23.201	22.401	25.101	31.901	31.401	30.101	35.301	35.301	33.801	38.601	34.101	34.101	34.101	31.101	36.901	36.701	37.101	38.801	38.801	37.701	38.301	39.601	36.801	36.601	40.701	33.901	37.701	43.801	43.801	43.801	46.501	46.501	46.501
78	MF327572	34.101	34.401	36.201	36.601	33.601	33.701	32.501	36.601	31.501	30.501	21.601	28.301	28.301	24.501	22.701	23.201	22.401	25.101	31.901	31.401	30.101	35.301	35.301	33.801	38.601	34.101	34.101	34.101	31.101	36.901	36.701	37.101	38.801	38.801	37.701	38.301	39.601	36.801	36.601	40.701	33.901	37.701	43.801	43.801	43.801	46.501	46.501	46.501
79	MH617534	34.801	34.801	32.201	32.601	30.701	31.501	30.401	34.901	29.901	31.101	22.101	26.001	26.001	28.001	23.001	24.001	23.301	24.201	33.201	28.501	28.801	29.301	29.301	29.901	34.101	37.201	37.201	37.201	33.701	34.601	35.201	35.901	38.901	38.901	36.801	35.401	37.401	38.501	39.101	35.801	34.201	36.601	40.801	40.801	40.801	40.701	40.701	40.701
80	HQ335086	31.401	31.001	32.201	32.201	31.801	31.401	32.001	31.301	30.901	31.701	25.501	25.101	25.101	25.201	24.501	26.301	26.501	26.201	34.401	33.001	32.601	29.501	29.501	33.601	35.801	36.101	36.101	36.101	33.401	38.101	35.401	35.701	39.501	39.501	39.701	33.801	34.201	34.401	33.501	37.801	34.001	36.001	34.801	34.801	34.801	37.301	37.301	37.301
81	MH939431	33.001	33.801	32.301	32.301	33.701	34.001	32.501	38.801	32.901	29.401	25.001	24.001	24.001	23.001	24.201	24.301	24.101	27.101	34.501	30.801	31.401	30.501	30.501	32.701	33.201	37.601	37.601	37.601	35.201	35.601	35.501	35.801	35.301	34.501	38.401	33.701	33.901	33.601	34.901	34.601	38.201	36.501	39.801	39.801	39.801	39.401	39.401	39.401
83	MK249293	32.401	34.301	35.001	34.701	32.101	31.701	30.701	33.701	33.601	28.501	24.101	24.601	24.601	25.601	27.101	28.001	28.901	25.701	28.601	31.601	27.001	28.701	28.701	35.201	35.201	36.401	36.401	36.401	34.601	39.001	37.101	37.501	41.801	41.101	35.601	31.201	36.001	35.001	36.801	36.301	33.501	32.201	41.001	41.001	41.001	34.801	34.801	34.801
84	MK570201	32.401	34.301	35.001	34.701	32.101	31.701	30.701	33.701	33.601	28.501	23.601	24.601	24.601	25.601	27.101	28.001	28.901	25.701	28.601	31.601	27.001	28.701	28.701	35.201	35.201	36.401	36.401	36.401	34.601	39.001	37.101	37.501	41.801	41.101	35.601	30.901	36.401	35.301	36.801	36.301	33.501	32.501	41.301	41.301	41.301	34.801	34.801	34.801
85	MK570206	32.001	33.201	34.701	34.301	32.501	32.101	30.301	33.301	33.201	28.501	23.601	25.001	25.001	25.901	26.701	28.001	28.901	25.001	27.901	31.301	28.101	28.701	28.701	35.201	34.801	35.701	35.701	35.701	33.901	38.001	37.201	37.201	40.601	39.901	34.901	30.201	36.401	34.301	36.401	35.901	34.201	34.801	41.701	41.701	41.701	34.501	34.501	34.501
86	MK570211	31.301	32.801	34.301	33.901	32.101	32.101	30.701	33.001	32.801	28.201	23.601	25.001	25.001	25.901	26.701	28.001	28.901	25.001	27.501	31.301	28.501	28.701	28.701	34.801	34.801	35.701	35.701	35.701	33.901	38.001	37.201	37.201	40.601	39.901	34.901	30.201	35.501	34.301	36.401	35.901	34.201	32.901	41.701	41.701	41.701	33.801	33.801	33.801
87	MK249296	31.101	34.901	34.401	34.101	30.001	29.701	27.701	33.801	32.601	27.601	24.201	26.001	26.001	25.601	26.701	27.701	27.301	24.301	28.201	30.301	28.301	27.301	27.301	33.201	33.801	33.301	33.301	33.301	31.601	37.701	35.201	36.501	37.901	37.601	35.301	31.001	35.201	33.801	35.201	36.301	33.901	32.501	38.101	38.101	38.101	34.801	34.801	34.801
88	MK249300	31.101	34.501	33.901	33.601	30.401	30.001	28.801	34.201	32.601	27.601	24.201	26.301	26.301	26.001	25.601	27.201	26.701	24.601	29.701	30.301	28.301	27.401	27.401	33.601	33.801	33.001	33.001	33.001	31.301	38.401	35.201	35.101	38.601	38.301	35.301	29.801	35.201	33.801	35.201	36.301	33.901	32.201	39.901	39.901	39.901	34.501	34.501	34.501
89	MK570203	29.701	33.101	33.901	33.601	30.801	30.401	28.801	33.701	33.001	27.601	24.801	26.001	26.001	26.001	24.201	25.701	25.301	24.601	28.601	30.301	28.301	27.401	27.401	33.601	33.301	34.001	34.001	34.001	32.301	38.401	35.201	35.101	38.601	39.001	35.301	29.301	35.201	33.801	35.201	36.301	33.901	32.201	40.301	40.301	40.301	34.801	34.801	34.801
90	MK570208	30.101	33.601	33.901	33.601	30.401	30.001	28.401	34.201	33.301	28.001	24.601	26.701	26.701	26.001	26.001	27.601	27.101	24.101	29.701	31.301	27.101	28.101	28.101	33.601	33.801	33.301	33.301	33.301	31.601	38.701	35.501	35.401	38.301	37.901	35.601	30.901	36.301	34.901	36.001	36.301	33.801	31.801	40.601	40.601	40.601	37.001	37.001	37.001
91	MK570207	30.101	31.701	31.901	31.601	29.501	29.101	28.501	32.201	33.701	27.201	24.101	26.001	26.001	26.001	25.801	27.501	27.001	24.501	29.301	29.701	27.201	27.201	27.201	33.301	32.001	31.301	31.301	31.301	30.201	36.901	33.601	33.501	37.501	37.201	34.801	29.001	34.701	32.801	36.001	34.501	32.501	31.201	39.801	39.801	39.801	34.401	34.401	34.401
92	KT862240	29.301	30.301	31.501	31.201	30.101	30.101	27.701	31.301	27.801	25.801	23.401	23.301	23.301	23.001	22.501	23.001	22.401	24.801	26.101	30.101	27.601	32.901	32.901	35.901	30.801	32.901	32.901	32.901	30.801	35.201	36.801	36.501	40.401	40.201	33.901	31.601	36.501	35.101	34.301	35.201	33.301	36.101	39.601	39.601	39.601	36.501	36.501	36.501
93	KT862252	29.301	30.301	31.501	31.201	30.101	30.101	27.701	31.701	27.801	26.101	23.401	23.301	23.301	23.001	22.501	23.001	22.401	24.801	26.101	30.101	27.601	33.301	33.301	35.901	30.801	32.901	32.901	32.901	30.801	35.201	36.801	36.501	40.401	40.201	33.901	31.601	36.501	35.101	34.301	35.201	33.301	36.101	39.601	39.601	39.601	36.501	36.501	36.501
94	KT862255	30.601	30.301	31.501	31.201	30.101	30.101	28.401	30.901	26.701	25.101	23.001	22.601	22.601	22.301	22.501	23.001	22.401	24.001	26.501	29.801	27.601	32.501	32.501	35.501	30.001	32.501	32.501	32.501	30.401	34.101	36.501	36.101	39.701	39.201	33.601	31.301	36.101	34.701	33.101	35.201	31.901	35.401	38.901	38.901	38.901	35.501	35.501	35.501
95	KJ547643	30.901	32.401	32.401	32.001	33.201	33.201	28.501	31.101	28.201	26.101	24.101	23.901	23.901	23.501	21.801	22.201	21.701	26.201	27.001	30.901	26.501	30.701	30.701	36.101	32.001	32.601	32.601	32.601	30.901	33.601	38.201	37.901	41.301	40.101	35.201	32.301	35.901	35.701	34.001	34.401	32.601	34.001	37.201	37.701	37.701	35.701	35.701	35.701
96	KF371634	33.601	35.901	34.901	34.501	33.001	33.001	31.001	29.601	31.001	29.601	22.901	23.301	23.301	23.201	23.801	24.301	24.501	22.801	26.701	34.001	29.701	29.901	29.901	35.901	33.601	39.601	39.601	39.601	38.201	38.501	37.801	36.501	36.101	38.801	37.801	34.301	36.701	40.501	38.601	38.801	36.201	34.601	40.601	40.601	40.601	37.601	37.601	37.601
97	KY214441	31.301	30.501	33.001	32.601	32.701	32.701	31.001	30.101	29.701	28.501	21.901	25.301	25.301	25.301	20.301	23.001	21.801	23.801	29.301	33.301	35.701	31.101	31.101	35.401	36.401	37.001	37.001	37.001	33.901	36.001	36.801	37.101	40.601	40.301	39.501	36.901	38.601	38.001	41.601	38.901	36.701	38.501	37.201	37.201	37.201	36.901	36.901	36.901
98	MF327571	25.701	27.201	28.901	28.401	25.601	27.101	21.801	27.101	27.301	27.401	21.501	24.901	24.901	20.601	22.001	22.501	21.001	22.801	26.301	30.301	30.401	28.101	28.101	33.801	28.001	36.801	36.801	36.801	32.101	35.701	31.301	31.301	33.301	33.301	33.501	36.701	37.101	34.601	35.401	33.501	33.301	34.801	36.101	36.101	36.101	34.501	34.501	34.501
99	MK249294	33.501	34.501	32.901	33.601	34.301	33.901	28.101	28.501	33.301	29.901	23.701	24.301	24.301	27.101	26.301	27.901	26.701	27.901	31.201	33.701	33.201	33.301	33.301	34.401	35.901	41.501	41.501	41.501	38.701	42.501	36.601	37.001	37.301	37.001	38.201	38.201	40.501	40.801	40.301	42.701	38.201	38.101	40.601	40.301	40.301	40.201	40.201	40.201
100	MK249240	31.301	32.401	31.301	31.001	27.001	27.301	29.301	29.101	28.901	29.201	26.301	29.001	29.001	29.301	25.901	28.101	27.801	27.301	30.201	33.801	31.301	30.601	30.601	36.601	39.301	39.301	39.301	39.301	36.601	38.501	38.401	38.701	36.801	36.801	39.701	34.701	39.401	39.201	37.801	43.701	36.201	34.101	39.201	39.201	39.201	39.701	39.701	39.701
101	MK249244	31.301	32.401	31.301	31.001	27.001	27.301	29.301	29.101	28.901	29.201	26.301	29.001	29.001	29.301	25.901	28.101	27.801	27.301	30.201	33.801	31.301	30.601	30.601	36.601	39.301	39.301	39.301	39.301	36.601	38.501	38.401	38.701	36.801	36.801	39.701	34.701	39.401	39.201	37.801	43.701	36.201	34.101	39.201	39.201	39.201	39.701	39.701	39.701
102	MK249253	31.301	32.401	31.301	31.001	27.001	27.301	29.301	29.101	28.901	29.201	26.301	29.001	29.001	29.301	25.901	28.101	27.801	27.301	30.201	33.801	31.301	30.601	30.601	36.601	39.301	39.301	39.301	39.301	36.601	38.501	38.401	38.701	36.801	36.801	39.701	34.701	39.401	39.201	37.801	43.701	36.201	34.101	39.201	39.201	39.201	39.701	39.701	39.701
103	MK249260	31.301	32.401	31.301	31.001	27.001	27.301	29.301	29.101	28.901	29.201	26.301	29.001	29.001	29.301	25.901	28.101	27.801	27.301	30.201	33.801	31.301	30.601	30.601	36.601	39.301	39.301	39.301	39.301	36.601	38.501	38.401	38.701	36.801	36.801	39.701	34.701	39.401	39.201	37.801	43.701	36.201	34.101	39.201	39.201	39.201	39.701	39.701	39.701
104	MK249292	31.301	32.401	31.301	31.001	27.001	27.301	29.301	29.101	28.901	29.201	26.301	29.001	29.001	29.301	25.901	28.101	27.801	27.301	30.201	33.801	31.301	30.601	30.601	36.601	39.301	39.301	39.301	39.301	36.601	38.501	38.401	38.701	36.801	36.801	39.701	34.701	39.401	39.201	37.801	43.701	36.201	34.101	39.201	39.201	39.201	39.701	39.701	39.701
105	MK249304	31.301	32.401	31.301	31.001	27.001	27.301	29.301	29.101	28.901	29.201	26.301	29.001	29.001	29.301	25.901	28.101	27.801	27.301	30.201	33.801	31.301	30.601	30.601	36.601	39.301	39.301	39.301	39.301	36.601	38.501	38.401	38.701	36.801	36.801	39.701	34.701	39.401	39.201	37.801	43.701	36.201	34.101	39.201	39.201	39.201	39.701	39.701	39.701
106	MK249250	31.301	32.401	31.301	31.001	27.001	27.301	29.301	29.101	28.901	29.201	25.901	29.001	29.001	29.301	25.901	28.101	27.801	27.301	30.201	33.401	31.301	30.601	30.601	36.601	40.401	39.301	39.301	39.301	36.601	38.501	38.001	38.401	36.801	36.801	39.701	33.601	38.201	39.201	37.501	43.701	37.401	34.501	39.201	39.201	39.201	39.301	39.301	39.301
107	MK249263	31.301	32.401	31.301	31.001	27.001	27.301	29.301	29.101	28.901	29.201	25.901	29.001	29.001	29.301	25.901	28.101	27.801	27.301	30.201	33.401	31.301	30.601	30.601	36.601	40.401	39.301	39.301	39.301	36.601	38.501	38.001	38.401	36.801	36.801	39.701	33.601	38.201	39.201	37.501	43.701	37.401	34.501	39.201	39.201	39.201	39.301	39.301	39.301
108	MK249264	31.301	32.401	31.301	31.001	27.001	27.301	29.301	29.101	28.901	29.201	25.901	29.001	29.001	29.301	25.901	28.101	27.801	27.301	30.201	33.401	31.301	30.601	30.601	36.601	40.401	39.301	39.301	39.301	36.601	38.501	38.001	38.401	36.801	36.801	39.701	33.601	38.201	39.201	37.501	43.701	37.401	34.501	39.201	39.201	39.201	39.301	39.301	39.301
109	MK249270	31.301	32.401	31.301	31.001	27.001	27.301	29.301	29.101	28.901	29.201	25.901	29.001	29.001	29.301	25.901	28.101	27.801	27.301	30.201	33.401	31.301	30.601	30.601	36.601	40.401	39.301	39.301	39.301	36.601	38.501	38.001	38.401	36.801	36.801	39.701	33.601	38.201	39.201	37.501	43.701	37.401	34.501	39.201	39.201	39.201	39.301	39.301	39.301
110	MK249274	31.301	32.401	31.301	31.001	27.001	27.301	29.301	29.101	28.901	29.201	25.901	29.001	29.001	29.301	25.901	28.101	27.801	27.301	30.201	33.401	31.301	30.601	30.601	36.601	40.401	39.301	39.301	39.301	36.601	38.501	38.001	38.401	36.801	36.801	39.701	33.601	38.201	39.201	37.501	43.701	37.401	34.501	39.201	39.201	39.201	39.301	39.301	39.301
111	MK249285	31.301	32.401	31.301	31.001	27.001	27.301	29.301	29.101	28.901	29.201	25.901	29.001	29.001	29.301	25.901	28.101	27.801	27.301	30.201	33.401	31.301	30.601	30.601	36.601	40.401	39.301	39.301	39.301	36.601	38.501	38.001	38.401	36.801	36.801	39.701	33.601	38.201	39.201	37.501	43.701	37.401	34.501	39.201	39.201	39.201	39.301	39.301	39.301
112	MK249297	31.301	32.401	31.301	31.001	27.001	27.301	29.301	29.101	28.901	29.201	25.901	29.001	29.001	29.301	25.901	28.101	27.801	27.301	30.201	33.401	31.301	30.601	30.601	36.601	40.401	39.301	39.301	39.301	36.601	38.501	38.001	38.401	36.801	36.801	39.701	33.601	38.201	39.201	37.501	43.701	37.401	34.501	39.201	39.201	39.201	39.301	39.301	39.301
113	MK249306	31.301	32.401	31.301	31.001	27.001	27.301	29.301	29.101	28.901	29.201	25.901	29.001	29.001	29.301	25.901	28.101	27.801	27.301	30.201	33.401	31.301	30.601	30.601	36.601	40.401	39.301	39.301	39.301	36.601	38.501	38.001	38.401	36.801	36.801	39.701	33.601	38.201	39.201	37.501	43.701	37.401	34.501	39.201	39.201	39.201	39.301	39.301	39.301
114	MK249298	31.301	32.401	31.301	31.001	27.001	27.301	29.001	29.101	28.901	29.201	25.501	28.601	28.601	29.301	25.901	28.101	27.801	27.701	30.201	33.401	31.301	30.601	30.601	36.601	40.401	39.301	39.301	39.301	36.601	38.501	38.001	38.401	36.401	36.401	39.701	33.601	38.201	38.801	37.501	44.001	37.401	34.501	39.201	39.201	39.201	39.301	39.301	39.301
115	KU343137	31.501	31.001	30.901	30.501	32.501	32.001	28.001	31.801	31.401	27.801	25.101	26.801	26.801	29.301	24.601	27.101	26.801	28.501	27.301	34.901	34.501	33.301	33.301	36.301	39.201	39.001	39.001	39.001	36.201	36.301	38.801	39.501	41.401	40.101	40.101	34.401	36.901	38.001	39.601	43.301	37.801	34.101	39.001	39.001	39.001	42.401	42.401	42.401
116	MK249305	32.101	31.301	33.801	33.501	32.801	31.701	29.601	28.201	34.201	29.401	26.901	25.601	25.601	28.401	26.501	29.001	28.701	25.801	28.101	36.301	31.501	32.901	32.901	35.001	38.001	40.701	40.701	40.701	37.901	40.301	38.001	38.701	39.501	39.501	37.801	36.901	39.901	38.701	42.401	40.501	38.401	33.801	40.901	40.901	40.901	36.701	36.701	36.701
117	MH973737	34.901	32.501	33.801	33.501	31.401	30.801	31.601	32.901	30.001	26.301	22.301	28.101	28.101	27.901	23.201	26.101	25.901	29.001	30.401	31.401	35.701	31.301	31.301	39.201	36.101	37.801	37.801	37.801	35.701	39.201	37.101	37.401	38.401	38.101	35.101	33.401	36.701	35.901	38.801	38.401	34.501	33.601	39.401	39.401	39.401	37.601	37.601	37.601
118	MH973739	34.901	32.501	33.801	33.501	31.401	30.801	31.601	32.901	30.001	26.301	22.301	28.101	28.101	27.901	23.201	26.101	25.901	29.001	30.401	31.401	35.701	31.301	31.301	39.201	36.101	37.801	37.801	37.801	35.701	39.201	37.101	37.401	38.401	38.101	35.101	33.401	36.701	35.901	38.801	38.401	34.501	33.601	39.401	39.401	39.401	37.601	37.601	37.601
119	MH973740	34.601	31.801	33.501	33.101	30.601	30.001	30.901	32.101	29.601	26.001	22.701	27.701	27.701	28.301	23.601	26.501	26.301	29.001	28.901	32.101	35.401	33.601	33.601	39.601	36.401	37.601	37.601	37.601	35.601	38.901	36.001	36.301	38.101	37.801	34.401	33.101	38.001	35.901	38.401	38.101	34.801	33.901	39.701	39.701	39.701	37.601	37.601	37.601
120	MK249236	34.201	32.101	33.101	32.701	30.501	29.901	30.901	32.501	32.201	26.301	22.701	29.201	29.201	27.901	24.001	26.501	26.301	29.401	29.901	31.401	35.701	31.301	31.301	38.501	34.901	37.301	37.301	37.301	35.301	39.201	35.701	36.001	38.401	38.101	35.501	32.601	35.801	35.601	37.201	38.101	34.101	33.201	39.001	39.001	39.001	37.601	37.601	37.601
121	MK249241	34.201	32.101	33.101	32.701	30.501	29.901	30.901	32.501	32.201	26.301	22.701	29.201	29.201	27.901	24.001	26.501	26.301	29.401	29.901	31.401	35.701	31.301	31.301	38.501	34.901	37.301	37.301	37.301	35.301	39.201	35.701	36.001	38.401	38.101	35.501	32.601	35.801	35.601	37.201	38.101	34.101	33.201	39.001	39.001	39.001	37.601	37.601	37.601
122	MK249251	34.201	32.101	33.101	32.701	30.501	29.901	30.901	32.501	32.201	26.301	22.701	29.201	29.201	27.901	24.001	26.501	26.301	29.401	29.901	31.401	35.701	31.301	31.301	38.501	34.901	37.301	37.301	37.301	35.301	39.201	35.701	36.001	38.401	38.101	35.501	32.601	35.801	35.601	37.201	38.101	34.101	33.201	39.001	39.001	39.001	37.601	37.601	37.601
123	MK249255	34.201	32.101	33.101	32.701	30.501	29.901	30.901	32.501	32.201	26.301	22.701	29.201	29.201	27.901	24.001	26.501	26.301	29.401	29.901	31.401	35.701	31.301	31.301	38.501	34.901	37.301	37.301	37.301	35.301	39.201	35.701	36.001	38.401	38.101	35.501	32.601	35.801	35.601	37.201	38.101	34.101	33.201	39.001	39.001	39.001	37.601	37.601	37.601
124	MK249271	34.201	32.101	33.101	32.701	30.501	29.901	30.901	32.501	32.201	26.301	22.701	29.201	29.201	27.901	24.001	26.501	26.301	29.401	29.901	31.401	35.701	31.301	31.301	38.501	34.901	37.301	37.301	37.301	35.301	39.201	35.701	36.001	38.401	38.101	35.501	32.601	35.801	35.601	37.201	38.101	34.101	33.201	39.001	39.001	39.001	37.601	37.601	37.601
125	MK249276	34.201	32.101	33.101	32.701	30.501	29.901	30.901	32.501	32.201	26.301	22.701	29.201	29.201	27.901	24.001	26.501	26.301	29.401	29.901	31.401	35.701	31.301	31.301	38.501	34.901	37.301	37.301	37.301	35.301	39.201	35.701	36.001	38.401	38.101	35.501	32.601	35.801	35.601	37.201	38.101	34.101	33.201	39.001	39.001	39.001	37.601	37.601	37.601
126	MK249279	34.201	32.101	33.101	32.701	30.501	29.901	30.901	32.501	32.201	26.301	22.701	29.201	29.201	27.901	24.001	26.501	26.301	29.401	29.901	31.401	35.701	31.301	31.301	38.501	34.901	37.301	37.301	37.301	35.301	39.201	35.701	36.001	38.401	38.101	35.501	32.601	35.801	35.601	37.201	38.101	34.101	33.201	39.001	39.001	39.001	37.601	37.601	37.601
127	MK249286	34.201	32.101	33.101	32.701	30.501	29.901	30.901	32.501	32.201	26.301	22.701	29.201	29.201	27.901	24.001	26.501	26.301	29.401	29.901	31.401	35.701	31.301	31.301	38.501	34.901	37.301	37.301	37.301	35.301	39.201	35.701	36.001	38.401	38.101	35.501	32.601	35.801	35.601	37.201	38.101	34.101	33.201	39.001	39.001	39.001	37.601	37.601	37.601
128	MK249301	34.201	32.101	33.101	32.701	30.501	29.901	31.601	31.901	31.001	26.001	23.101	29.201	29.201	27.901	24.001	26.501	26.301	30.101	29.901	31.401	35.701	31.301	31.301	38.101	35.301	37.301	37.301	37.301	35.301	39.201	35.701	36.001	38.401	38.101	35.501	34.001	37.201	37.301	36.801	37.701	34.101	33.601	38.701	38.701	38.701	37.301	37.301	37.301
129	MK249239	35.601	32.701	34.601	34.301	29.201	28.501	30.001	32.501	31.101	27.001	26.301	25.701	25.701	28.501	31.101	32.201	32.601	26.801	29.001	31.801	36.201	32.301	32.301	37.701	35.801	37.201	37.201	37.201	34.501	39.601	36.801	37.101	39.601	39.201	39.801	34.001	37.101	38.701	39.501	38.801	36.801	33.401	36.401	36.401	36.401	37.601	37.601	37.601
130	MK249246	35.601	32.701	34.601	34.301	29.201	28.501	30.001	32.501	31.101	27.001	26.301	25.701	25.701	28.501	31.101	32.201	32.601	26.801	29.001	31.801	36.201	32.301	32.301	37.701	35.801	37.201	37.201	37.201	34.501	39.601	36.801	37.101	39.601	39.201	39.801	34.001	37.101	38.701	39.501	38.801	36.801	33.401	36.401	36.401	36.401	37.601	37.601	37.601
131	MK249243	35.601	32.701	34.601	34.301	29.201	28.501	30.001	32.501	31.101	27.001	26.301	25.701	25.701	28.501	31.101	32.201	32.601	26.801	29.001	31.801	36.201	32.301	32.301	37.701	35.801	37.201	37.201	37.201	34.501	39.601	36.801	37.101	39.601	39.201	39.801	34.001	37.101	38.701	39.501	38.801	36.801	33.401	36.401	36.401	36.401	37.601	37.601	37.601
132	MK249252	35.601	32.701	34.601	34.301	29.201	28.501	30.001	32.501	31.101	27.001	26.301	25.701	25.701	28.501	31.101	32.201	32.601	26.801	29.001	31.801	36.201	32.301	32.301	37.701	35.801	37.201	37.201	37.201	34.501	39.601	36.801	37.101	39.601	39.201	39.801	34.001	37.101	38.701	39.501	38.801	36.801	33.401	36.401	36.401	36.401	37.601	37.601	37.601
133	MK249268	35.601	32.701	34.601	34.301	29.201	28.501	30.001	32.501	31.101	27.001	26.301	25.701	25.701	28.501	31.101	32.201	32.601	26.801	29.001	31.801	36.201	32.301	32.301	37.701	35.801	37.201	37.201	37.201	34.501	39.601	36.801	37.101	39.601	39.201	39.801	34.001	37.101	38.701	39.501	38.801	36.801	33.401	36.401	36.401	36.401	37.601	37.601	37.601
134	MK249269	35.601	32.701	34.601	34.301	29.201	28.501	30.001	32.501	31.101	27.001	26.301	25.701	25.701	28.501	31.101	32.201	32.601	26.801	29.001	31.801	36.201	32.301	32.301	37.701	35.801	37.201	37.201	37.201	34.501	39.601	36.801	37.101	39.601	39.201	39.801	34.001	37.101	38.701	39.501	38.801	36.801	33.401	36.401	36.401	36.401	37.601	37.601	37.601
135	MK249275	35.601	32.701	34.601	34.301	29.201	28.501	30.001	32.501	31.101	27.001	26.301	25.701	25.701	28.501	31.101	32.201	32.601	26.801	29.001	31.801	36.201	32.301	32.301	37.701	35.801	37.201	37.201	37.201	34.501	39.601	36.801	37.101	39.601	39.201	39.801	34.001	37.101	38.701	39.501	38.801	36.801	33.401	36.401	36.401	36.401	37.601	37.601	37.601
136	MK249287	35.601	32.701	34.601	34.301	29.201	28.501	30.001	32.501	31.101	27.001	26.301	25.701	25.701	28.501	31.101	32.201	32.601	26.801	29.001	31.801	36.201	32.301	32.301	37.701	35.801	37.201	37.201	37.201	34.501	39.601	36.801	37.101	39.601	39.201	39.801	34.001	37.101	38.701	39.501	38.801	36.801	33.401	36.401	36.401	36.401	37.601	37.601	37.601
137	MK249302	35.601	32.701	34.601	34.301	29.201	28.501	30.001	32.501	33.501	27.101	25.901	25.701	25.701	28.101	30.701	31.801	32.201	26.501	29.001	31.801	36.201	31.901	31.901	37.701	35.301	36.901	36.901	36.901	34.101	39.201	36.401	36.801	39.201	38.901	39.401	34.001	37.101	38.701	39.501	38.401	36.401	33.101	36.101	36.101	36.101	37.301	37.301	37.301
138	MK249256	35.601	32.401	34.601	34.301	29.201	28.501	30.001	32.101	31.101	27.001	26.301	25.701	25.701	28.501	31.401	32.601	33.001	27.201	29.001	31.801	35.901	31.901	31.901	37.701	35.801	37.601	37.601	37.601	34.801	39.601	36.801	37.101	39.601	39.201	39.801	34.401	37.501	39.001	39.501	38.801	36.801	33.401	36.401	36.401	36.401	37.601	37.601	37.601
139	MK249288	35.301	32.001	35.001	34.601	29.201	28.501	30.001	32.101	31.101	27.001	26.301	25.701	25.701	28.501	31.401	32.601	33.001	27.201	28.701	31.801	35.901	31.901	31.901	37.701	35.801	37.601	37.601	37.601	34.801	39.601	36.801	37.101	39.601	39.201	39.801	34.401	37.501	39.001	39.501	38.801	36.801	33.401	36.401	36.401	36.401	37.601	37.601	37.601
140	MK249307	33.801	31.001	32.901	32.501	27.801	27.001	28.601	31.101	29.601	25.601	27.201	25.401	25.401	27.801	30.601	31.401	31.801	25.701	28.001	30.401	34.801	30.901	30.901	35.901	35.801	35.901	35.901	35.901	33.801	37.901	35.101	35.401	37.901	37.501	38.401	32.701	35.701	37.301	38.301	37.701	35.701	32.101	34.701	34.701	34.701	36.301	36.301	36.301
141	MK570202	36.001	33.101	34.601	34.301	30.401	30.401	29.601	33.601	30.001	27.301	26.701	25.401	25.401	28.801	31.801	33.001	33.301	26.101	28.701	33.001	36.401	32.301	32.301	38.001	35.301	36.901	36.901	36.901	34.101	39.901	37.101	37.501	39.101	38.801	39.801	33.201	37.501	39.001	39.901	39.601	36.401	35.501	37.401	37.401	37.401	38.601	38.601	38.601
142	MK570214	36.001	33.101	34.601	34.301	30.401	30.401	29.601	33.601	30.001	27.301	26.701	25.401	25.401	28.801	31.801	33.001	33.301	26.101	28.701	33.001	36.401	32.301	32.301	38.001	35.301	36.901	36.901	36.901	34.101	39.901	37.101	37.501	39.101	38.801	39.801	33.201	37.501	39.001	39.901	39.601	36.401	35.501	37.401	37.401	37.401	38.601	38.601	38.601
143	MK570205	36.401	32.401	33.901	33.601	30.801	30.801	30.001	33.601	30.401	27.001	26.701	25.701	25.701	28.801	31.401	32.601	33.001	26.501	28.701	33.301	36.401	31.901	31.901	38.401	35.801	36.901	36.901	36.901	34.101	40.201	37.101	37.501	39.501	38.801	39.801	33.201	37.501	39.001	39.501	39.901	36.801	34.101	37.701	37.701	37.701	38.201	38.201	38.201
144	MK570215	36.401	32.401	34.301	33.901	30.801	30.801	30.001	33.601	30.401	27.001	26.701	25.701	25.701	28.401	31.401	32.601	33.001	26.501	28.701	33.301	36.401	32.301	32.301	38.401	35.801	36.901	36.901	36.901	34.101	39.901	37.101	37.501	39.101	38.801	39.401	33.701	37.501	39.401	39.901	39.901	36.801	34.801	37.701	37.701	37.701	38.201	38.201	38.201
145	MK570216	36.401	32.401	34.301	33.901	30.801	30.801	30.001	33.601	30.401	27.001	26.701	25.701	25.701	28.401	31.401	32.601	33.001	26.501	28.701	33.301	36.401	32.301	32.301	38.401	35.801	36.901	36.901	36.901	34.101	39.901	37.101	37.501	39.101	38.801	39.401	33.701	37.501	39.401	39.901	39.901	36.801	34.801	37.701	37.701	37.701	38.201	38.201	38.201
146	MH545502	27.801	30.001	32.201	31.801	30.101	29.401	30.401	31.701	27.701	27.501	22.001	27.401	27.401	27.201	24.401	25.701	25.901	23.501	28.601	35.201	34.401	35.501	35.501	38.401	35.701	34.701	34.701	34.701	31.301	35.101	35.801	35.801	36.401	36.401	37.201	33.601	36.301	35.701	38.101	38.501	35.201	36.401	41.301	41.601	41.601	36.501	36.501	36.501
147	MG917675	27.401	30.001	32.201	31.801	30.101	29.401	30.001	31.701	26.601	27.501	20.901	27.101	27.101	27.601	24.401	26.101	26.301	22.401	28.301	35.601	33.601	35.601	35.601	37.901	35.701	35.301	35.301	35.301	31.801	34.601	35.501	35.501	36.401	36.401	37.201	33.601	36.301	35.701	38.101	38.501	35.201	36.101	41.301	41.601	41.601	36.901	36.901	36.901
148	MH545507	31.001	31.001	29.601	29.601	31.401	31.001	31.601	35.601	27.001	25.001	21.001	25.301	25.301	27.101	23.301	24.101	24.501	22.101	27.901	32.801	32.701	32.501	32.501	35.301	38.701	37.401	37.401	37.401	35.001	40.501	39.901	40.201	42.001	42.001	39.101	38.901	40.101	38.801	39.701	42.801	36.601	37.201	42.301	42.301	42.701	42.301	42.301	42.301
149	MH939438	34.901	35.601	33.601	33.201	33.801	33.101	34.901	35.801	30.301	31.801	26.001	28.401	28.401	24.701	25.301	26.601	26.401	24.801	30.101	29.701	33.001	32.901	32.901	33.501	38.301	38.301	38.301	38.301	35.901	38.701	38.001	38.501	39.601	38.901	41.201	35.401	37.401	38.601	40.701	39.101	37.201	40.101	41.101	41.401	41.401	41.601	41.601	41.601
150	MH939439	34.901	35.601	33.601	33.201	33.801	33.101	34.901	35.801	30.301	31.801	26.001	28.401	28.401	24.701	25.301	26.601	26.401	24.801	30.101	29.701	33.001	32.901	32.901	33.501	38.301	38.301	38.301	38.301	35.901	38.701	38.001	38.501	39.601	38.901	41.201	35.401	37.401	38.601	40.701	39.101	37.201	40.101	41.101	41.401	41.401	41.601	41.601	41.601
151	MH545497	34.101	34.301	32.501	32.501	31.201	29.801	30.901	31.801	29.701	31.301	19.101	26.901	26.901	25.101	21.801	22.901	23.301	24.701	29.101	35.001	27.601	33.001	33.001	38.401	35.401	35.401	35.401	35.401	33.001	36.701	40.001	40.001	39.501	39.101	38.001	34.001	36.001	37.001	35.401	38.601	34.801	38.601	41.601	41.601	41.601	41.001	41.001	41.001
152	JX185429	34.201	36.201	34.401	34.401	30.501	30.501	31.201	31.801	30.101	32.101	21.401	27.201	27.201	26.401	25.001	25.401	25.801	24.301	28.701	34.201	29.901	33.301	33.301	39.101	34.401	36.101	36.101	36.101	33.001	37.801	38.201	38.201	39.201	39.201	38.701	35.001	36.701	35.801	35.701	38.601	37.001	38.701	41.801	41.801	41.801	42.301	42.301	42.301
153	KF371643	34.201	31.801	30.701	30.701	27.401	27.401	30.401	33.101	27.401	26.601	21.901	26.501	26.501	26.801	25.801	25.701	27.301	25.001	28.301	33.201	31.001	31.601	31.601	34.401	35.701	35.701	35.701	35.701	33.001	38.901	35.501	35.201	37.501	37.201	33.701	33.801	33.201	32.801	32.001	33.401	34.101	38.901	35.801	35.501	35.501	39.701	39.701	39.701
154	KF371637	31.501	31.601	30.501	30.501	30.501	30.201	30.401	29.101	28.701	24.001	22.401	26.801	26.801	22.601	24.201	24.901	25.301	22.701	27.101	34.101	31.801	30.201	30.201	37.501	31.801	34.301	34.301	34.301	32.701	37.201	35.701	36.001	37.701	37.001	37.901	34.001	36.001	37.501	38.301	35.601	35.201	36.201	39.901	39.901	39.901	41.601	41.601	41.601
155	KT253577	35.501	36.401	33.901	33.901	32.501	32.501	33.801	31.001	31.601	29.601	22.501	24.301	24.301	28.101	25.401	26.501	27.401	25.301	31.301	34.301	29.301	31.901	31.901	42.601	35.301	35.801	35.801	35.801	33.301	36.501	39.001	38.601	39.301	40.101	39.201	32.301	37.001	35.601	34.101	39.901	36.501	37.801	41.801	41.501	41.501	41.401	41.401	41.401
156	KT253578	35.501	36.401	33.901	33.901	32.501	32.501	33.801	31.001	31.601	29.601	22.501	24.301	24.301	28.101	25.401	26.501	27.401	25.301	31.301	34.301	29.301	31.901	31.901	42.601	35.301	35.801	35.801	35.801	33.301	36.501	39.001	38.601	39.301	40.101	39.201	32.301	37.001	35.601	34.101	39.901	36.501	37.801	41.801	41.501	41.501	41.401	41.401	41.401
157	KT253579	35.501	36.401	33.901	33.901	32.501	32.501	33.801	31.001	31.601	29.601	22.501	24.301	24.301	28.101	25.401	26.501	27.401	25.301	31.301	34.301	29.301	31.901	31.901	42.601	35.301	35.801	35.801	35.801	33.301	36.501	39.001	38.601	39.301	40.101	39.201	32.301	37.001	35.601	34.101	39.901	36.501	37.801	41.801	41.501	41.501	41.401	41.401	41.401
158	KF371639	34.401	34.901	35.501	35.901	31.501	31.501	34.201	33.801	24.201	28.901	24.501	28.001	28.001	28.401	28.001	28.901	29.501	25.201	28.301	35.501	35.501	33.101	33.101	40.401	37.701	38.201	38.201	38.201	35.501	39.901	37.401	37.801	40.901	40.901	38.601	31.201	36.001	37.201	36.301	39.101	35.501	38.901	43.201	43.201	43.201	41.101	41.101	41.101
159	MH939381	33.301	33.901	36.001	36.001	33.901	33.901	33.301	34.401	25.401	29.301	24.701	26.001	26.001	27.901	25.701	27.401	27.601	26.601	27.701	31.601	29.401	33.001	33.001	39.401	38.101	37.801	37.801	37.801	34.101	41.001	40.701	41.001	38.501	38.901	37.501	33.701	38.501	39.401	38.801	37.901	37.301	38.801	43.901	41.901	41.901	43.401	43.401	43.401
160	MH939393	33.301	33.901	36.001	36.001	33.901	33.901	33.301	34.401	25.401	29.301	24.701	26.001	26.001	27.901	25.701	27.401	27.601	26.601	27.701	31.601	29.401	33.001	33.001	39.401	38.101	37.801	37.801	37.801	34.101	41.001	40.701	41.001	38.501	38.901	37.501	33.701	38.501	39.401	38.801	37.901	37.301	38.801	43.901	41.901	41.901	43.401	43.401	43.401
161	MH939433	33.301	33.901	36.001	36.001	33.901	33.901	33.301	34.401	25.401	29.301	24.701	26.001	26.001	27.901	25.701	27.401	27.601	26.601	27.701	31.601	29.401	33.001	33.001	39.401	38.101	37.801	37.801	37.801	34.101	41.001	40.701	41.001	38.501	38.901	37.501	33.701	38.501	39.401	38.801	37.901	37.301	38.801	43.901	41.901	41.901	43.401	43.401	43.401
162	MH939404	33.301	33.901	36.401	36.401	33.601	33.601	33.301	32.201	28.101	29.301	24.701	26.001	26.001	27.501	25.701	27.401	27.601	26.601	28.801	31.601	28.401	33.001	33.001	39.401	38.101	37.801	37.801	37.801	34.101	41.001	41.001	41.401	38.501	38.901	38.001	33.701	38.501	39.401	38.401	37.901	37.301	38.801	43.901	41.901	41.901	43.401	43.401	43.401
163	MH939441	33.001	33.201	35.601	35.601	33.201	33.201	33.301	31.801	28.101	28.901	25.101	26.001	26.001	27.501	25.701	27.401	27.601	26.601	28.801	31.601	28.401	32.501	32.501	39.701	38.101	37.801	37.801	37.801	34.101	41.001	41.001	41.401	38.501	38.901	36.801	33.701	37.801	38.701	37.501	37.601	36.901	38.101	43.901	41.901	41.901	43.401	43.401	43.401
164	MH939391	33.001	33.201	36.401	36.401	33.601	33.601	33.301	33.301	28.101	28.901	25.101	26.001	26.001	27.501	25.701	27.401	27.601	27.801	28.401	32.001	28.501	32.501	32.501	39.701	38.101	37.501	37.501	37.501	33.801	41.001	40.701	41.001	38.501	38.901	36.801	33.701	37.801	38.701	37.501	37.201	36.601	38.101	43.901	41.901	41.901	42.701	42.701	42.701
165	MH939395	32.601	32.901	36.001	36.001	33.201	33.201	33.001	33.001	28.101	28.601	24.701	25.701	25.701	27.101	25.401	27.001	27.201	27.401	28.101	31.601	28.101	32.701	32.701	39.401	37.701	37.101	37.101	37.101	33.401	40.601	41.001	41.401	38.901	39.201	36.501	33.301	37.501	38.401	37.201	36.901	36.301	37.801	43.501	41.601	41.601	42.401	42.401	42.401
166	MH939403	32.601	32.901	36.001	36.001	33.201	33.201	33.001	33.001	28.101	28.601	24.701	25.701	25.701	27.101	25.401	27.001	27.201	27.401	28.101	31.601	28.101	32.701	32.701	39.401	37.701	37.101	37.101	37.101	33.401	40.601	41.001	41.401	38.901	39.201	36.501	33.301	37.501	38.401	37.201	36.901	36.301	37.801	43.501	41.601	41.601	42.401	42.401	42.401
167	MH939405	33.001	33.201	36.401	36.401	33.601	33.601	33.301	33.301	28.101	28.901	25.101	26.001	26.001	27.501	25.701	27.401	27.601	27.801	28.401	32.001	28.501	32.501	32.501	39.701	38.101	37.501	37.501	37.501	33.801	41.001	40.701	41.001	38.501	38.901	36.801	33.701	37.801	38.701	37.501	37.201	36.601	38.101	43.901	41.901	41.901	42.701	42.701	42.701
168	MH939400	33.001	33.201	36.401	36.401	33.601	33.601	33.001	33.301	28.101	28.901	25.101	26.001	26.001	27.901	25.701	27.401	27.601	27.801	28.401	32.001	28.101	32.501	32.501	39.701	38.101	37.501	37.501	37.501	33.801	41.001	40.701	41.001	38.501	38.901	36.801	33.701	37.801	38.701	37.501	37.201	36.601	37.801	43.901	41.901	41.901	42.701	42.701	42.701
169	MH939443	32.601	33.201	36.001	36.001	34.601	34.601	33.301	33.101	25.701	29.301	25.501	26.401	26.401	28.701	26.601	28.301	28.401	27.401	27.701	31.601	28.901	33.001	33.001	39.501	38.101	38.301	38.301	38.301	34.601	41.001	40.701	41.001	38.201	38.501	37.501	33.701	38.901	39.501	38.801	38.301	37.301	38.401	43.901	41.901	41.901	43.101	43.101	43.101
170	MH939389	34.701	36.601	36.801	36.801	33.001	30.001	35.401	32.401	25.901	28.401	27.901	27.501	27.501	28.801	26.301	28.701	28.101	25.501	29.501	34.501	30.301	31.701	31.701	39.701	38.601	37.501	37.501	37.501	34.401	43.201	41.201	41.501	40.601	41.001	36.501	36.101	40.301	38.901	39.101	37.601	37.701	39.801	41.801	41.801	41.801	40.801	40.801	40.801
171	MH939399	34.701	36.601	36.801	36.801	33.001	30.001	35.401	32.401	25.901	28.401	27.901	27.501	27.501	28.801	26.301	28.701	28.101	25.501	29.501	34.501	30.301	31.701	31.701	39.701	38.601	37.501	37.501	37.501	34.401	43.201	41.201	41.501	40.601	41.001	36.501	36.101	40.301	38.901	39.101	37.601	37.701	39.801	41.801	41.801	41.801	40.801	40.801	40.801
172	MG571101	32.101	30.901	31.901	31.901	28.901	28.801	30.501	30.701	25.001	29.501	24.301	27.801	27.801	26.501	25.501	26.901	26.901	24.601	27.401	32.801	32.401	36.201	36.201	36.301	39.201	34.201	34.201	34.601	31.201	36.701	33.401	33.801	35.701	35.301	37.201	35.601	39.001	41.601	38.601	40.701	38.001	39.901	41.001	40.901	40.901	41.901	41.901	41.901
173	MG571096	32.201	31.701	31.001	31.001	27.001	26.901	32.601	31.301	27.701	27.401	22.901	25.401	25.401	26.701	24.401	26.601	26.301	25.001	30.801	35.201	27.601	30.601	30.601	37.001	32.301	35.701	35.701	35.701	33.301	33.901	34.701	34.301	38.901	39.201	38.001	29.701	33.801	35.701	31.001	32.601	33.101	35.201	34.901	35.401	35.401	38.101	38.101	38.101
174	MG641198	31.001	32.201	33.501	33.501	29.901	29.901	32.501	33.101	26.901	24.301	21.701	25.101	25.101	29.201	25.101	27.601	26.901	28.401	26.901	30.701	28.201	31.201	31.201	34.701	35.001	36.401	36.401	36.401	33.701	35.301	36.501	36.901	36.001	36.001	35.901	36.001	34.301	33.901	31.501	32.401	35.301	33.701	36.601	37.001	37.001	41.901	41.901	41.901
175	MK570212	32.401	31.001	32.601	32.601	24.901	25.701	30.201	31.801	28.601	29.401	26.101	24.801	24.801	27.401	23.901	26.001	26.101	25.701	26.001	33.301	29.501	31.201	31.201	34.201	38.501	35.801	35.801	35.801	33.101	37.801	41.101	40.801	39.501	39.801	35.901	30.101	32.901	32.301	30.901	33.101	34.501	33.601	39.501	39.901	39.901	36.701	36.701	36.701
176	KT862251	33.701	33.701	32.201	32.201	27.301	27.301	32.501	31.101	26.901	23.901	24.301	24.401	24.401	25.801	23.701	26.501	26.701	28.101	28.001	30.701	28.501	32.001	32.001	31.201	32.901	35.501	35.501	35.501	32.801	37.901	36.501	36.501	38.601	37.201	37.401	31.601	36.301	34.001	35.901	37.501	32.901	37.201	37.801	37.801	37.801	39.101	39.101	39.101
177	KF371642	32.701	35.801	33.601	33.901	32.201	31.901	31.001	34.101	30.001	30.001	25.801	30.901	30.901	31.401	28.301	31.001	31.401	24.501	28.001	35.901	35.501	35.801	35.801	35.901	33.001	35.301	35.301	35.301	32.901	35.001	35.801	36.101	36.601	36.601	36.201	30.701	34.601	36.301	34.101	35.601	35.901	35.101	38.101	38.401	38.401	39.701	39.701	39.701
178	KF371641	34.201	35.001	33.201	33.601	31.701	31.701	30.501	34.201	31.101	30.701	24.501	30.201	30.201	31.801	27.201	29.101	29.401	23.401	28.701	35.001	35.401	31.801	31.801	35.701	33.001	32.601	32.601	32.601	30.201	34.701	35.401	35.801	36.901	36.901	35.501	29.601	33.001	37.001	34.101	35.101	35.001	35.801	37.901	38.301	38.301	40.301	40.301	40.301
179	KY214443	31.501	30.501	29.701	30.101	27.501	27.401	30.801	30.901	25.001	28.001	20.701	26.601	26.601	27.701	25.701	27.501	27.601	23.201	26.301	33.101	30.301	31.401	31.401	31.401	33.301	32.301	32.301	32.301	29.901	36.501	32.001	32.001	33.001	32.701	33.201	29.301	33.401	34.901	34.201	36.301	34.701	36.001	34.501	34.501	34.501	39.201	39.201	39.201
180	KY214442	33.601	32.901	31.401	31.801	30.301	28.601	30.901	31.501	27.501	29.701	22.201	26.801	26.801	28.001	25.301	27.101	27.101	23.601	27.801	36.001	34.001	33.901	33.901	33.901	35.301	30.601	30.601	30.601	28.201	37.601	31.801	31.801	35.801	35.901	35.501	30.201	34.301	35.901	36.201	35.101	34.101	37.001	36.601	36.601	36.601	39.301	39.301	39.301
181	MG641212	34.401	34.701	33.501	34.801	29.901	28.901	32.701	36.401	28.801	29.901	25.001	28.401	28.401	28.601	26.701	27.801	27.501	26.001	27.201	33.001	32.301	30.401	30.401	35.601	33.601	33.801	33.801	33.801	31.401	36.301	35.701	36.101	36.801	36.401	37.001	33.101	34.101	35.801	35.201	36.801	33.201	36.101	38.301	38.801	38.801	40.101	40.101	40.101
182	MH939392	32.801	32.401	33.201	33.201	27.801	28.301	32.001	33.601	27.301	28.401	24.601	25.601	25.601	24.701	25.101	27.001	25.801	25.601	29.101	31.701	29.301	32.901	32.901	37.601	38.201	34.401	34.401	34.401	32.001	37.501	35.601	35.601	38.601	38.301	36.001	31.101	33.701	34.101	30.601	32.101	34.001	37.901	37.601	37.201	37.601	40.301	40.301	40.301
183	MH939402	32.801	32.401	33.201	33.201	27.801	28.301	32.001	33.601	27.301	28.401	24.601	25.601	25.601	24.701	25.101	27.001	25.801	25.601	29.101	31.701	29.301	32.901	32.901	37.601	38.201	34.401	34.401	34.401	32.001	37.501	35.601	35.601	38.601	38.301	36.001	31.101	33.701	34.101	30.601	32.101	34.001	37.901	37.601	37.201	37.601	40.301	40.301	40.301
184	MH939408	32.801	32.401	33.201	33.201	27.801	28.301	32.001	33.601	27.301	28.401	24.601	25.601	25.601	24.701	25.101	27.001	25.801	25.601	29.101	31.701	29.301	32.901	32.901	37.601	38.201	34.401	34.401	34.401	32.001	37.501	35.601	35.601	38.601	38.301	36.001	31.101	33.701	34.101	30.601	32.101	34.001	37.901	37.601	37.201	37.601	40.301	40.301	40.301
185	MH939409	32.801	32.401	33.201	33.201	27.801	28.301	31.601	33.601	27.301	28.401	24.601	25.201	25.201	24.701	25.101	27.001	25.801	25.601	29.101	31.701	29.301	32.901	32.901	37.201	37.801	34.001	34.001	34.001	31.601	37.201	35.301	35.301	38.301	37.901	36.001	31.101	33.701	34.101	30.601	32.101	34.001	37.901	37.601	37.201	37.601	40.301	40.301	40.301
186	MH939401	37.201	35.801	37.101	37.501	28.801	28.801	31.801	29.301	30.001	27.701	26.301	26.501	26.501	26.601	26.501	27.301	28.701	24.901	29.401	31.201	32.401	29.901	29.901	40.501	37.601	34.101	34.101	34.101	31.401	37.201	39.501	39.501	39.501	40.601	39.801	34.701	38.801	41.401	39.101	38.301	35.701	33.801	38.301	38.701	38.701	39.301	39.301	39.301
187	MH939406	37.601	36.201	37.101	37.501	28.801	28.801	31.801	29.301	29.701	27.701	26.301	26.501	26.501	27.001	26.901	27.701	29.101	24.901	29.401	31.201	32.701	30.201	30.201	40.901	37.601	34.101	34.101	34.101	31.401	37.201	39.201	39.201	39.101	40.301	39.801	34.701	38.801	41.401	39.101	38.301	35.701	34.101	38.701	39.001	39.001	39.601	39.601	39.601
188	GQ365709	38.401	36.001	34.501	34.501	28.501	28.501	35.001	30.201	30.801	28.801	23.801	24.801	24.801	26.001	25.701	27.301	26.901	22.901	27.101	32.901	31.701	32.001	32.001	36.701	37.801	37.201	37.201	37.201	34.901	39.101	36.601	36.301	36.501	36.101	40.901	35.501	39.601	39.201	38.001	36.701	37.501	34.601	40.201	40.701	40.701	39.101	39.101	39.101
189	KF268025	38.801	36.001	34.501	34.501	29.701	29.701	34.901	31.901	31.101	28.801	24.001	25.601	25.601	25.701	23.801	25.801	25.401	22.901	27.501	32.501	32.301	32.401	32.401	36.101	39.101	38.701	38.701	38.701	36.401	40.301	37.801	37.501	37.501	37.201	41.601	35.801	39.201	39.201	38.801	37.401	38.201	35.301	40.401	40.901	40.901	38.101	38.101	38.101
190	KF268026	38.801	36.001	34.501	34.501	28.901	28.901	34.901	30.901	31.101	28.801	24.001	25.601	25.601	26.001	23.801	25.801	25.401	22.901	27.501	32.501	32.301	32.701	32.701	36.101	39.501	39.101	39.101	39.101	36.701	39.901	37.301	36.901	37.501	37.201	41.601	35.801	39.201	39.201	38.801	37.401	38.201	34.901	40.401	40.901	40.901	38.501	38.501	38.501
191	KF268027	38.801	36.001	34.501	34.501	28.901	28.901	34.901	30.901	31.101	28.801	24.001	25.601	25.601	26.001	23.801	25.801	25.401	22.901	27.501	32.501	32.301	32.701	32.701	36.101	39.501	39.101	39.101	39.101	36.701	39.901	37.301	36.901	37.501	37.201	41.601	35.801	39.201	39.201	38.801	37.401	38.201	34.901	40.401	40.901	40.901	38.501	38.501	38.501
192	KF268028	38.801	36.001	34.501	34.501	28.901	28.901	34.901	30.901	31.101	28.801	24.001	25.601	25.601	26.001	23.801	25.801	25.401	22.901	27.501	32.501	32.301	32.701	32.701	36.101	39.501	39.101	39.101	39.101	36.701	39.901	37.301	36.901	37.501	37.201	41.601	35.801	39.201	39.201	38.801	37.401	38.201	34.901	40.401	40.901	40.901	38.501	38.501	38.501
193	KM598383	38.801	36.001	34.501	34.501	28.901	28.901	34.901	30.901	31.101	28.801	24.001	25.601	25.601	26.001	23.801	25.801	25.401	22.901	27.501	32.501	32.301	32.701	32.701	36.101	39.501	39.101	39.101	39.101	36.701	39.901	37.301	36.901	37.501	37.201	41.601	35.801	39.201	39.201	38.801	37.401	38.201	34.901	40.401	40.901	40.901	38.501	38.501	38.501
194	KM598382	38.801	36.001	34.501	34.501	28.901	28.901	34.901	30.901	31.101	28.801	24.001	25.601	25.601	26.001	23.801	25.801	25.401	22.901	27.501	32.501	32.301	32.701	32.701	36.101	39.501	39.101	39.101	39.101	36.701	39.901	37.301	36.901	37.501	37.201	41.601	35.801	39.201	39.201	38.801	37.401	38.201	34.901	40.401	40.901	40.901	38.501	38.501	38.501
195	KM598384	38.801	36.001	34.501	34.501	28.901	28.901	34.901	30.901	31.101	28.801	24.001	25.601	25.601	26.001	23.801	25.801	25.401	22.901	27.501	32.501	32.301	32.701	32.701	36.101	39.501	39.101	39.101	39.101	36.701	39.901	37.301	36.901	37.501	37.201	41.601	35.801	39.201	39.201	38.801	37.401	38.201	34.901	40.401	40.901	40.901	38.501	38.501	38.501
196	MF173066	35.401	35.101	32.401	32.401	28.701	28.401	33.801	30.901	29.301	28.201	23.901	24.701	24.701	26.601	26.501	27.701	28.001	24.801	28.901	33.701	29.701	36.301	36.301	35.601	35.801	35.401	35.401	35.401	33.001	34.201	38.201	37.901	39.601	40.201	37.301	33.901	34.001	35.401	40.101	37.201	34.401	36.801	41.001	40.701	40.701	41.801	41.801	41.801
197	KT862253	34.701	35.101	35.801	35.801	31.601	31.601	31.801	33.101	25.801	30.001	27.101	28.801	28.801	29.201	28.101	29.401	30.001	26.101	30.001	31.201	28.501	28.001	28.001	32.601	38.701	35.801	35.801	35.801	34.001	34.001	35.801	35.101	38.101	37.401	36.701	32.301	36.101	36.601	34.101	36.601	34.701	36.801	36.801	36.801	36.801	37.901	37.901	37.901
198	KF371636	35.501	34.801	30.901	30.301	29.901	29.901	30.301	29.101	31.201	28.001	25.801	27.101	27.101	27.701	27.601	28.601	29.401	26.501	30.801	30.501	28.801	29.501	29.501	34.201	35.601	34.701	34.701	35.001	33.401	33.601	35.501	35.101	35.601	35.601	35.001	31.401	33.601	36.501	33.501	38.001	32.501	35.501	38.201	37.601	37.601	38.801	38.801	38.801
199	KT862248	31.301	31.801	30.101	30.101	27.001	27.401	33.501	26.501	28.801	27.401	22.601	21.301	21.301	26.701	26.601	26.101	28.001	24.501	27.401	28.201	28.801	31.201	31.201	34.501	34.101	34.501	34.501	34.801	31.801	35.101	34.501	34.501	33.801	33.801	34.801	29.401	34.701	34.501	32.601	35.501	32.201	37.301	36.301	36.301	36.301	36.801	36.801	36.801
200	KY308268	33.301	33.101	31.701	31.701	26.201	25.001	34.301	32.001	29.301	28.901	25.401	26.401	26.401	31.101	26.101	26.001	27.601	23.201	26.401	28.201	31.201	32.201	32.201	38.301	36.801	34.701	34.701	35.001	32.001	35.001	38.001	37.701	36.401	36.701	35.301	31.301	37.101	34.701	34.501	32.201	31.101	35.601	37.401	37.001	37.001	36.901	36.901	36.901
201	KY308270	28.701	28.901	30.001	30.001	27.701	26.801	33.701	30.301	30.701	29.901	24.201	26.901	26.901	26.401	25.301	27.201	27.501	27.801	24.501	30.901	30.001	27.201	27.201	36.701	33.201	37.401	37.401	37.701	35.001	34.201	33.901	33.601	34.901	35.201	33.001	31.401	34.901	38.101	36.101	34.601	33.801	33.301	38.001	38.001	38.001	36.701	36.701	36.701
202	KF371640	26.801	30.701	29.101	29.101	28.401	28.401	32.501	30.101	25.401	26.101	25.201	29.001	29.001	28.001	25.401	25.901	27.201	23.501	31.601	33.201	33.501	33.501	33.501	32.701	35.801	35.901	35.901	35.901	33.801	37.101	34.701	35.101	39.101	39.001	39.101	32.301	34.001	35.401	32.301	35.701	36.101	38.301	33.001	34.401	34.701	38.901	38.901	38.901
203	KT732792	30.001	30.201	30.001	30.001	29.701	28.301	31.801	32.501	33.201	27.901	20.001	25.401	25.401	29.901	27.401	28.101	28.101	25.801	30.301	34.501	31.801	33.201	33.201	35.701	33.801	35.101	35.101	35.101	34.201	40.901	33.801	34.101	38.801	38.801	38.301	34.501	37.601	36.901	37.601	38.201	37.901	39.501	37.701	37.301	37.301	40.801	40.801	40.801
204	KT732793	30.701	30.901	29.401	29.401	29.201	29.001	31.801	33.201	31.301	27.201	21.501	24.601	24.601	28.101	26.501	27.301	27.301	25.801	30.301	34.001	31.901	33.601	33.601	35.101	33.801	35.301	35.301	35.301	34.401	41.601	33.801	34.101	38.801	38.801	38.601	34.501	36.101	36.301	38.401	38.201	37.201	40.901	36.601	36.201	36.201	41.501	41.501	41.501
205	KR912221	30.201	30.601	29.401	29.401	25.901	25.901	32.001	24.401	27.901	24.801	23.001	25.901	25.901	26.801	20.701	23.101	23.801	22.401	27.401	32.101	30.901	28.201	28.201	32.201	37.901	34.501	34.501	34.501	32.501	38.701	37.401	37.401	37.601	38.001	32.101	30.701	31.601	31.501	35.001	34.601	32.801	36.401	37.401	37.001	37.001	36.801	36.801	36.801
206	MG641197	28.101	28.201	28.501	28.501	27.101	25.901	30.701	30.001	30.501	28.601	22.201	26.401	26.401	29.001	25.101	26.601	27.001	24.701	31.401	34.301	30.401	29.701	29.701	35.501	38.401	37.801	37.801	37.801	36.101	37.301	41.001	41.001	40.601	40.201	38.001	33.201	36.101	36.801	35.001	34.801	36.401	36.601	37.701	37.701	38.101	36.601	36.601	36.601
207	MH545503	29.101	30.701	30.101	30.101	27.201	27.501	31.401	30.501	30.701	27.101	24.101	25.001	25.001	25.301	24.001	24.801	25.201	22.801	31.901	36.201	35.701	29.201	29.201	37.101	35.901	37.701	37.701	37.701	35.701	35.101	40.101	40.101	43.601	43.601	36.801	32.701	36.501	38.001	36.401	34.301	36.301	39.101	35.501	35.501	35.801	38.701	38.701	38.701
208	MH545504	29.901	31.101	29.401	29.401	27.301	27.301	30.301	30.201	28.801	26.801	23.001	23.901	23.901	29.201	24.401	25.201	25.601	23.001	30.401	34.901	33.901	31.201	31.201	32.401	35.001	35.701	35.701	35.701	34.001	33.901	38.001	38.001	41.601	40.901	36.501	31.901	35.701	36.501	35.001	33.101	35.901	38.601	33.101	33.101	33.401	38.401	38.401	38.401
209	MH545505	27.901	29.101	29.001	29.001	27.001	27.001	29.901	29.901	29.501	26.401	23.401	22.801	22.801	30.701	24.801	25.601	25.901	23.001	29.601	34.901	33.801	29.801	29.801	33.801	34.501	34.701	34.701	34.701	33.001	33.401	37.401	37.401	41.601	40.901	34.101	32.601	36.301	36.501	34.601	32.501	35.201	38.901	35.101	35.101	35.501	39.101	39.101	39.101
210	KY302866	30.701	29.101	32.401	32.001	28.601	28.201	28.501	27.501	29.601	28.001	20.501	24.701	24.701	27.101	27.301	28.001	28.001	23.201	27.501	33.201	33.701	32.301	32.301	35.101	35.001	34.101	34.101	34.101	32.801	35.401	36.701	37.001	37.001	36.701	36.601	32.401	34.901	34.701	33.801	35.501	35.101	40.101	36.201	35.601	35.601	37.001	37.001	37.001
211	KY302867	30.301	29.101	29.901	29.501	28.601	28.201	27.301	27.501	28.501	27.301	20.101	24.701	24.701	26.701	27.301	28.401	28.401	23.601	27.901	33.801	33.301	31.901	31.901	35.101	35.001	33.801	33.801	33.801	32.401	35.201	37.701	37.401	36.701	37.001	35.901	32.401	35.001	34.701	33.001	35.301	35.701	39.501	36.601	35.901	35.901	36.601	36.601	36.601
212	MK433241	27.501	27.601	29.401	29.401	26.701	26.901	28.101	30.101	29.001	30.701	23.001	26.701	26.701	28.501	24.301	25.701	26.601	25.501	27.801	34.801	30.701	31.401	31.401	40.201	36.501	34.601	34.601	34.601	32.601	41.001	39.201	39.201	38.401	39.701	40.601	35.601	37.501	38.201	38.401	38.101	38.401	38.001	38.201	38.201	38.601	35.901	35.901	35.901
213	MK433238	25.601	26.201	29.501	29.801	30.001	29.201	26.701	28.701	26.901	28.801	24.901	26.901	26.901	27.001	25.701	26.401	27.201	25.401	27.301	37.201	29.901	33.201	33.201	35.301	37.801	33.401	33.401	33.401	31.801	37.801	35.601	35.901	40.501	40.501	38.301	33.101	37.501	34.701	34.201	38.801	39.201	39.701	37.701	37.701	37.701	34.401	34.401	34.401
214	MK433234	32.301	32.701	33.101	33.501	28.901	28.901	30.201	32.201	25.901	33.201	28.101	26.801	26.801	26.801	26.201	29.701	29.201	23.901	34.201	32.201	31.001	32.101	32.101	34.901	39.801	32.901	32.901	32.901	30.801	40.401	35.601	36.301	39.701	40.001	39.801	33.401	39.501	39.901	36.601	39.401	33.901	33.701	37.201	36.901	36.901	39.601	39.601	39.601
215	MG571098	29.201	29.501	29.601	29.601	28.001	28.501	28.001	28.401	30.801	31.401	26.701	27.401	27.401	28.301	28.101	29.101	30.001	26.101	32.201	32.101	31.501	34.201	34.201	40.401	31.101	36.101	36.101	36.101	33.101	36.001	38.501	38.201	40.201	40.201	39.701	34.401	36.701	39.201	34.601	39.001	35.501	38.401	36.901	36.901	36.901	44.601	44.601	44.601
216	MG641191	31.201	31.701	30.801	31.101	27.201	27.501	29.601	32.501	31.801	29.301	26.701	26.501	26.501	32.401	28.601	30.901	31.201	26.301	30.501	32.901	35.601	35.201	35.201	39.501	35.901	36.201	36.201	36.201	33.601	38.101	38.501	38.901	38.801	39.101	39.501	37.901	39.101	40.401	39.201	41.101	38.301	39.001	39.901	39.701	39.701	40.501	40.501	40.501
217	MG571100	31.301	31.101	33.701	34.001	27.501	28.701	30.501	27.801	29.901	28.101	23.401	26.801	26.801	26.201	26.701	27.801	28.601	27.401	28.901	34.101	34.001	32.501	32.501	39.001	36.501	36.101	36.101	36.101	33.401	35.501	37.801	38.201	37.501	37.801	40.301	35.001	38.501	36.701	35.401	37.901	37.701	38.301	37.801	38.901	38.901	42.201	42.201	42.201
218	KM598388	31.901	33.001	32.401	32.701	28.701	28.701	29.501	32.701	28.401	34.101	24.501	27.901	27.901	30.001	28.201	28.601	29.701	25.201	30.701	33.301	29.901	34.201	34.201	40.101	35.701	36.701	36.701	36.701	34.001	37.301	35.901	35.901	37.101	35.601	36.101	33.401	37.601	36.901	36.901	39.201	36.101	40.101	39.201	38.401	38.401	40.101	40.101	40.101
219	KM598387	31.501	32.601	32.001	32.401	28.401	28.401	29.101	32.401	28.401	33.701	24.501	28.301	28.301	29.601	28.201	28.201	29.301	25.601	30.701	33.001	29.501	33.801	33.801	39.701	35.701	36.701	36.701	36.701	34.001	37.601	35.601	35.601	36.701	35.201	35.801	33.101	37.201	36.601	36.501	39.201	36.101	39.701	38.901	38.001	38.001	39.701	39.701	39.701
220	KM598385	30.501	30.801	32.501	32.901	30.601	30.801	31.001	27.801	28.701	26.301	20.701	24.401	24.401	25.501	25.101	26.301	26.601	24.101	26.701	31.701	30.401	31.701	31.701	39.501	37.701	34.601	34.601	34.601	31.601	35.201	33.801	33.801	35.601	35.901	39.001	35.701	38.201	35.601	36.401	37.501	37.301	36.401	38.401	37.401	37.401	38.501	38.501	38.501
221	KM598386	30.501	30.801	32.501	32.901	30.601	30.801	31.001	27.801	28.301	26.301	20.701	24.401	24.401	25.501	25.101	26.301	26.601	24.101	26.701	31.701	30.401	31.701	31.701	39.501	37.701	34.901	34.901	34.901	31.901	34.901	33.801	33.801	35.601	35.901	38.601	35.701	38.201	35.601	36.401	37.501	37.301	36.001	38.001	37.001	37.001	38.501	38.501	38.501
[truncated: 193 more rows]
[truncated: 378 more columns]
