# Supplementary material for: Single Stranded DNA Viruses Associated with Capybara Faeces Sampled in Brazil
Source: Viruses. 2019 Aug 2;11(8):710. doi: 10.3390/v11080710 (PMC6723397; doi:10.3390/v11080710)
Supplement: Supplementary file 1 [file viruses-11-00710-s001.zip › Supplementary_data_2.xlsx]

## Sheet: Genome
	KT732787	KC771281	KF031466	HQ738634	GQ404857	MH545516	KR902499	KT732786	KT732785	KT878836	KJ641740	KU053483	KY370028	KM017740	KF726984	JX185422	HQ738643	GQ404849	KY370026	KJ831064	KC512919	KJ641717	KC512920	KM382270	KJ641720	GQ404854	KJ641715	KJ641712	GQ404845	JF938081	HM228874	JF938079	HQ738637	MH545511	KM382269	JX569794	JX185426	KJ641728	GQ404855	JF938082	LC018134	KC512918	JF938080	GQ404847	HQ638049	HQ738636	GQ404844	GQ404846	MG846358
KT732787	100.001
KC771281	77.601	100.001
KF031466	67.501	68.401	100.001
HQ738634	67.501	66.901	68.801	100.001
GQ404857	70.001	69.201	71.601	72.701	100.001
MH545516	59.001	59.201	59.801	61.101	58.201	100.001
KR902499	61.801	61.501	60.801	61.001	60.901	62.201	100.001
KT732786	60.401	61.401	59.901	59.101	62.201	61.901	60.601	100.001
KT732785	61.601	59.201	57.701	60.901	60.501	58.901	60.601	78.801	100.001
KT878836	60.001	60.001	59.701	61.701	63.501	62.101	60.201	61.101	61.301	100.001
KJ641740	61.901	61.001	59.501	62.001	63.001	60.601	61.001	62.301	63.601	65.301	100.001
KU053483	57.801	60.001	60.201	61.001	60.301	59.701	60.001	60.201	59.701	59.801	61.301	100.001
KY370028	58.001	60.101	60.101	58.401	62.701	59.101	60.601	57.701	55.901	59.601	62.101	60.601	100.001
KM017740	60.101	60.201	59.301	59.801	60.901	58.201	61.201	61.101	60.401	62.101	61.101	62.201	64.601	100.001
KF726984	61.501	60.801	59.801	59.701	60.701	59.201	60.201	59.501	61.801	59.701	63.101	59.101	59.901	57.901	100.001
JX185422	62.001	61.001	59.201	59.601	60.601	57.901	58.901	60.401	59.601	62.101	59.801	62.101	60.601	59.501	62.501	100.001
HQ738643	60.701	59.701	60.301	61.601	59.701	61.301	58.401	58.901	57.801	61.001	61.501	59.601	61.301	60.001	62.201	63.601	100.001
GQ404849	61.401	60.401	59.701	62.401	61.201	57.101	59.201	59.301	59.301	61.301	64.001	59.301	60.201	62.701	63.001	65.401	67.501	100.001
KY370026	60.601	59.001	60.201	59.001	61.501	58.401	58.201	61.101	58.401	59.601	61.501	60.101	60.801	60.801	62.501	59.901	67.001	66.001	100.001
KJ831064	61.101	61.801	62.001	58.501	63.301	59.601	56.801	60.101	62.601	60.501	61.601	58.801	60.401	60.701	62.401	63.501	66.401	65.701	70.201	100.001
KC512919	59.601	61.101	60.101	60.901	61.201	59.701	59.501	60.501	60.001	58.601	62.301	58.301	60.201	60.501	63.301	65.301	66.901	64.901	68.501	68.101	100.001
KJ641717	58.401	57.701	59.201	58.601	58.901	57.801	59.001	60.401	60.201	62.801	61.401	59.101	59.501	60.101	60.701	62.801	63.601	62.901	63.901	65.301	65.101	100.001
KC512920	58.101	59.701	62.901	58.601	63.601	59.801	58.101	61.101	57.401	59.101	64.201	58.701	60.001	61.601	63.201	62.001	64.601	65.801	65.101	67.701	66.801	65.101	100.001
KM382270	59.101	58.601	61.201	60.801	60.801	57.801	59.201	61.601	58.901	61.001	64.601	60.001	60.701	61.401	60.901	64.701	63.901	66.801	65.101	67.901	66.301	64.201	66.401	100.001
KJ641720	59.301	59.701	59.601	60.601	60.401	59.901	58.401	56.601	58.701	59.301	61.101	59.001	58.801	60.701	62.601	64.401	63.901	63.001	65.501	65.401	65.201	64.101	67.301	68.401	100.001
GQ404854	59.201	61.301	61.701	61.501	64.101	57.101	58.601	62.001	58.001	62.801	61.101	61.201	59.601	60.301	60.901	62.701	64.901	64.001	65.901	66.301	65.201	62.301	66.401	70.301	75.701	100.001
KJ641715	56.101	60.201	60.001	61.801	58.901	58.601	57.001	58.301	58.301	61.101	63.601	60.101	60.901	59.001	63.501	63.401	64.701	62.301	65.701	66.101	66.201	64.701	66.901	68.401	70.401	70.801	100.001
KJ641712	61.701	59.401	60.701	62.901	61.101	58.701	58.301	59.901	59.401	60.001	64.201	59.301	57.801	58.201	61.201	62.601	64.201	66.301	64.601	66.201	65.001	65.001	65.801	68.601	63.701	63.901	66.201	100.001
GQ404845	59.701	58.001	58.101	62.401	61.901	58.901	59.901	59.101	59.601	60.401	61.801	58.401	58.201	59.601	60.801	63.701	65.101	65.801	65.201	66.001	65.501	62.601	65.401	66.901	63.501	64.901	64.601	65.901	100.001
JF938081	60.301	59.201	62.101	61.201	60.201	58.601	57.601	59.201	59.001	60.701	63.301	60.201	60.001	62.901	63.301	64.801	64.601	67.401	66.701	67.301	65.701	65.301	66.401	67.201	67.701	66.901	67.301	65.401	67.301	100.001
HM228874	57.701	59.101	58.001	59.001	60.001	59.401	59.801	58.601	60.301	60.901	61.501	57.501	62.201	62.301	61.701	63.401	66.501	65.401	65.001	65.101	65.401	65.201	64.201	64.601	66.101	66.401	67.001	64.101	63.701	68.501	100.001
JF938079	59.801	60.501	58.401	58.901	58.301	58.301	60.901	59.801	61.801	61.301	63.501	57.201	60.301	63.201	61.501	64.801	65.501	65.601	66.101	66.401	65.701	64.901	64.601	65.301	67.901	64.901	66.101	67.301	63.801	67.101	66.701	100.001
HQ738637	59.701	60.901	59.001	61.601	63.001	60.201	57.901	59.701	59.801	62.501	61.301	59.001	59.601	61.301	59.201	62.901	62.401	65.001	65.601	65.801	63.001	61.501	62.701	65.801	62.501	64.901	64.601	63.301	65.701	66.301	64.801	66.601	100.001
MH545511	59.401	59.201	60.501	61.201	63.601	56.801	58.401	61.901	62.701	60.701	61.901	59.701	58.401	62.401	62.501	62.301	62.801	65.801	64.001	65.501	64.001	63.401	64.701	62.201	65.601	64.401	64.401	65.701	62.701	64.901	64.201	63.601	64.001	100.001
KM382269	57.701	60.501	58.501	59.401	59.201	57.201	58.301	58.501	59.801	60.201	63.401	60.001	59.201	59.701	61.801	60.901	66.001	68.301	66.401	67.101	66.801	62.801	65.001	64.101	65.801	66.201	65.701	67.401	66.301	67.301	64.001	65.001	63.901	67.401	100.001
JX569794	60.301	59.701	60.801	60.901	63.801	59.701	58.901	61.501	62.401	60.801	63.501	62.001	59.201	59.701	61.801	62.801	63.501	62.701	64.701	65.901	63.001	63.501	63.901	67.001	65.301	67.501	65.001	64.801	63.601	66.701	64.501	64.401	64.101	65.301	66.501	100.001
JX185426	59.601	60.501	60.501	62.601	61.801	58.501	58.901	59.901	60.701	58.701	61.401	61.101	57.401	60.601	63.401	63.601	61.101	64.401	64.701	64.901	64.801	63.301	62.301	65.901	64.201	63.401	63.101	62.601	63.001	62.601	63.401	64.701	65.801	65.301	65.501	66.601	100.001
KJ641728	58.001	59.301	61.601	58.201	59.301	60.001	57.301	59.001	62.901	59.601	60.401	60.101	59.201	59.901	62.001	58.801	64.501	64.101	64.201	65.501	65.401	62.601	66.001	63.801	64.201	65.001	64.201	64.101	64.401	62.901	62.401	63.101	61.501	62.001	65.101	63.501	62.401	100.001
GQ404855	59.701	60.101	61.901	57.601	59.101	59.301	57.701	59.601	59.001	58.801	61.701	59.101	58.201	58.901	63.101	62.701	65.101	65.001	65.101	63.701	63.701	63.201	62.901	65.501	66.601	65.601	64.201	64.301	61.501	64.701	66.001	64.701	62.301	64.301	65.001	64.901	62.201	69.101	100.001
JF938082	61.501	62.601	60.001	62.001	61.401	59.601	59.001	58.201	61.101	62.401	61.801	59.701	61.901	61.301	62.601	63.201	66.801	65.201	64.601	66.501	66.501	62.401	64.301	63.601	67.201	65.601	67.201	65.301	62.101	66.601	64.601	64.201	61.501	65.001	65.001	65.301	64.801	66.401	67.301	100.001
LC018134	58.101	57.901	56.701	58.001	58.501	58.901	58.201	60.201	59.301	59.801	61.701	58.001	58.301	59.801	61.601	63.301	65.301	65.301	63.101	63.201	63.801	62.801	64.401	66.001	64.801	63.801	63.601	65.301	62.901	64.601	64.301	63.101	64.701	66.001	66.701	66.301	66.101	63.901	65.901	65.001	100.001
KC512918	61.001	59.201	58.301	62.601	60.001	59.201	60.001	61.601	61.901	60.901	62.201	60.501	60.201	60.201	61.201	60.901	66.601	63.501	65.101	65.301	65.201	62.901	64.601	64.901	65.701	65.501	65.501	65.201	66.001	65.201	64.001	64.701	63.301	65.101	66.701	64.201	63.601	63.701	65.601	66.401	74.001	100.001
JF938080	61.001	59.701	61.001	63.201	61.501	58.101	60.501	58.901	60.001	62.001	63.401	60.201	61.101	60.101	63.201	65.001	66.601	65.601	66.501	66.001	66.501	63.701	65.601	64.401	64.501	65.301	65.201	65.201	64.701	65.101	63.601	66.101	62.301	64.501	66.401	64.801	61.501	64.101	64.301	64.501	69.201	71.201	100.001
GQ404847	60.401	57.601	56.901	58.101	60.401	59.201	58.001	59.001	60.701	61.801	63.801	58.601	58.201	58.401	62.301	61.901	65.901	66.401	65.101	64.901	64.801	62.901	64.201	64.801	64.401	64.301	63.701	66.401	63.501	65.501	66.101	63.901	64.101	64.701	64.801	66.501	63.501	63.801	66.201	65.101	69.401	68.501	70.701	100.001
HQ638049	61.301	59.701	63.101	63.001	60.101	56.801	58.701	59.601	61.101	62.501	61.801	60.401	62.401	59.401	63.401	62.301	63.301	64.201	64.001	64.701	62.801	62.101	63.401	65.201	63.901	64.901	63.701	65.201	63.701	66.001	64.301	62.501	64.501	64.501	65.701	62.201	63.301	64.901	64.301	63.701	65.901	67.001	67.901	66.601	100.001
HQ738636	59.301	59.401	59.001	62.501	61.701	58.801	58.701	60.701	59.201	60.401	60.201	58.601	59.301	61.101	62.301	62.901	64.801	66.001	67.501	66.601	67.201	62.401	66.001	64.501	62.901	64.901	64.201	66.001	64.701	65.301	65.501	65.301	62.801	66.301	67.301	63.001	65.001	66.201	64.301	65.601	63.501	62.701	65.501	64.501	67.101	100.001
GQ404844	60.401	60.401	59.701	63.301	60.901	58.701	60.001	59.901	58.301	59.601	61.501	60.701	59.401	61.601	61.901	63.201	68.001	68.201	69.401	67.601	68.101	64.101	67.201	66.601	65.601	66.601	66.101	66.401	64.101	66.201	68.001	65.501	63.201	66.401	67.701	65.201	63.501	66.101	65.201	66.501	64.801	66.301	65.601	64.801	66.301	75.401	100.001
GQ404846	59.901	59.401	58.901	61.901	61.201	60.401	59.601	59.201	58.101	59.001	60.101	57.501	60.101	59.301	63.501	63.901	67.801	66.601	67.401	65.301	67.201	64.301	67.401	66.101	66.101	64.301	64.401	65.801	65.801	66.501	68.101	67.301	64.601	64.901	66.701	62.301	64.501	65.901	64.401	63.901	65.901	65.501	67.201	65.401	67.701	72.201	72.201	100.001
MG846358	60.201	62.701	61.501	61.101	61.101	59.401	61.001	59.101	58.501	58.601	61.301	59.601	60.401	58.101	61.801	60.301	59.701	59.401	60.201	57.901	58.201	57.901	60.101	61.101	61.501	60.201	60.301	58.601	57.301	60.401	59.901	61.601	58.801	61.301	61.901	61.401	58.201	58.801	58.401	62.401	60.901	61.501	60.101	60.601	60.701	60.401	61.101	57.701	100.001
KY85116_	58.301	59.601	60.201	58.001	58.901	58.601	59.301	57.201	60.201	59.801	58.601	56.901	57.401	54.701	58.101	57.701	56.901	56.001	57.101	59.201	57.301	56.701	57.101	59.601	57.701	60.401	57.501	57.001	57.501	57.301	57.001	58.501	57.901	60.401	57.101	57.401	57.101	56.901	56.801	57.701	59.001	58.901	60.701	58.701	59.401	57.201	57.101	55.401	57.801
JX185424	57.701	59.401	57.901	58.801	58.001	58.201	60.001	59.201	57.501	59.201	61.401	59.901	59.201	58.801	58.101	57.601	60.001	59.101	60.401	62.601	59.101	57.701	56.801	58.401	60.401	58.901	61.401	58.401	56.301	59.101	57.001	58.301	56.901	55.701	58.101	62.301	60.301	57.501	57.501	58.901	57.301	59.401	59.601	59.001	59.301	58.701	58.701	59.601	60.101
MK947371 _Capybara_associated_cyclovirus_1	58.801	59.401	58.601	59.101	60.001	57.901	58.601	56.501	56.101	60.401	60.901	59.901	59.801	59.801	57.801	59.801	61.401	60.601	61.401	61.701	60.801	57.401	59.801	60.101	59.501	56.101	57.801	59.801	58.201	58.801	60.101	58.601	60.001	58.901	56.601	59.101	62.201	60.501	58.701	59.601	60.701	59.201	60.501	57.701	57.701	58.701	58.801	60.401	61.401
[truncated: 3 more columns]

## Sheet: Rep
	KT732785	KT732786	MH545516	HQ738634	GQ404857	KF031466	KC771281	KT732787	JX185422	KF726984	KJ641728	GQ404855	JF938082	KJ641712	KM382270	GQ404845	HQ738637	KJ641715	KJ641720	GQ404854	JX185426	JX569794	JF938079	HM228874	JF938081	GQ404849	HQ738643	KC512919	GQ404844	HQ738636	GQ404846	KJ831064	KY370026	KM382269	HQ638049	JF938080	LC018134	KC512918	GQ404847	MH545511	KC512920	KJ641717	KJ641740	KM017740	KY370028	MG846358	MK947371 _Capybara_associated_cyclovirus_1	JX185424	KR902499
KT732785	100.001
KT732786	75.201	100.001
MH545516	49.001	50.001	100.001
HQ738634	44.901	46.001	50.601	100.001
GQ404857	46.701	43.501	50.201	74.601	100.001
KF031466	44.301	44.601	49.601	71.101	73.801	100.001
KC771281	49.601	47.001	50.601	70.801	75.101	76.401	100.001
KT732787	47.401	45.401	50.201	68.601	73.601	74.301	89.501	100.001
JX185422	44.701	45.801	52.201	52.901	53.501	51.601	52.701	50.901	100.001
KF726984	44.301	44.701	46.601	50.001	50.401	52.401	50.401	48.201	65.301	100.001
KJ641728	47.301	44.501	50.601	52.201	54.701	51.601	51.601	49.101	59.601	63.401	100.001
GQ404855	47.801	45.501	48.101	49.601	52.101	50.501	50.901	48.701	60.701	63.401	76.301	100.001
JF938082	43.601	44.001	52.401	52.301	51.301	52.501	52.701	51.301	60.001	58.801	65.101	70.501	100.001
KJ641712	41.901	42.301	48.301	50.401	50.401	49.501	48.201	47.501	60.101	58.901	60.101	61.601	58.001	100.001
KM382270	42.901	42.101	48.301	53.501	53.201	52.401	50.901	49.101	63.201	59.301	62.501	65.101	63.201	72.801	100.001
GQ404845	46.001	45.201	49.601	50.701	52.901	52.001	50.701	48.601	63.501	60.601	62.301	62.701	62.101	67.301	77.201	100.001
HQ738637	45.401	44.301	49.601	50.901	50.701	52.201	53.601	50.201	60.401	57.401	59.201	62.501	60.801	66.701	75.801	67.901	100.001
KJ641715	43.501	43.501	49.401	52.701	54.101	53.401	53.401	51.301	62.601	59.601	64.401	67.901	65.101	67.001	71.001	68.201	70.901	100.001
KJ641720	44.001	42.501	50.401	51.301	54.101	51.801	51.601	50.201	61.201	61.001	63.701	63.901	64.601	64.901	70.601	66.101	70.101	78.901	100.001
GQ404854	43.501	42.801	48.301	50.201	52.701	51.301	51.601	49.501	61.501	59.601	64.401	66.801	64.401	63.401	68.801	67.101	71.201	79.001	84.601	100.001
JX185426	44.601	45.101	51.501	48.701	49.501	50.001	49.801	49.101	58.101	60.501	59.201	62.101	63.501	64.501	66.501	64.501	66.401	69.301	66.401	66.101	100.001
JX569794	50.201	47.501	48.801	47.801	51.001	50.801	51.001	49.001	61.501	59.501	58.301	59.901	58.701	59.801	63.601	61.901	64.001	67.201	66.401	68.801	68.801	100.001
JF938079	46.901	45.801	51.101	50.201	51.601	50.401	50.201	49.501	63.001	60.001	62.901	63.301	64.101	63.301	66.701	67.301	64.101	69.601	71.701	70.701	67.601	65.901	100.001
HM228874	46.001	44.901	50.601	49.801	49.801	51.301	50.901	48.701	60.401	58.501	62.601	64.301	64.401	60.501	68.401	65.301	68.301	68.301	66.401	65.801	64.301	59.901	70.701	100.001
JF938081	46.301	45.401	51.701	50.201	51.301	50.701	52.001	48.701	64.701	61.701	61.901	65.101	65.901	67.401	71.401	69.301	71.901	69.801	71.201	70.501	67.501	65.201	69.901	71.601	100.001
GQ404849	43.601	45.701	47.001	48.001	47.301	47.801	50.201	46.901	61.501	61.001	59.001	63.201	58.601	65.201	66.201	63.901	62.901	62.501	60.401	61.401	62.101	60.301	62.701	61.401	69.401	100.001
HQ738643	46.201	45.401	47.901	50.501	52.001	51.101	50.501	49.801	64.701	60.301	61.001	64.301	62.601	64.501	66.501	66.401	63.301	64.401	62.601	66.201	60.601	63.201	67.801	64.701	68.001	70.901	100.001
KC512919	45.301	45.701	47.801	51.601	50.901	50.201	54.901	52.701	62.601	59.901	62.401	64.001	60.601	61.601	62.801	63.901	62.601	63.201	60.701	62.601	63.201	59.501	65.601	63.701	63.401	68.901	73.701	100.001
GQ404844	43.201	44.701	50.401	48.701	50.201	48.201	49.501	48.001	61.901	63.501	66.401	66.801	64.701	64.901	65.101	65.701	64.701	66.901	64.401	65.801	66.801	62.801	65.901	65.801	68.001	68.701	74.501	71.201	100.001
HQ738636	46.501	45.901	50.701	48.401	49.501	49.601	49.801	48.401	61.201	63.501	67.901	69.001	67.601	63.801	64.701	65.301	63.701	64.701	62.901	65.101	66.101	58.701	66.301	65.801	66.501	68.001	71.901	70.101	82.701	100.001
GQ404846	46.501	48.501	49.601	50.901	52.301	50.401	50.901	49.101	63.201	62.501	66.901	66.901	64.501	63.401	66.901	66.101	64.701	65.101	64.401	63.701	64.601	63.801	66.301	67.601	68.501	71.901	71.601	68.801	79.101	75.201	100.001
KJ831064	45.201	46.801	50.401	52.501	54.001	52.401	52.901	50.701	63.001	61.201	61.201	62.701	62.001	65.101	68.701	68.101	64.501	68.201	65.901	66.301	69.601	64.801	68.601	65.201	65.201	67.401	69.201	73.601	71.001	70.701	68.501	100.001
KY370026	44.601	44.401	50.201	49.501	51.301	50.001	51.301	49.101	60.301	63.401	61.001	63.201	62.701	62.701	67.301	66.301	65.301	65.701	65.701	67.901	67.901	60.701	67.301	65.701	69.701	69.001	70.401	70.801	68.601	69.301	68.601	78.301	100.001
KM382269	46.901	46.101	47.901	52.201	53.301	51.301	51.401	50.401	62.701	63.601	65.901	69.201	67.001	63.801	66.801	66.501	65.901	67.401	67.801	67.801	67.401	63.001	67.601	68.501	68.101	65.601	70.701	66.701	72.101	71.401	71.401	71.601	69.601	100.001
HQ638049	45.801	43.901	50.201	51.301	49.301	50.401	50.901	48.001	61.401	61.701	61.901	62.801	60.101	63.801	68.801	65.001	64.701	64.801	65.601	62.601	62.101	61.501	63.801	64.401	67.601	63.201	64.401	63.001	65.501	65.101	66.201	64.901	63.901	70.701	100.001
JF938080	46.901	44.501	45.901	53.601	53.601	50.501	51.101	50.701	65.301	59.201	62.001	61.601	63.501	63.301	66.801	65.301	62.101	64.601	63.901	64.301	62.701	61.901	63.601	63.901	66.101	64.301	67.901	63.501	67.101	63.901	69.601	66.301	65.101	71.601	67.901	100.001
LC018134	47.601	43.201	48.701	51.601	51.601	50.401	50.501	49.501	65.601	61.701	66.201	67.301	64.901	60.001	66.301	65.201	62.301	66.701	67.801	66.301	62.801	65.701	65.501	67.801	65.901	62.001	69.201	66.301	68.501	68.101	69.201	65.801	67.301	71.301	69.601	72.801	100.001
KC512918	48.701	47.201	49.401	53.801	53.101	54.001	53.501	51.601	62.301	59.801	62.501	66.901	62.701	60.001	65.201	65.201	62.701	64.501	65.901	64.101	62.901	62.601	63.301	64.901	62.301	62.301	65.601	65.201	62.701	64.501	65.201	67.601	68.401	69.501	66.301	69.901	81.201	100.001
GQ404847	46.501	44.001	48.701	53.101	52.701	52.901	52.701	50.201	65.501	63.501	65.301	69.301	64.601	66.301	68.001	64.301	64.001	68.301	64.001	65.801	63.501	62.801	65.201	65.501	66.901	69.401	65.801	65.801	66.901	68.301	67.501	68.101	69.701	68.801	66.201	69.301	72.801	69.601	100.001
MH545511	50.201	48.101	49.301	56.201	53.601	56.401	53.601	52.901	61.401	62.101	61.601	63.401	66.101	63.301	65.301	64.601	64.301	66.101	64.301	63.501	64.101	64.001	66.901	63.501	64.301	61.001	66.101	60.301	65.701	64.601	66.101	64.901	63.401	68.701	61.701	65.701	64.501	64.901	65.301	100.001
KC512920	41.801	42.901	47.801	49.801	54.501	50.001	51.301	49.101	64.001	65.001	64.301	65.701	63.401	65.201	69.101	66.801	64.701	68.301	66.901	66.201	64.301	63.201	64.101	64.701	68.001	66.201	65.501	61.201	69.801	67.301	70.801	68.101	63.901	71.701	67.601	69.301	64.501	62.001	68.301	69.001	100.001
KJ641717	45.801	43.801	48.701	52.901	54.401	50.901	50.501	51.601	63.601	61.701	60.101	62.401	60.101	63.001	63.601	64.601	62.601	65.101	60.701	61.901	62.101	58.301	63.001	65.801	63.701	60.701	64.701	62.601	63.301	62.601	64.001	63.401	62.101	65.601	60.901	68.201	67.401	63.801	65.801	63.501	66.901	100.001
KJ641740	36.401	37.001	41.201	43.201	42.301	41.901	42.201	40.701	45.101	44.201	43.801	47.201	44.401	43.401	43.501	42.301	45.801	45.301	45.501	45.801	44.301	43.701	44.301	45.801	45.101	47.701	48.001	44.201	45.101	45.301	44.701	44.201	41.101	44.201	44.601	43.401	43.601	45.701	47.401	46.401	46.901	44.301	100.001
KM017740	44.901	44.101	46.401	47.301	48.701	46.701	49.801	48.701	50.201	48.401	51.301	52.001	49.101	49.301	51.101	52.901	52.601	52.401	49.801	49.801	48.401	52.001	51.801	53.501	51.501	52.701	52.401	52.401	54.201	53.801	55.301	53.101	49.801	54.201	49.501	52.001	50.901	51.301	50.501	52.701	54.201	49.801	45.101	100.001
KY370028	38.101	37.401	42.501	45.501	47.601	44.901	47.501	45.501	50.201	47.801	48.401	50.201	47.301	46.901	47.601	45.801	46.901	49.501	49.101	48.001	45.101	48.001	47.401	47.601	46.401	44.901	47.501	49.801	48.701	47.601	48.501	50.501	48.001	47.301	46.201	47.601	50.901	52.401	49.801	49.801	48.001	49.101	42.301	57.801	100.001
MG846358	41.701	41.601	43.001	47.801	44.201	45.501	47.101	44.101	48.501	47.001	46.901	48.201	48.901	43.001	45.901	43.801	45.201	46.201	47.401	44.701	45.401	44.401	45.401	48.401	44.501	44.501	46.301	46.901	46.301	48.201	47.101	45.201	46.001	48.201	45.801	46.301	49.301	52.601	48.901	46.301	43.401	43.401	36.801	43.801	45.201	100.001
MK947371 _Capybara_associated_cyclovirus_1	43.801	47.001	46.001	45.401	43.101	46.301	45.601	43.401	49.301	43.201	44.701	45.301	45.201	46.301	46.101	46.901	46.701	46.201	45.501	48.301	46.001	45.501	46.901	45.501	46.001	45.301	48.201	50.501	47.101	47.401	46.001	49.801	46.301	44.501	44.401	48.001	45.001	45.801	49.301	50.001	47.801	45.401	40.101	45.801	42.201	49.301	100.001
JX185424	43.801	46.601	50.001	48.201	44.001	48.001	44.901	43.601	43.601	42.001	45.301	46.401	46.701	43.601	45.201	47.801	46.701	43.701	47.701	45.501	44.901	44.701	43.301	45.801	47.101	43.101	46.701	44.901	42.201	43.601	44.401	45.101	44.901	43.601	41.801	43.801	45.501	47.301	44.401	46.401	43.601	44.501	36.001	45.101	38.801	48.401	62.501	100.001
KR902499	43.401	44.501	49.001	47.601	44.801	46.501	48.501	46.601	43.301	41.801	43.001	43.201	43.801	42.301	44.401	43.001	42.901	43.201	43.501	40.601	43.201	44.201	41.601	45.201	41.901	42.101	45.501	47.201	44.801	44.801	44.801	45.101	45.101	41.801	42.401	41.801	42.201	41.801	42.201	45.901	42.201	40.201	41.901	47.001	46.601	48.001	44.601	46.801	100.001
KY851116	41.401	43.201	44.701	43.901	42.101	42.601	43.101	43.101	40.901	40.501	44.801	41.501	43.401	45.301	44.401	44.601	42.301	42.601	42.101	40.601	44.901	44.001	44.801	45.201	41.901	40.501	43.501	44.101	41.601	42.301	46.801	43.401	39.801	43.401	40.001	42.301	42.701	43.501	41.601	44.201	41.601	42.201	41.401	43.501	43.501	42.801	43.101	46.101	50.901
[truncated: 1 more columns]

## Sheet: CP
	KM017740	KY370028	MK947371 _Capybara_associated_cyclovirus_1	HQ738634	GQ404857	KF031466	KC771281	KT732787	JX185424	JX185422	KF726984	MH545511	KM382269	HQ738636	JX185426	JF938081	KJ831064	KC512919	JF938079	HQ738643	HQ738637	GQ404849	GQ404845	KJ641712	GQ404846	KJ641717	JF938080	GQ404847	LC018134	KC512918	HQ638049	KJ641728	GQ404855	JF938082	KJ641715	GQ404844	KY370026	KC512920	KJ641720	KM382270	GQ404854	JX569794	HM228874	KJ641740	MG846358	KR902499	KY851116	KT732785	KT732786
KM017740	100.001
KY370028	38.201	100.001
MK947371 _Capybara_associated_cyclovirus_1	24.401	27.201	100.001
HQ738634	29.101	27.201	31.401	100.001
GQ404857	23.601	27.501	30.501	58.701	100.001
KF031466	25.701	32.701	31.901	50.501	49.301	100.001
KC771281	27.201	26.501	27.501	35.801	38.501	37.801	100.001
KT732787	29.401	27.201	26.601	37.101	46.801	38.501	56.101	100.001
JX185424	30.201	28.401	31.801	35.401	36.001	35.901	37.401	35.101	100.001
JX185422	27.001	22.901	23.901	32.601	32.401	29.701	31.901	29.501	27.601	100.001
KF726984	27.801	27.301	27.701	29.001	31.301	27.601	30.301	32.101	28.601	33.001	100.001
MH545511	26.401	21.401	25.801	28.601	30.401	28.501	32.101	31.501	37.701	31.001	34.401	100.001
KM382269	28.501	26.701	32.101	30.001	27.801	29.901	29.601	28.801	37.101	27.401	35.501	59.401	100.001
HQ738636	24.601	25.601	26.301	28.801	27.801	24.501	26.301	31.601	34.101	27.201	29.801	51.201	47.601	100.001
JX185426	27.401	21.401	24.801	27.601	31.001	26.901	28.801	30.101	31.901	33.001	33.801	46.801	46.801	48.801	100.001
JF938081	27.901	27.801	33.601	28.101	32.101	31.301	30.101	29.901	33.301	28.201	31.301	44.201	41.001	41.001	39.301	100.001
KJ831064	27.001	28.101	33.301	24.801	27.101	27.501	29.001	25.601	34.901	32.101	32.901	40.301	39.901	38.801	41.101	43.701	100.001
KC512919	26.401	24.001	33.001	30.601	32.201	27.601	34.101	32.401	34.001	30.701	38.501	44.401	46.301	47.901	47.901	46.501	46.201	100.001
JF938079	23.801	22.201	20.801	31.401	31.201	30.801	30.401	27.201	31.601	28.501	33.301	37.701	41.001	37.201	44.801	38.001	34.901	43.901	100.001
HQ738643	26.101	24.601	31.401	26.501	31.801	27.001	32.701	26.001	33.201	27.101	37.001	40.901	42.901	39.301	39.601	42.601	40.801	45.301	42.501	100.001
HQ738637	31.101	27.701	27.501	27.801	30.601	26.801	28.601	30.301	32.401	30.901	30.001	44.101	42.701	38.201	48.401	41.801	37.201	42.701	39.401	40.801	100.001
GQ404849	27.801	24.801	29.401	29.901	31.901	26.901	33.201	28.901	31.101	28.001	34.901	40.501	43.701	43.001	42.901	40.001	34.301	46.201	43.701	47.701	49.301	100.001
GQ404845	32.801	28.501	31.601	27.301	31.901	25.501	33.801	33.601	32.201	32.801	30.201	46.301	42.301	40.701	41.901	43.601	40.001	44.601	38.801	40.101	43.801	45.601	100.001
KJ641712	27.501	26.601	29.001	30.501	26.201	27.201	30.201	29.301	33.601	29.101	35.201	41.601	47.001	37.301	38.601	34.601	36.001	37.901	34.901	34.701	37.401	34.101	38.101	100.001
GQ404846	24.401	25.701	29.901	29.301	30.801	33.501	30.801	28.801	35.401	31.101	31.601	44.101	43.901	37.501	43.301	37.201	42.301	41.001	41.701	38.101	45.601	40.701	43.401	41.401	100.001
KJ641717	28.301	22.601	25.101	28.501	31.001	30.701	31.601	26.701	35.101	24.001	32.901	36.601	40.301	38.701	39.401	38.101	34.101	37.601	39.701	35.201	36.301	39.201	38.401	34.901	39.501	100.001
JF938080	27.101	30.501	30.701	30.301	38.101	32.701	34.601	35.501	36.501	33.101	38.201	40.301	39.801	39.001	38.201	40.901	41.901	38.701	38.401	34.101	35.601	41.401	36.601	30.601	48.801	39.201	100.001
GQ404847	26.601	27.501	27.701	30.501	36.301	33.001	34.701	31.801	29.801	30.601	35.401	37.501	36.701	36.801	41.101	39.301	40.801	36.301	38.001	33.201	36.901	39.201	38.001	34.001	43.401	38.601	59.501	100.001
LC018134	28.401	33.701	31.601	29.001	33.301	33.501	37.201	34.601	35.401	39.901	31.201	39.601	41.101	38.901	41.001	36.901	37.501	37.901	36.001	34.401	38.401	31.701	37.701	30.901	40.501	34.101	51.101	52.301	100.001
KC512918	29.101	27.301	29.601	33.701	35.801	33.001	37.301	36.201	38.101	33.201	37.201	38.301	40.501	35.901	36.901	34.101	34.601	38.201	35.001	33.601	32.901	38.201	35.201	32.101	38.401	39.001	53.801	52.501	63.201	100.001
HQ638049	26.101	24.401	28.801	33.001	35.301	34.901	32.701	31.801	36.601	29.001	31.001	33.901	35.801	34.701	39.401	32.701	30.801	34.301	33.301	31.801	35.501	35.701	31.901	35.501	39.001	39.001	42.901	47.901	40.801	43.101	100.001
KJ641728	27.701	26.401	25.801	31.101	31.001	28.001	30.101	27.601	30.301	35.401	31.201	38.201	40.801	32.901	36.701	38.701	37.201	34.401	36.201	33.501	40.301	38.601	41.101	40.001	39.401	39.001	41.601	46.201	36.401	42.101	40.001	100.001
GQ404855	26.001	26.201	27.201	25.501	32.101	24.301	30.201	26.701	31.301	32.401	32.201	32.901	35.001	33.601	32.701	35.901	34.901	37.301	32.401	33.801	36.101	38.701	44.201	34.301	36.601	33.801	36.901	37.801	34.701	33.001	32.301	49.801	100.001
JF938082	28.201	29.901	25.401	26.401	27.801	25.201	23.401	27.001	27.501	25.001	33.501	33.201	35.601	33.601	37.301	35.001	38.901	35.801	33.301	34.301	35.901	39.201	33.901	35.501	34.001	30.201	34.901	35.801	37.501	33.601	34.101	38.901	42.501	100.001
KJ641715	23.201	24.601	26.601	31.301	31.801	27.201	28.001	27.501	34.101	29.401	29.701	32.701	36.201	32.701	36.301	33.601	33.601	39.401	34.601	38.201	33.301	38.101	38.201	37.301	36.001	34.601	40.001	39.701	36.301	36.501	32.901	39.301	37.401	38.001	100.001
GQ404844	28.601	25.401	27.001	29.301	34.001	28.601	29.301	28.401	34.601	28.601	35.201	33.501	37.001	32.401	38.201	33.301	36.801	38.301	36.001	34.901	31.501	38.201	32.901	33.501	34.001	32.201	38.301	35.001	31.801	37.901	28.901	34.601	33.201	35.201	52.101	100.001
KY370026	23.201	23.801	30.101	24.901	30.701	26.001	28.501	26.001	30.901	32.801	36.201	34.601	36.501	31.601	35.101	36.501	35.201	37.601	33.501	37.001	34.901	35.801	37.001	34.301	38.401	33.501	37.001	37.701	34.601	35.801	27.101	39.201	34.801	31.601	52.901	56.501	100.001
KC512920	23.001	26.201	30.401	30.301	34.001	29.601	32.701	27.101	32.701	31.501	35.701	36.101	35.501	33.801	36.601	35.801	35.701	38.101	34.601	35.201	33.001	35.401	35.001	40.501	37.301	32.901	41.401	38.901	38.601	38.801	34.701	41.901	37.901	35.801	49.801	54.201	52.401	100.001
KJ641720	25.001	24.101	27.801	31.601	32.701	23.901	24.901	29.801	30.901	34.701	32.201	37.901	36.701	38.701	37.701	34.201	35.101	38.001	34.001	39.101	34.901	33.201	36.701	34.501	37.001	34.701	35.601	36.801	33.801	34.001	32.701	38.201	40.001	36.001	46.101	45.101	48.001	50.201	100.001
KM382270	27.401	28.201	30.301	29.501	31.301	30.401	30.401	30.001	34.101	32.001	36.401	38.301	36.301	37.901	39.001	33.201	39.301	41.401	35.201	37.201	33.501	36.901	36.001	38.801	40.601	37.601	39.801	40.601	39.101	43.901	39.601	43.501	36.901	34.101	56.401	53.001	56.501	53.201	54.801	100.001
GQ404854	26.301	23.201	28.401	32.501	31.901	30.401	31.601	28.701	34.001	34.601	34.301	38.101	39.101	38.501	37.901	35.801	40.401	39.201	34.301	39.301	33.201	37.001	36.001	38.001	36.801	34.301	39.701	41.201	36.601	37.301	36.101	40.201	36.601	40.001	57.901	55.101	51.901	55.301	61.801	72.701	100.001
JX569794	24.401	24.501	27.801	31.201	30.801	31.301	31.901	31.901	35.901	28.601	33.801	40.901	39.101	37.801	37.001	38.001	39.201	37.101	35.801	35.501	38.101	37.901	37.901	32.701	39.501	35.801	41.601	40.801	35.601	36.801	34.901	38.301	31.901	34.901	46.401	47.201	43.901	51.401	47.301	51.401	46.901	100.001
HM228874	24.501	24.601	27.101	26.101	28.501	25.801	26.901	28.401	27.801	29.101	30.801	31.501	34.101	37.901	34.701	34.601	34.001	34.001	33.301	33.301	30.901	33.201	33.301	34.301	33.501	29.301	31.501	35.401	32.701	36.201	29.201	36.501	34.001	37.201	41.001	43.101	45.801	42.201	39.701	44.001	45.301	39.701	100.001
KJ641740	19.301	25.701	22.801	20.901	27.001	25.901	22.201	23.201	23.601	20.401	20.901	26.501	23.901	26.101	22.701	24.701	22.001	23.601	23.201	26.901	26.601	29.901	23.701	21.201	23.901	24.401	24.501	20.601	20.801	19.201	22.501	23.301	24.101	23.601	23.401	25.901	28.201	22.601	27.301	18.701	25.501	26.201	21.301	100.001
MG846358	23.601	24.601	26.301	29.101	27.201	23.701	22.801	25.101	26.101	18.801	25.801	21.801	27.101	25.301	17.801	24.801	22.301	26.501	21.301	26.401	25.001	27.601	26.201	23.401	18.901	21.901	26.501	25.501	23.301	25.601	25.001	25.601	26.201	28.201	28.601	23.601	23.501	19.801	21.601	26.901	28.601	25.501	27.501	22.301	100.001
KR902499	25.701	24.101	32.301	23.601	21.301	24.101	24.501	25.801	24.801	16.701	22.101	21.801	27.101	26.101	21.501	27.801	19.301	22.801	22.001	29.901	18.801	27.101	23.101	23.901	20.301	22.601	20.601	22.501	24.301	21.401	22.501	27.601	18.901	26.301	21.801	22.501	22.201	21.001	24.501	22.001	23.001	22.301	24.201	19.201	29.301	100.001
KY851116	20.601	22.501	19.601	21.901	27.201	27.701	23.101	18.901	23.501	21.901	20.801	21.601	21.001	25.601	22.201	22.401	23.501	22.801	24.201	27.701	22.101	21.601	23.001	21.501	24.601	22.201	27.301	23.101	24.001	20.201	26.701	18.801	20.201	25.701	23.301	21.801	20.601	24.801	22.401	23.001	21.001	23.801	20.601	24.301	29.001	30.401	100.001
KT732785	25.201	24.801	22.101	24.001	26.701	26.201	26.201	23.401	24.301	13.901	29.901	23.001	21.801	28.501	21.301	26.701	22.501	22.201	25.501	26.901	23.501	28.201	21.601	19.301	26.801	28.901	28.001	24.801	20.901	23.001	26.501	23.301	21.701	24.301	20.001	21.501	22.501	21.601	21.701	22.101	20.801	26.401	25.101	23.501	27.401	25.801	27.001	100.001
KT732786	24.401	25.201	20.501	26.901	26.901	24.301	21.101	23.701	22.501	17.001	30.701	25.101	22.401	27.601	24.301	24.101	23.801	21.501	20.901	30.501	27.701	25.901	20.101	21.701	24.401	25.101	25.201	26.401	21.101	23.601	30.201	22.601	25.401	24.301	23.801	22.701	26.801	22.301	25.601	22.101	21.501	24.601	25.601	23.101	26.901	24.401	26.301	67.101	100.001
MH545516	18.801	20.701	20.401	22.501	19.901	19.701	15.201	14.201	14.401	14.901	18.201	14.601	15.901	15.701	14.001	17.901	18.401	12.601	16.301	16.701	16.201	19.001	18.201	15.201	23.201	17.301	17.901	16.601	18.501	21.001	19.101	19.101	19.001	18.201	15.801	15.901	15.601	13.501	15.801	18.401	16.001	15.301	17.101	19.601	18.701	17.601	19.401	25.201	26.401
[truncated: 1 more columns]
