# Supplementary material for: Single Stranded DNA Viruses Associated with Capybara Faeces Sampled in Brazil
Source: Viruses. 2019 Aug 2;11(8):710. doi: 10.3390/v11080710 (PMC6723397; doi:10.3390/v11080710)
Supplement: Supplementary file 1 [file viruses-11-00710-s001.zip › Supplementary_data_3.xlsx]

## Sheet: Genome
	JN634851	KT862222	KM598409	KT862219	KT862228	GQ351272	GQ351273	KT600068	KU043403	JX274036	KJ577811	KJ577810	KP233189	KP233190	MF347417	KU043396	KU043429	KU043449	KF880727	KJ577817	KJ577819	KP233194	KP860906	MH545525	KM573769	KT862224	KM573774	MH616866	KM573772	KT862218	KT862221	KT862225	MK570200_Capybara_associated_smacovirus_1	KC545226	KC545227	KU043421	KY086298	MG846351	MG846352	MG846354	MG846353	KJ577812	KP233191	KU043428	KM573770	KJ577816	KT862220	MG641190	KM573771
JN634851	100.001
KT862222	61.701	100.001
KM598409	62.201	59.401	100.001
KT862219	60.501	58.401	60.101	100.001
KT862228	58.301	58.501	59.001	60.701	100.001
GQ351272	57.901	57.301	58.201	57.101	58.801	100.001
GQ351273	57.701	56.801	58.801	59.501	57.201	71.101	100.001
KT600068	59.801	58.401	58.601	59.101	57.701	63.901	63.401	100.001
KU043403	61.401	57.601	61.901	59.801	57.501	65.101	60.801	64.101	100.001
JX274036	57.301	56.601	57.901	58.701	58.201	58.101	62.901	60.401	58.701	100.001
KJ577811	55.901	58.001	58.401	57.201	59.401	61.201	60.601	59.301	59.001	73.601	100.001
KJ577810	61.401	58.401	60.601	59.001	60.201	63.501	60.901	64.601	62.101	73.901	68.501	100.001
KP233189	58.801	56.401	56.901	57.701	56.201	60.401	60.601	60.901	59.901	66.401	64.701	66.801	100.001
KP233190	59.301	58.001	58.201	56.901	58.401	61.601	61.401	62.001	58.601	65.401	65.301	66.501	65.001	100.001
MF347417	57.501	55.401	58.501	57.401	55.701	62.501	61.801	64.001	62.601	68.201	66.901	67.001	66.801	84.501	100.001
KU043396	57.701	57.901	59.001	56.001	58.901	58.801	64.101	62.601	61.601	64.701	61.901	62.601	62.701	63.401	65.301	100.001
KU043429	57.801	60.401	59.901	59.401	59.701	65.001	62.201	63.901	63.601	63.501	60.401	67.501	63.301	65.301	64.801	71.801	100.001
KU043449	60.601	58.101	62.001	59.401	59.601	63.501	61.801	65.301	64.201	62.701	59.101	67.301	64.201	62.801	64.101	65.201	69.701	100.001
KF880727	58.701	58.901	58.901	60.801	60.101	63.201	59.301	62.701	61.701	65.201	61.901	67.301	62.001	64.201	63.101	60.201	65.501	63.601	100.001
KJ577817	59.701	57.801	59.501	58.301	59.401	63.501	60.301	62.901	62.601	59.001	61.501	64.401	59.601	60.601	58.901	58.901	65.701	65.401	66.801	100.001
KJ577819	59.801	57.901	59.401	58.801	59.401	62.801	60.701	60.401	61.201	62.501	59.701	63.901	61.601	60.901	62.201	60.001	64.801	65.101	65.601	67.001	100.001
KP233194	61.601	57.801	58.801	57.601	58.901	62.201	61.401	62.701	60.801	62.601	59.201	62.301	62.301	59.301	61.301	60.701	64.301	64.301	62.601	63.201	63.101	100.001
KP860906	58.201	55.601	56.201	58.701	58.201	59.301	62.001	60.401	61.301	60.601	60.201	61.801	60.301	62.001	63.301	60.501	62.201	62.101	60.501	61.301	63.701	63.401	100.001
MH545525	58.201	58.001	57.401	58.601	58.101	62.001	58.601	59.601	62.401	59.001	59.401	60.701	60.301	59.501	62.101	58.501	60.601	61.401	60.301	60.801	59.501	61.601	57.701	100.001
KM573769	58.901	57.701	58.901	58.301	57.601	58.101	59.301	60.001	60.801	58.101	58.801	57.201	56.701	58.101	57.701	57.601	58.801	61.101	58.501	59.001	58.701	59.101	59.001	57.701	100.001
KT862224	58.401	56.701	59.201	59.001	57.301	58.601	56.501	60.601	58.701	58.701	58.101	59.001	57.201	57.101	58.601	60.201	59.901	60.001	60.001	58.901	57.401	58.601	58.401	57.501	65.101	100.001
KM573774	58.901	58.101	59.701	59.101	58.701	59.401	58.601	57.801	59.001	58.001	56.501	60.201	59.201	58.201	56.601	59.201	62.501	61.701	61.701	61.701	60.901	59.701	57.301	60.701	64.201	61.201	100.001
MH616866	60.101	55.701	59.601	59.401	57.801	59.801	58.901	62.301	60.901	58.101	59.901	60.601	58.801	59.901	60.001	59.001	60.701	61.801	61.501	60.901	60.401	60.701	59.901	59.301	60.701	59.901	60.501	100.001
KM573772	59.501	58.301	59.301	58.401	58.301	59.301	59.501	59.701	59.201	57.701	59.001	60.501	58.901	59.701	59.701	59.601	62.101	59.301	61.701	59.701	60.201	58.701	58.401	57.301	61.801	59.701	61.101	58.901	100.001
KT862218	57.901	56.701	59.201	59.601	59.501	59.701	57.801	61.101	59.701	58.601	58.501	61.201	58.701	60.801	56.801	57.201	62.301	61.301	61.501	60.001	60.801	60.001	57.301	58.801	59.601	59.501	60.101	59.301	66.201	100.001
KT862221	57.901	58.401	57.601	58.301	59.701	59.001	57.401	58.001	58.801	57.601	58.501	61.201	58.701	59.101	58.701	57.001	59.801	59.501	60.801	62.401	62.501	56.401	57.001	58.801	59.801	58.301	60.401	58.301	66.801	67.401	100.001
KT862225	59.801	57.901	59.401	57.801	57.701	59.801	59.501	59.301	61.101	61.501	60.201	60.201	59.501	60.801	62.801	58.001	61.401	60.901	61.901	61.301	60.401	59.901	58.901	58.301	60.101	58.601	59.101	61.101	65.301	62.001	67.301	100.001
MK570200_Capybara_associated_smacovirus_1	58.101	56.401	57.801	58.201	57.701	58.001	60.301	61.201	59.401	60.301	60.401	60.801	60.601	60.001	61.501	60.201	58.301	60.701	59.901	59.401	59.501	60.401	59.701	58.801	58.501	58.901	55.601	59.401	57.901	57.401	57.201	60.101	100.001
KC545226	57.601	56.901	58.701	59.601	57.201	59.901	60.401	60.201	58.501	57.901	59.401	59.701	58.701	58.901	60.801	60.401	61.201	59.001	59.101	59.501	57.501	57.501	59.501	57.901	57.901	57.101	56.001	56.701	58.301	57.801	54.301	59.401	60.201	100.001
KC545227	57.901	57.601	57.401	58.501	57.601	62.601	59.401	60.001	58.201	59.901	60.101	60.701	57.701	58.101	61.401	61.601	60.401	60.901	60.101	59.401	58.001	58.301	60.601	59.201	59.601	59.401	57.801	60.601	59.001	58.301	56.201	58.701	59.701	75.101	100.001
KU043421	56.801	56.401	56.201	58.201	57.201	58.401	59.701	60.201	58.801	59.101	61.001	59.601	58.701	59.701	62.601	59.601	60.001	61.401	59.301	59.301	58.701	58.201	62.801	59.001	58.301	58.101	54.601	60.301	57.001	58.201	58.001	59.901	62.701	69.901	67.601	100.001
KY086298	57.301	58.101	58.101	60.201	56.601	59.001	60.501	60.101	59.501	60.301	59.301	59.801	57.901	58.701	60.801	57.001	58.001	61.101	59.401	59.701	59.601	58.301	58.801	55.101	56.601	56.601	57.901	60.301	59.101	57.101	57.001	59.501	60.501	62.901	63.401	60.301	100.001
MG846351	57.101	58.001	58.101	60.301	56.701	59.001	60.501	60.201	59.601	60.301	59.401	61.101	57.901	58.701	60.801	57.101	58.501	61.101	59.301	59.201	59.801	58.301	58.801	55.201	56.601	56.601	57.901	59.501	59.001	56.901	57.001	59.401	60.501	62.901	63.401	60.301	100.001	100.001
MG846352	56.501	56.901	57.601	59.901	58.301	59.401	58.501	57.001	58.901	58.801	58.201	56.901	56.201	57.101	57.801	57.401	57.101	56.301	58.001	54.401	57.001	59.501	58.501	57.301	58.601	57.701	57.701	56.901	57.901	57.801	57.501	57.201	57.701	59.301	57.901	60.201	61.201	61.201	100.001
MG846354	57.201	58.201	56.701	57.801	55.701	56.701	58.001	56.401	56.801	56.501	56.701	57.001	58.801	59.101	57.201	57.301	57.401	58.501	57.801	58.401	56.901	59.201	58.101	56.601	59.101	58.701	58.001	56.201	56.101	57.801	55.801	55.901	58.801	58.801	60.601	59.001	60.401	60.401	70.501	100.001
MG846353	56.601	57.901	59.101	57.701	56.401	59.101	58.701	58.701	57.001	57.401	57.601	60.101	57.201	57.701	56.601	57.201	57.001	58.101	56.101	56.801	57.401	57.101	57.201	57.001	56.301	59.101	58.601	57.301	58.401	58.301	57.201	56.701	60.901	59.101	58.701	61.701	62.101	62.101	69.001	67.401	100.001
KJ577812	58.101	58.801	58.301	59.701	58.801	59.001	63.301	58.901	57.901	61.801	60.401	62.901	60.501	58.701	61.501	61.501	61.501	62.101	59.401	58.901	58.501	62.701	60.601	59.401	57.301	57.601	57.601	57.901	59.201	59.101	59.301	59.401	60.401	59.101	59.901	59.801	57.701	57.701	57.401	59.001	58.801	100.001
KP233191	54.701	54.501	57.901	57.101	57.501	58.501	59.901	58.001	56.601	58.901	58.101	59.401	61.501	57.701	60.801	58.401	58.401	58.201	58.901	58.601	59.201	61.001	58.301	57.901	56.701	57.501	59.101	57.701	58.201	58.801	58.101	59.301	59.401	58.101	59.201	58.801	59.001	59.001	59.201	59.401	57.601	65.101	100.001
KU043428	57.901	57.301	56.501	58.801	59.101	60.101	59.901	60.601	58.601	60.801	61.101	59.901	60.201	58.301	60.201	57.601	60.501	58.201	60.601	58.701	60.301	59.101	59.701	60.701	56.101	57.101	57.101	57.901	60.201	58.701	61.101	60.601	61.101	58.801	61.501	61.301	59.301	59.301	58.101	59.201	58.701	66.201	85.201	100.001
KM573770	57.201	56.801	56.001	56.901	55.501	57.901	60.901	59.801	59.201	59.301	59.901	58.201	59.601	61.201	61.401	59.201	59.101	57.901	57.801	58.801	59.201	59.601	59.601	56.501	57.901	58.101	56.701	59.801	59.501	57.201	56.701	57.601	60.901	59.701	60.001	58.501	60.701	60.701	60.301	59.801	58.701	61.401	61.101	61.201	100.001
KJ577816	58.801	58.701	60.201	58.201	56.401	57.101	58.601	60.501	60.301	63.001	61.201	59.501	61.801	59.801	60.501	60.901	59.401	57.501	59.501	59.201	59.001	59.701	60.901	56.801	58.901	59.301	57.401	60.101	59.101	57.701	59.101	58.301	58.901	60.401	60.601	60.901	60.201	60.101	58.201	55.101	60.201	60.701	58.401	57.801	60.901	100.001
KT862220	56.901	58.001	58.401	57.101	57.201	58.101	58.601	57.701	57.501	60.601	60.701	57.701	60.301	61.201	59.401	60.301	60.001	59.501	59.201	57.801	59.301	56.501	59.901	58.201	57.801	59.801	58.101	58.001	57.901	57.601	56.701	57.801	59.601	56.701	58.401	56.701	58.301	57.901	58.501	58.101	58.401	62.301	59.301	57.501	56.901	59.501	100.001
MG641190	57.801	57.601	57.901	58.401	59.801	57.001	62.101	58.401	57.701	60.501	61.001	59.001	58.801	60.501	61.901	59.001	56.601	60.901	58.501	58.301	57.401	58.401	60.101	57.801	57.701	59.001	56.501	59.701	57.801	58.901	57.401	59.501	60.101	59.101	60.801	59.201	57.601	57.501	58.101	57.501	58.101	61.101	55.701	57.301	58.001	62.501	64.101	100.001
KM573771	56.301	57.701	56.801	56.301	55.201	56.601	59.701	58.801	56.601	62.401	59.801	57.401	58.901	58.701	61.301	59.501	58.301	57.801	57.901	57.801	59.101	56.901	59.801	57.401	58.201	55.901	58.501	58.301	57.301	58.301	60.901	57.801	58.001	57.701	58.601	58.101	57.001	57.101	57.801	58.201	58.801	58.301	57.301	57.601	56.601	59.801	59.401	56.701	100.001
KM573775	57.301	56.501	58.601	56.301	56.101	55.801	57.901	58.001	59.001	60.401	61.001	58.301	59.201	57.701	59.001	59.301	54.801	57.201	58.001	57.301	57.101	56.801	59.601	57.401	57.901	56.501	56.601	56.401	58.101	59.201	59.201	60.101	58.601	56.401	57.401	58.201	57.401	57.401	57.801	59.001	58.001	59.001	58.001	59.701	59.401	60.701	60.001	60.301	65.501
KM598410	56.001	57.701	58.801	55.401	57.501	58.301	60.101	57.401	56.901	59.001	58.701	59.401	57.701	59.001	56.701	59.301	58.601	58.001	57.101	59.001	57.401	58.701	58.901	58.001	57.801	57.501	58.901	56.501	57.601	58.001	57.501	59.701	57.401	57.401	58.401	56.801	56.401	56.301	57.401	55.901	57.601	58.901	58.901	57.501	58.001	57.101	58.401	57.701	58.701
[truncated: 2 more columns]

## Sheet: Rep
	KT862228	KT862219	KJ577816	KM573771	KM573775	KM573772	KT862218	KT862221	KT862220	MG641190	KJ577817	MH616866	KC545226	KC545227	KY086298	MG846351	KM573770	MK570200_Capybara_associated_smacovirus_1	KT862225	KJ577812	KP233191	KU043428	KU043396	KU043429	KU043449	KU043421	JX274036	KJ577810	KJ577811	KF880727	KP233190	MF347417	KP233189	MH545525	GQ351272	GQ351273	KT600068	KU043403	KP233194	KJ577819	KP860906	JN634851	KT862222	KM598409	KM573769	KT862224	KM573774	KM598410	MG846352
KT862228	100.001
KT862219	34.601	100.001
KJ577816	29.701	37.301	100.001
KM573771	27.701	38.801	52.501	100.001
KM573775	33.201	38.101	55.001	69.701	100.001
KM573772	30.601	43.001	44.201	52.501	51.901	100.001
KT862218	31.501	40.301	53.801	57.501	54.401	74.201	100.001
KT862221	31.101	36.601	51.001	61.401	56.001	59.701	75.001	100.001
KT862220	31.201	34.601	44.701	45.001	44.501	40.701	45.401	46.601	100.001
MG641190	34.601	37.701	53.701	53.501	58.001	47.101	53.801	50.801	57.701	100.001
KJ577817	33.901	36.801	47.101	45.401	47.901	42.601	45.201	47.101	41.601	48.201	100.001
MH616866	30.101	36.101	45.001	38.701	41.401	38.501	41.601	39.501	34.201	42.601	55.401	100.001
KC545226	33.801	41.701	45.201	42.901	43.501	38.501	41.401	36.301	35.801	40.801	43.201	41.101	100.001
KC545227	31.101	39.401	45.201	41.601	42.701	38.901	40.901	38.401	34.601	40.501	45.301	40.201	88.101	100.001
KY086298	34.901	47.701	43.601	44.201	45.801	44.201	48.101	47.201	40.901	46.101	54.101	42.601	55.701	55.701	100.001
MG846351	34.901	47.701	43.601	44.201	45.801	44.201	48.101	47.201	40.901	46.101	54.101	42.601	55.701	55.701	100.001	100.001
KM573770	32.501	46.401	43.001	40.601	44.001	35.901	39.101	42.401	37.601	44.901	45.601	43.001	49.201	48.301	52.501	52.501	100.001
MK570200_Capybara_associated_smacovirus_1	31.301	43.401	45.101	44.001	43.001	36.101	40.601	40.601	40.101	45.601	49.001	43.401	45.601	47.301	51.001	51.001	49.201	100.001
KT862225	31.201	41.301	38.801	41.701	42.501	37.101	42.401	50.201	41.101	40.301	42.801	42.701	38.501	39.801	52.301	52.301	44.601	55.701	100.001
KJ577812	33.301	41.801	46.401	44.101	42.901	38.201	40.001	44.301	37.201	45.101	47.101	40.601	44.501	44.901	51.301	51.301	54.101	56.301	53.601	100.001
KP233191	33.501	41.601	47.501	44.601	48.301	38.501	42.501	43.401	39.701	47.501	44.501	40.101	45.801	46.601	49.201	49.201	51.501	53.801	53.801	80.601	100.001
KU043428	29.401	44.101	43.601	42.901	44.201	36.001	40.401	38.601	40.101	44.001	46.301	38.101	43.001	42.901	49.201	49.201	54.101	53.101	52.801	77.401	85.501	100.001
KU043396	28.201	37.101	45.401	36.901	38.301	30.701	32.701	31.201	33.001	37.601	36.801	38.901	42.501	43.201	47.601	47.601	46.201	49.801	47.201	52.601	50.501	50.601	100.001
KU043429	28.601	37.901	47.201	41.501	42.601	36.901	41.601	38.001	38.601	42.601	43.601	39.701	46.301	44.101	50.401	50.401	49.001	50.401	50.201	52.901	52.301	51.701	93.801	100.001
KU043449	28.501	42.901	45.201	41.201	41.701	38.701	39.801	42.301	37.501	46.701	42.601	39.201	45.301	43.201	49.801	49.801	49.601	51.301	47.001	56.501	55.001	52.501	71.001	72.901	100.001
KU043421	32.201	39.401	43.501	41.801	43.101	36.801	35.201	37.401	35.701	39.601	40.201	39.701	47.501	49.001	44.201	44.201	43.801	48.101	48.101	49.801	50.401	48.601	49.301	51.601	51.801	100.001
JX274036	36.001	47.401	40.101	41.601	45.901	42.001	42.501	44.901	39.501	45.001	48.101	43.401	52.801	51.101	56.101	56.101	51.301	57.301	54.101	49.601	47.901	50.001	53.901	55.301	54.601	53.001	100.001
KJ577810	35.701	46.101	40.301	39.801	45.901	40.801	42.101	44.401	39.101	44.101	48.101	40.801	51.101	49.801	55.301	55.301	50.001	56.001	52.501	49.201	47.101	49.201	52.401	54.001	54.601	51.301	95.901	100.001
KJ577811	34.501	47.401	42.001	41.601	45.501	41.601	42.501	43.201	39.001	44.501	48.101	42.001	51.501	50.601	54.401	54.401	50.001	56.401	50.801	49.601	48.101	49.601	51.901	55.301	53.801	50.001	87.201	88.901	100.001
KF880727	35.701	47.801	41.401	43.301	48.001	41.201	43.301	44.001	40.301	47.901	51.501	38.701	53.201	52.301	58.201	58.201	50.401	61.001	53.301	53.801	52.301	51.701	51.001	52.301	54.901	52.601	77.401	76.101	74.901	100.001
KP233190	31.301	47.601	42.501	43.201	44.401	43.901	43.301	41.101	37.001	45.901	47.301	42.901	48.001	48.001	57.001	57.001	51.601	55.301	50.601	49.401	50.001	47.901	50.701	51.201	52.101	48.201	76.101	74.901	72.001	72.801	100.001
MF347417	32.701	49.201	42.301	42.301	42.801	43.501	43.801	41.101	36.601	45.701	46.901	42.901	49.001	49.801	56.301	56.301	50.401	54.101	51.001	49.401	49.601	47.101	49.601	52.301	51.601	48.401	76.101	74.901	72.801	72.001	96.201	100.001
KP233189	35.701	43.001	45.101	41.301	45.901	44.201	45.601	46.101	42.501	48.701	53.001	42.801	48.901	49.301	57.001	57.001	52.801	53.001	51.101	48.501	47.601	48.501	49.501	52.401	51.301	47.601	71.401	71.001	70.601	69.301	69.801	69.401	100.001
MH545525	34.701	43.601	37.501	39.901	41.101	34.101	39.201	36.701	34.701	35.601	43.601	43.201	50.001	49.401	47.501	47.501	42.701	54.501	50.201	50.401	49.801	44.301	47.501	51.601	50.401	47.001	56.001	54.801	54.401	56.801	54.401	55.601	54.301	100.001
GQ351272	30.801	43.801	41.101	37.901	40.101	37.101	41.301	37.101	37.101	40.501	41.401	36.701	48.801	49.601	46.401	46.401	47.001	45.001	42.501	49.201	49.201	49.401	52.801	54.001	51.201	47.501	49.001	49.801	50.601	50.801	50.001	50.401	50.901	48.001	100.001
GQ351273	30.001	43.301	40.701	36.101	39.401	35.701	38.501	36.301	32.801	38.701	42.301	36.701	46.101	47.701	44.801	44.801	48.801	46.301	43.801	47.401	48.801	48.401	49.801	51.801	51.401	45.301	51.901	53.201	50.201	50.801	48.801	49.401	52.601	47.801	87.701	100.001
KT600068	30.901	44.401	46.201	37.401	38.601	38.101	39.901	38.601	35.701	42.101	43.901	40.301	53.401	53.401	49.401	49.401	48.401	46.901	45.101	51.701	50.601	49.601	51.401	52.701	52.101	44.701	54.501	53.701	53.501	51.701	53.501	52.701	50.001	46.101	61.501	60.201	100.001
KU043403	30.101	42.801	40.801	36.501	41.101	35.901	40.201	34.801	35.301	40.501	42.601	41.201	48.201	47.101	45.701	45.701	47.601	46.101	44.801	49.801	50.001	47.501	49.801	51.501	51.701	45.901	49.401	50.201	51.001	52.301	48.901	52.801	48.701	43.301	59.401	59.501	58.601	100.001
KP233194	29.001	39.501	42.301	35.901	38.501	37.001	39.001	35.301	34.901	37.801	39.801	38.101	40.901	43.001	44.501	44.501	42.701	46.401	40.301	47.301	48.101	46.901	43.501	44.201	45.201	41.201	42.901	41.701	40.201	44.001	45.601	44.801	43.501	40.701	51.001	52.601	51.601	50.401	100.001
KJ577819	32.201	46.401	43.401	38.101	41.801	39.601	42.601	41.701	36.901	45.901	51.901	41.101	50.201	47.701	55.401	55.401	51.401	50.201	51.801	52.501	50.601	51.201	49.501	53.501	53.301	45.001	53.301	52.701	53.601	55.201	56.201	54.701	54.301	49.601	54.301	55.601	56.801	57.601	50.201	100.001
KP860906	34.701	43.801	43.801	37.901	41.101	38.601	40.001	41.601	36.301	44.901	48.301	39.101	48.301	49.601	53.101	53.101	50.601	52.901	48.201	53.701	53.501	52.001	44.801	47.701	50.601	49.601	52.901	52.901	53.301	55.401	56.801	54.901	54.801	53.901	56.401	56.001	53.001	59.501	51.601	66.101	100.001
JN634851	27.601	31.301	33.901	29.101	29.901	29.801	30.701	30.701	34.201	32.201	33.801	30.301	33.501	32.801	34.301	34.301	28.701	31.901	33.501	33.201	32.301	32.801	30.301	30.201	31.301	32.801	32.401	31.501	32.601	34.601	29.601	30.001	32.301	27.101	29.001	30.601	32.501	26.301	31.001	31.501	30.101	100.001
KT862222	25.801	30.501	35.101	32.601	29.501	33.701	31.501	33.501	34.901	31.101	35.501	30.101	32.901	33.701	37.901	37.901	34.901	30.301	34.801	31.801	30.701	29.201	29.301	35.201	30.601	34.601	31.801	31.001	32.201	31.001	29.401	28.901	31.601	26.301	31.101	31.401	33.301	34.601	30.101	30.801	34.701	62.401	100.001
KM598409	24.901	33.301	30.501	31.901	28.201	31.401	32.801	32.201	30.601	29.401	32.601	30.001	30.101	31.001	34.101	34.101	31.101	32.501	31.501	33.101	30.001	28.101	27.801	34.901	32.901	29.001	33.801	33.801	33.201	34.901	28.901	29.301	32.401	27.601	33.301	34.401	30.701	31.801	31.201	30.401	32.501	47.801	47.001	100.001
KM573769	32.401	33.601	27.301	34.201	32.901	30.001	33.501	31.901	30.501	32.001	28.201	29.301	28.901	29.301	31.301	31.301	28.001	31.101	33.201	29.601	31.601	27.301	36.101	34.001	31.401	30.201	32.301	29.901	28.601	33.501	30.701	31.701	29.201	25.401	33.901	32.201	29.201	30.801	25.601	28.101	28.501	30.001	29.701	30.201	100.001
KT862224	29.401	28.101	22.501	29.401	30.301	29.501	29.501	32.401	27.201	27.501	25.701	25.701	24.401	27.001	28.901	28.901	25.301	24.801	24.901	23.601	23.901	22.901	21.301	24.001	27.401	24.901	28.301	28.001	25.801	29.301	28.301	27.201	29.601	23.801	27.901	28.001	26.801	24.601	25.401	28.501	25.901	29.301	27.801	29.401	63.701	100.001
KM573774	31.601	31.401	30.201	29.601	28.201	29.201	32.201	37.001	30.401	32.101	28.401	31.601	29.101	28.201	29.801	29.801	27.801	25.501	27.901	26.601	27.601	27.901	28.101	31.601	30.001	28.101	32.001	32.501	31.201	33.201	28.701	27.901	32.901	25.101	35.001	33.201	31.801	30.101	28.501	30.701	29.501	25.601	25.301	30.601	61.701	55.201	100.001
KM598410	30.101	31.501	31.501	25.201	28.301	28.701	30.001	33.901	27.601	25.601	28.501	29.301	27.901	31.101	30.501	30.501	27.601	30.101	30.901	31.601	30.601	29.101	30.901	34.001	30.701	30.901	28.901	28.001	28.801	34.101	29.901	30.401	27.501	29.501	30.201	29.201	30.701	32.001	30.801	30.501	32.501	25.401	28.901	27.001	30.601	28.901	30.601	100.001
MG846352	31.201	29.201	30.601	27.501	31.001	28.801	29.601	30.301	27.901	29.801	29.601	33.901	28.301	29.601	34.101	34.101	31.701	33.801	34.001	31.801	32.501	33.901	33.501	35.001	33.601	32.601	36.801	35.701	37.001	37.001	37.201	37.201	35.301	32.901	35.701	32.801	38.601	33.901	32.201	37.701	36.101	28.501	30.001	28.501	35.001	32.901	35.801	39.301	100.001
MG846353	31.501	29.801	32.401	29.201	33.601	31.601	30.701	32.501	29.701	32.501	30.001	33.201	30.301	30.801	34.701	34.701	29.701	35.101	33.501	32.201	33.801	33.301	28.301	32.401	33.301	31.001	37.001	36.101	37.201	37.401	37.201	37.201	35.501	30.901	31.101	30.601	35.201	33.501	30.501	36.201	35.201	31.701	30.901	27.001	34.601	32.801	39.501	38.201	76.601
MG846354	30.301	30.301	30.301	25.501	29.701	29.701	30.001	28.801	29.101	26.601	27.001	29.401	32.601	30.801	33.601	33.601	25.001	30.301	32.201	31.501	32.301	29.801	35.201	36.101	34.001	32.001	32.801	32.301	34.301	35.201	32.901	34.201	36.501	30.701	33.301	31.701	34.101	31.301	31.901	37.801	33.001	27.201	27.601	30.801	33.901	35.601	37.601	38.401	75.401
[truncated: 2 more columns]

## Sheet: CP
	GQ351273	KU043396	KJ577812	KT862220	MG641190	KM598410	JX274036	KJ577811	KP233190	MF347417	KM573771	KM573775	KJ577816	KP233189	KP860906	JN634851	KT862228	KM598409	KT862222	KT862219	MH616866	KM573772	KT862221	KT862225	KT862218	GQ351272	KT600068	KU043403	MH545525	KF880727	KJ577819	KJ577817	KJ577810	KU043449	KU043429	KP233194	KM573774	KM573769	KT862224	MK570200_Capybara_associated_smacovirus_1	KC545226	KC545227	KU043421	KM573770	KP233191	KU043428	KY086298	MG846351	MG846352
GQ351273	100.001
KU043396	56.801	100.001
KJ577812	50.401	50.001	100.001
KT862220	44.601	45.901	47.701	100.001
MG641190	45.801	48.301	48.601	48.301	100.001
KM598410	40.701	46.601	44.201	42.801	45.701	100.001
JX274036	35.701	39.901	39.401	38.701	37.901	38.501	100.001
KJ577811	39.401	38.701	41.401	38.401	38.401	41.501	58.501	100.001
KP233190	37.601	40.101	40.101	36.901	35.701	40.301	43.001	44.801	100.001
MF347417	36.001	40.601	38.501	37.501	39.101	36.701	42.401	43.401	77.401	100.001
KM573771	37.301	37.001	35.501	34.901	40.301	39.801	42.601	44.601	37.801	41.301	100.001
KM573775	39.501	38.901	37.601	35.001	37.901	41.501	39.801	42.801	34.901	35.001	51.201	100.001
KJ577816	35.501	37.001	35.001	41.401	38.501	34.301	36.801	35.601	37.701	37.501	37.901	33.801	100.001
KP233189	35.601	38.201	43.701	39.301	40.501	35.001	39.401	38.601	41.101	38.901	32.501	36.301	42.401	100.001
KP860906	30.901	32.801	34.201	37.301	33.001	37.401	39.201	37.901	36.701	36.001	34.901	35.301	40.501	38.201	100.001
JN634851	28.501	27.801	27.201	27.001	26.501	26.701	29.901	26.201	24.201	20.901	23.501	24.301	24.801	27.401	29.101	100.001
KT862228	26.001	30.001	28.601	25.301	27.201	29.201	23.601	24.901	24.001	23.501	22.601	32.001	26.801	26.801	25.701	55.001	100.001
KM598409	27.901	29.201	27.401	26.301	26.901	29.501	26.501	27.901	25.201	28.801	30.701	27.101	27.201	28.301	29.401	51.401	53.601	100.001
KT862222	32.801	31.801	27.501	26.201	27.801	25.501	23.601	26.601	27.901	26.801	30.701	26.601	23.001	24.201	25.401	44.801	45.101	46.801	100.001
KT862219	28.001	28.901	23.401	28.301	26.701	28.001	27.101	25.301	26.501	26.001	30.801	26.401	26.001	26.301	25.901	40.401	45.101	43.401	42.901	100.001
MH616866	30.301	30.301	29.701	27.001	26.801	31.301	26.501	28.401	26.601	27.701	25.401	29.801	26.601	29.801	29.201	43.001	45.001	49.501	38.201	42.901	100.001
KM573772	26.001	30.101	24.501	25.401	28.201	24.301	25.301	27.501	29.801	30.401	25.901	27.401	26.601	32.501	30.701	36.201	38.201	38.101	34.501	32.501	37.101	100.001
KT862221	28.301	28.201	31.001	27.101	27.901	26.701	31.501	28.501	26.301	29.801	30.201	31.501	27.601	31.901	35.801	38.101	37.401	40.801	33.001	33.601	37.601	63.601	100.001
KT862225	27.801	27.101	30.401	25.901	28.901	24.701	29.201	28.601	29.401	30.301	27.701	30.001	25.801	32.401	30.101	39.701	34.801	37.901	35.501	33.401	38.801	57.501	66.101	100.001
KT862218	29.001	34.001	32.501	31.801	29.601	29.001	28.301	25.401	27.201	28.301	32.101	29.901	26.201	29.001	27.301	34.701	37.701	38.701	36.101	37.301	42.301	40.801	41.301	42.201	100.001
GQ351272	32.201	32.901	30.701	28.201	33.501	35.001	30.101	32.201	29.701	32.201	28.301	27.701	27.601	32.001	31.101	37.301	39.101	42.001	33.301	38.801	42.901	40.601	37.201	39.501	38.901	100.001
KT600068	30.401	29.601	29.101	27.501	31.801	31.801	30.201	32.401	25.301	28.101	30.701	31.501	26.501	27.601	29.301	36.101	37.001	41.101	36.101	39.101	43.201	38.201	40.501	37.701	36.801	58.501	100.001
KU043403	28.901	31.001	27.601	31.501	27.901	31.301	32.801	31.401	31.601	28.901	31.301	28.101	27.001	28.701	26.401	38.101	40.401	43.201	35.901	35.901	42.901	36.201	40.801	37.701	37.701	58.401	53.901	100.001
MH545525	30.801	30.801	31.901	25.201	29.801	34.501	27.601	29.201	28.301	27.001	27.401	27.601	26.801	29.301	26.001	35.701	42.001	42.101	31.501	33.001	41.201	34.201	35.301	37.601	43.501	52.201	52.901	49.801	100.001
KF880727	30.001	28.701	27.401	26.501	27.701	30.001	30.501	29.801	29.601	28.401	29.601	29.001	28.001	28.401	29.101	41.401	43.001	44.901	39.401	39.301	43.701	37.401	41.001	38.501	39.401	55.101	50.101	50.601	51.701	100.001
KJ577819	29.101	29.801	28.801	26.601	26.701	31.701	28.101	28.801	30.401	28.801	28.901	28.401	25.901	31.501	31.101	37.601	42.101	44.101	37.401	36.201	49.501	33.301	38.701	37.501	41.801	52.401	49.901	53.501	47.601	65.201	100.001
KJ577817	33.401	29.801	28.301	26.701	27.601	33.001	27.801	28.501	27.001	27.901	28.101	28.001	26.801	28.401	29.001	41.401	43.501	44.001	38.501	39.701	44.101	39.101	41.501	39.201	39.601	54.701	50.601	53.901	49.401	63.701	58.501	100.001
KJ577810	32.801	29.601	30.001	26.401	28.801	29.701	30.601	30.001	26.901	29.801	26.501	28.201	29.201	30.301	26.801	37.301	43.601	46.901	35.601	40.101	45.601	35.501	37.901	37.601	44.601	51.201	50.301	54.601	52.201	56.701	56.801	56.601	100.001
KU043449	33.101	29.701	32.801	31.101	30.901	30.001	27.401	27.101	27.901	31.701	24.901	24.901	26.001	32.601	27.401	42.301	47.801	48.101	35.601	42.401	47.701	39.201	39.801	38.601	39.401	53.501	49.701	50.601	52.701	59.301	57.501	55.301	59.601	100.001
KU043429	29.101	30.401	27.901	27.601	28.701	27.201	32.801	29.501	28.701	28.901	31.001	29.901	23.501	29.801	31.501	37.301	40.501	41.001	36.701	37.601	43.301	40.501	40.801	38.801	42.801	51.501	52.401	50.001	51.101	54.201	56.501	57.301	55.901	50.901	100.001
KP233194	28.101	29.301	30.501	29.101	30.601	27.401	32.501	31.501	31.001	27.701	28.601	28.701	28.301	30.001	29.701	36.801	40.001	42.601	38.401	36.301	40.101	37.301	38.901	38.301	42.901	50.101	46.601	47.801	45.801	55.501	53.201	53.401	50.201	47.301	51.701	100.001
KM573774	28.101	30.701	28.001	26.901	28.801	29.301	28.001	28.801	26.801	29.901	29.901	27.501	27.701	30.001	30.201	36.901	42.801	40.901	35.801	37.501	42.201	42.501	42.001	40.301	42.901	45.001	45.401	43.501	47.501	43.201	43.701	46.001	42.101	46.601	43.801	41.901	100.001
KM573769	25.801	28.901	29.001	25.901	29.401	28.601	30.601	26.401	27.901	27.601	32.101	26.601	22.901	26.201	28.101	37.501	33.901	37.101	33.101	33.201	39.001	40.101	36.801	38.401	38.801	39.801	36.001	35.701	39.401	38.101	38.201	36.701	39.801	39.601	40.001	39.201	40.501	100.001
KT862224	29.001	29.301	30.101	28.201	30.501	28.701	31.101	32.001	25.801	28.001	25.601	25.301	25.201	27.101	27.401	36.901	35.501	37.301	30.401	39.401	41.001	35.701	38.101	37.601	40.201	38.801	37.601	37.401	40.701	41.501	38.201	37.901	39.501	40.101	39.001	39.401	43.801	44.901	100.001
MK570200_Capybara_associated_smacovirus_1	29.601	28.301	25.601	29.101	27.201	30.501	26.801	27.101	29.201	27.401	22.601	24.701	25.101	31.601	27.401	23.301	25.801	25.801	25.901	24.701	27.601	24.801	23.901	19.901	26.101	27.201	26.301	29.301	26.101	24.901	26.301	28.001	27.701	24.301	27.701	25.901	28.201	25.901	22.001	100.001
KC545226	28.001	27.501	24.801	29.701	29.401	28.901	23.901	25.401	25.101	28.101	24.701	25.201	28.201	29.101	31.001	24.701	25.901	24.401	25.301	23.001	22.301	22.901	24.301	24.001	21.901	24.401	28.301	25.301	24.501	26.801	23.501	23.601	26.801	25.901	24.501	26.901	27.601	25.101	21.301	38.701	100.001
KC545227	26.801	29.201	26.301	28.801	29.501	28.801	28.501	27.401	24.801	24.401	25.001	24.401	28.001	31.401	31.301	22.001	25.401	21.701	25.601	24.601	26.901	27.701	24.701	24.001	24.901	26.801	26.101	26.301	26.801	24.501	25.101	23.901	27.401	25.001	25.401	29.301	25.801	25.001	23.801	39.901	61.101	100.001
KU043421	29.201	32.901	29.301	26.001	29.901	27.001	24.801	28.801	24.101	29.301	22.101	28.601	30.301	31.801	30.701	24.301	26.801	24.101	24.201	24.001	25.101	21.301	22.301	25.201	25.101	28.201	31.401	26.401	21.101	24.301	26.801	25.101	29.001	25.301	27.301	25.101	25.201	24.401	21.901	38.301	61.401	63.601	100.001
KM573770	26.701	30.701	28.201	25.301	30.101	26.901	26.201	23.401	26.601	28.101	22.801	24.001	28.001	31.001	29.001	21.601	22.701	21.901	23.701	24.801	27.001	24.101	23.601	23.001	22.401	27.801	25.101	27.601	23.401	25.301	25.801	28.201	25.401	26.701	26.601	27.401	26.701	23.501	22.001	34.001	39.501	44.001	40.901	100.001
KP233191	27.901	27.301	27.801	28.701	27.701	30.501	27.101	27.601	25.301	24.101	25.301	25.601	25.501	28.701	28.001	20.801	21.601	20.101	26.801	24.901	25.601	23.501	21.701	23.701	25.901	28.601	23.001	25.201	27.101	23.801	23.701	22.701	23.701	21.601	22.801	26.501	28.001	21.301	24.101	37.301	40.701	43.201	39.501	45.401	100.001
KU043428	28.901	26.701	28.701	28.901	27.901	30.501	26.401	29.001	26.101	24.401	25.101	27.501	27.701	29.701	27.201	20.401	22.401	19.901	26.001	27.901	26.401	23.001	22.501	24.701	26.001	26.701	22.101	26.401	25.301	22.801	26.101	23.801	21.701	21.501	22.201	25.101	27.501	23.001	20.901	36.401	44.401	44.201	40.301	46.401	91.801	100.001
KY086298	34.101	31.001	28.901	29.101	28.301	27.201	25.201	28.401	29.401	32.001	24.801	31.601	29.301	32.101	32.701	24.801	24.901	22.501	24.501	22.501	25.101	21.101	23.201	26.601	25.001	25.101	26.001	29.201	24.201	26.101	26.701	23.301	27.601	26.101	24.601	29.701	27.001	20.701	20.901	42.201	43.601	43.201	44.501	46.101	41.301	42.101	100.001
MG846351	34.101	31.001	28.901	29.101	28.301	27.201	25.201	28.401	29.401	32.001	24.801	31.601	29.301	32.101	32.701	24.801	24.901	22.501	24.501	22.501	25.101	21.101	23.201	26.601	25.001	25.101	26.001	29.201	24.201	26.101	26.701	23.301	27.601	26.101	24.601	29.701	27.001	20.701	20.901	42.201	43.601	43.201	44.501	46.101	41.301	42.101	100.001	100.001
MG846352	31.601	32.101	28.901	28.101	32.601	30.001	27.701	29.801	32.401	29.101	25.001	28.101	26.301	31.201	26.201	24.501	24.501	26.001	22.801	24.301	26.101	25.601	26.601	26.701	28.901	26.901	25.101	27.701	23.801	24.701	26.701	27.401	25.001	27.801	28.301	27.101	25.801	24.101	24.601	42.201	44.301	43.601	39.501	45.601	46.301	46.001	52.801	52.801	100.001
MG846354	34.801	32.101	33.301	30.101	30.201	29.101	33.001	32.301	31.001	28.101	26.901	28.901	29.401	31.101	29.901	24.701	23.101	23.801	24.201	25.101	26.501	21.501	22.601	22.001	26.801	27.501	25.801	27.601	24.701	27.701	25.601	27.301	26.601	29.101	28.301	27.401	32.101	22.501	23.201	40.701	44.901	47.901	47.401	42.901	46.001	46.601	54.001	54.001	61.301
MG846353	29.101	31.701	28.301	29.101	28.601	29.901	28.401	27.101	29.301	30.101	24.901	27.801	29.001	32.601	31.201	21.301	24.301	23.301	20.101	22.101	22.401	23.501	21.701	20.601	26.701	25.201	25.801	26.001	22.601	25.901	25.301	27.101	27.001	26.301	27.601	29.001	27.601	23.901	22.401	42.301	42.901	42.301	44.901	46.101	41.901	42.801	47.601	47.601	46.001
[truncated: 2 more columns]
