# Supplementary material for: Single Stranded DNA Viruses Associated with Capybara Faeces Sampled in Brazil
Source: Viruses. 2019 Aug 2;11(8):710. doi: 10.3390/v11080710 (PMC6723397; doi:10.3390/v11080710)
Supplement: Supplementary file 1 [file viruses-11-00710-s001.zip › Supplementary_data_4.xlsx]

## Sheet: Cluster 1
MH617469	100.001
JX904368	53.501	100.001
MH616680	54.301	75.501	100.001
KR528557	47.201	50.901	48.001	100.001
JX904559	46.301	49.101	44.301	40.801	100.001
MH617680	41.801	46.301	43.901	44.001	61.101	100.001
MH617251	45.501	49.501	46.001	43.301	55.701	56.501	100.001
JX904605	43.401	50.001	48.101	44.901	50.701	49.701	54.701	100.001
JX904395	41.201	43.901	40.801	40.501	41.001	43.501	44.201	43.801	100.001
KT149407	40.301	45.101	42.001	43.701	41.601	39.901	43.701	37.501	47.601	100.001
KM821764	39.201	35.401	32.101	38.501	34.801	35.701	36.201	34.401	41.401	37.201	100.001
KY487913	35.301	38.601	35.101	38.101	35.201	38.701	42.201	35.601	38.901	40.701	51.401	100.001
KY487909	37.901	41.401	33.901	37.801	31.501	33.501	36.201	33.801	36.901	39.301	43.901	48.601	100.001
KY487798	35.201	36.201	31.801	37.401	34.301	34.201	35.001	36.001	38.401	38.501	46.501	46.701	51.201	100.001
KY487930	38.401	39.501	39.101	41.301	33.701	33.101	39.601	43.001	42.201	43.101	42.901	49.101	42.201	40.401	100.001
KM821756	42.701	46.001	43.601	41.901	41.301	41.901	41.701	44.101	46.401	43.401	46.901	46.301	39.601	40.701	46.401	100.001
MH616721	40.401	39.801	41.501	36.901	35.001	37.301	36.401	37.401	41.001	42.801	42.401	45.101	41.301	40.501	40.301	50.001	100.001
KF738875	39.901	39.601	37.001	37.101	32.601	37.601	38.601	40.401	41.801	41.501	40.101	42.501	39.701	39.701	44.601	46.501	50.401	100.001
KT149394	35.801	32.101	33.101	33.901	28.701	31.401	35.201	32.801	30.701	34.301	40.101	44.901	38.501	38.101	41.201	45.001	41.901	38.801	100.001
KP153360	33.801	32.501	32.001	33.801	30.501	32.201	33.101	33.501	37.601	40.601	42.101	44.801	37.801	35.901	40.301	45.701	45.501	43.301	59.201	100.001
MH617557	35.001	32.601	32.701	36.301	31.701	35.801	33.901	33.701	33.601	35.301	40.801	41.701	36.001	37.101	41.801	41.901	39.801	41.701	35.601	36.401	100.001
KP153368	37.201	38.901	34.001	38.301	34.901	34.501	36.201	35.301	39.301	41.401	40.401	46.101	38.101	35.101	39.901	43.201	46.001	40.501	41.301	41.601	42.001	100.001
JX904185	34.801	34.301	35.801	38.301	41.701	40.001	36.601	37.001	35.401	43.101	42.901	37.001	33.501	34.601	39.901	48.601	42.301	43.101	38.601	43.101	40.001	39.901	100.001
KP153364	34.201	33.701	32.401	36.601	36.201	35.901	37.901	37.401	35.101	45.301	40.201	38.901	35.801	36.501	40.901	45.401	41.601	40.701	39.701	40.201	38.901	35.601	58.301	100.001
KY113128	37.701	35.701	36.601	35.601	36.201	35.201	34.801	31.201	34.401	41.601	38.201	37.001	32.801	34.101	37.301	44.001	40.001	36.901	33.001	37.201	38.101	35.401	54.401	53.901	100.001
JX904344	36.401	36.801	36.901	41.801	37.101	39.801	38.601	37.101	36.801	45.701	46.701	44.001	39.801	42.101	44.801	47.701	45.601	41.301	39.801	45.101	42.201	41.701	53.201	47.401	46.501	100.001
KM821755	39.001	38.901	37.901	39.301	35.901	38.501	39.601	35.301	38.601	48.701	42.101	44.001	36.501	38.601	45.501	46.201	46.401	43.401	40.501	41.201	35.201	40.401	45.501	45.201	46.001	48.301	100.001
KP153468	37.601	40.301	34.301	40.401	32.901	35.101	39.501	34.701	36.501	38.601	39.301	45.701	40.201	40.401	38.801	43.701	39.401	41.701	38.901	38.701	37.901	41.401	34.601	37.101	38.201	41.101	40.301	100.001
MH617666	34.501	34.701	37.201	37.301	36.001	33.501	35.501	37.501	35.201	39.401	37.401	40.201	35.701	36.801	39.701	39.301	40.301	37.701	37.801	37.501	34.801	35.301	44.901	43.401	42.301	45.901	42.501	44.601	100.001
KP153483	33.201	37.101	36.001	39.501	29.201	34.101	34.001	33.001	33.301	43.501	39.301	44.201	37.601	38.501	42.201	40.501	37.301	34.701	37.801	34.901	36.701	42.501	37.901	37.401	35.301	42.401	41.801	37.901	44.401	100.001
KX388519	37.401	37.201	34.101	36.601	33.201	32.201	32.201	33.701	35.601	38.101	37.501	43.501	35.101	34.901	41.401	40.001	39.001	40.301	37.401	38.401	39.301	37.201	39.501	41.101	37.401	44.601	40.601	34.701	42.101	42.501	100.001
MK433236	41.701	40.701	38.701	39.201	41.201	39.801	39.301	36.901	37.801	46.901	41.201	41.701	34.601	37.501	40.301	44.701	44.401	39.101	38.701	40.301	38.001	41.501	43.001	46.301	48.001	45.701	43.601	39.901	44.401	40.801	47.101	100.001
MK561607	38.701	39.701	37.801	41.101	42.401	41.601	41.401	36.001	37.501	46.201	43.301	40.501	36.901	38.701	42.901	42.201	44.801	38.701	35.701	37.801	39.501	42.701	44.501	45.501	47.501	47.201	44.201	38.201	42.201	45.001	48.801	70.901	100.001
KT732816	39.801	38.001	36.501	43.701	37.201	39.101	37.501	37.101	38.601	45.401	46.001	43.401	39.601	39.701	46.901	42.201	45.201	40.701	39.601	39.901	40.401	42.901	44.501	47.401	46.201	50.401	48.301	41.101	45.901	43.601	48.201	64.901	67.001	100.001
JF755415	41.001	43.901	38.401	45.401	42.801	45.401	50.001	41.201	44.001	48.401	49.601	49.801	44.601	44.401	47.701	50.801	48.601	44.301	42.701	41.601	45.201	46.301	52.101	49.801	56.701	55.201	51.901	44.701	51.501	47.901	48.401	61.101	65.801	69.301	100.001
MH617713	34.301	37.801	35.901	33.601	30.401	33.901	31.501	29.701	35.901	43.001	32.301	34.201	31.001	30.001	35.601	40.601	34.801	37.901	31.901	29.301	33.801	37.201	38.701	37.701	35.301	39.901	36.701	32.701	37.101	32.701	39.601	39.801	38.401	40.301	44.901	100.001
MH617186	34.101	36.401	34.501	31.901	30.101	30.401	28.801	29.001	35.101	41.501	31.301	32.101	33.401	30.801	36.101	40.201	34.301	40.601	33.701	31.001	33.601	37.201	41.201	37.701	37.001	39.101	38.101	34.301	38.201	31.001	33.901	38.001	37.001	38.101	43.601	74.601	100.001
MH617615	32.701	33.701	33.901	30.601	29.401	30.701	27.701	28.701	34.301	43.601	30.801	34.601	31.301	32.701	36.501	39.601	32.801	37.301	33.101	32.201	34.001	35.701	40.801	39.501	35.501	40.201	36.801	29.901	37.001	31.601	33.801	38.501	37.701	39.401	42.201	68.901	75.801	100.001
KY487960	38.301	35.401	36.801	32.901	31.301	31.701	30.301	29.301	36.601	40.401	33.401	34.901	34.301	31.001	38.401	41.001	37.501	41.101	35.701	32.401	37.201	39.101	40.401	38.001	38.601	38.601	36.801	34.701	40.301	32.801	37.101	41.601	40.201	40.101	43.901	62.901	64.501	63.201	100.001
KY487965	36.501	34.101	34.301	32.301	32.801	29.501	30.901	27.901	33.901	39.001	33.901	33.301	31.501	31.701	39.201	42.201	37.401	39.301	35.201	30.501	34.101	37.601	41.301	40.001	37.401	39.701	38.601	36.001	39.901	34.601	35.601	39.801	38.401	40.101	42.601	64.601	64.701	63.801	79.901	100.001
MH510274	36.001	35.501	35.201	32.901	29.301	32.701	31.601	31.301	35.101	42.301	35.301	35.101	35.301	33.601	40.601	38.401	36.401	39.901	33.501	36.601	33.301	35.701	37.501	38.301	33.201	38.901	38.501	32.101	37.401	33.801	35.401	38.701	38.501	41.201	45.001	55.601	54.101	51.501	53.901	55.901	100.001
MH616916	36.101	32.101	33.801	33.701	27.201	30.601	30.401	29.801	33.701	42.701	34.601	34.201	31.301	31.601	35.801	41.501	35.901	38.601	35.401	34.101	32.101	35.801	42.801	35.301	37.801	39.301	37.201	31.901	34.801	30.801	37.001	39.701	41.801	36.201	44.701	50.001	48.601	48.801	46.401	47.601	44.801	100.001
MH617360	30.701	30.901	29.401	31.101	27.801	29.901	32.001	32.401	32.401	38.401	30.101	32.101	32.401	29.801	35.401	37.601	32.201	34.401	33.101	32.701	31.301	33.701	34.601	37.701	31.701	34.901	33.001	30.901	29.001	30.001	32.401	37.501	34.501	34.501	39.301	42.501	45.501	42.401	43.801	41.401	39.401	42.101	100.001
MH617038	30.501	32.601	29.701	30.801	26.801	31.901	26.501	30.101	32.401	37.301	32.301	30.301	32.401	29.801	34.401	36.301	32.201	34.701	32.901	35.201	32.601	35.801	34.601	35.201	35.201	39.501	33.801	32.101	31.501	32.201	32.201	37.201	34.901	33.501	39.501	43.301	43.801	42.801	42.701	41.901	41.301	43.501	72.401	100.001
MH617762	34.401	33.101	36.501	31.301	35.301	35.601	35.501	32.701	32.801	37.601	35.601	35.201	35.101	33.001	37.601	37.901	41.301	41.901	34.201	33.701	33.201	38.401	41.501	38.801	36.101	39.501	37.301	37.301	39.001	35.301	41.301	42.301	42.201	41.401	48.101	50.701	50.501	46.101	49.301	48.301	51.701	44.601	43.901	45.701	100.001
MK570190 CapV28	34.701	36.101	36.801	34.401	31.901	37.901	35.601	35.001	34.801	41.001	38.801	35.801	36.601	36.601	36.701	40.401	40.401	38.101	34.801	36.201	32.501	35.301	37.801	37.001	35.301	40.901	37.501	37.601	36.301	35.001	39.601	41.601	42.501	42.201	46.901	47.201	47.901	47.501	49.601	48.901	51.101	50.701	44.701	46.801	58.901	100.001
MH616781	33.001	32.801	33.701	32.701	26.001	30.301	35.101	34.301	34.101	36.001	36.801	35.301	31.701	33.401	35.301	36.601	36.601	36.301	34.201	37.001	32.401	35.901	38.201	38.601	34.201	40.401	36.801	32.501	34.501	35.001	35.901	39.301	38.401	39.401	43.201	38.001	39.601	38.601	40.801	42.201	42.001	38.301	37.001	36.801	51.401	55.301	100.001
MH617688	31.201	33.001	34.601	34.501	33.701	37.701	37.301	32.201	36.901	39.601	39.001	35.901	37.201	34.801	39.201	39.801	36.401	39.201	38.401	34.301	34.401	36.401	41.801	35.601	36.801	42.201	43.201	37.901	39.801	37.101	41.001	42.701	42.001	43.801	48.301	47.701	47.401	44.901	48.401	47.001	50.001	45.601	40.801	43.001	53.501	55.901	52.301	100.001
KY487920	35.301	36.401	40.201	38.001	34.201	34.501	35.001	36.101	33.901	38.901	40.901	38.001	41.401	39.601	39.701	38.701	42.401	43.001	37.401	34.901	37.101	38.301	38.601	39.201	37.401	40.401	44.601	39.401	34.101	41.201	41.401	41.501	39.801	41.401	46.301	48.601	47.901	45.901	45.101	46.101	52.001	43.801	43.801	45.401	52.301	52.501	50.401	54.301	100.001
KY487836	38.101	36.701	39.801	39.901	33.001	36.601	37.601	38.001	37.801	39.501	36.801	37.901	34.501	39.101	42.501	42.201	38.101	40.701	35.201	36.701	36.801	40.801	42.401	40.501	43.801	43.401	43.901	39.801	36.401	39.201	41.501	40.801	40.801	39.201	46.201	46.601	48.101	47.601	46.801	48.001	50.401	41.101	44.201	43.901	54.601	53.001	50.001	52.801	53.701
MH616885	33.501	34.401	33.001	33.301	28.401	32.301	29.201	32.301	37.501	41.101	37.001	39.001	36.801	33.101	39.001	38.801	37.401	35.101	35.101	34.201	30.901	38.201	39.401	39.001	34.501	39.601	40.801	36.501	36.901	31.201	35.001	39.101	40.901	42.701	46.301	45.901	47.501	43.301	46.601	46.101	49.401	42.201	39.901	39.901	51.501	51.401	47.801	52.101	48.401
KY487873	34.701	35.801	35.401	35.601	29.201	33.501	35.601	36.501	35.701	38.101	36.901	34.801	35.501	34.701	40.501	37.701	39.601	44.001	33.001	34.401	31.701	35.501	36.201	37.501	36.801	39.301	38.501	36.201	39.601	36.301	37.801	41.601	40.001	41.601	44.201	45.501	45.101	42.501	47.001	44.801	47.801	46.001	41.901	44.901	53.101	51.901	50.201	48.501	48.301
KY487882	34.801	34.401	36.101	37.901	29.201	33.201	34.801	36.101	35.601	42.401	38.801	35.201	35.801	37.601	39.901	41.301	42.201	39.901	34.801	34.401	35.201	37.501	40.301	39.801	39.101	38.501	41.901	36.701	35.801	33.801	41.601	41.301	42.001	43.101	45.001	49.501	51.601	50.501	52.401	52.001	49.801	46.501	46.201	46.501	52.401	52.801	49.401	49.401	49.601
KY487972	36.701	36.701	36.401	37.901	29.301	36.901	35.701	36.601	38.601	39.301	37.201	37.501	36.801	36.401	43.301	41.601	38.901	42.301	36.601	35.801	35.701	39.301	39.001	42.001	38.501	43.701	41.001	38.801	40.401	37.501	41.501	45.701	44.001	44.901	51.301	47.101	46.301	46.001	50.001	51.501	47.601	45.301	45.901	48.001	59.901	57.501	52.701	51.101	51.501
KF738877	31.801	31.201	32.301	37.801	31.001	30.401	33.801	33.801	31.001	37.301	36.901	36.401	33.701	35.101	37.101	38.301	38.101	36.201	33.701	33.101	33.201	37.201	36.201	37.901	35.901	40.901	38.901	30.901	35.701	35.501	38.901	40.401	41.701	42.601	49.201	44.001	41.301	41.101	41.601	41.301	43.201	38.101	34.801	39.401	46.701	46.801	45.401	45.601	50.401
KY487931	31.901	32.601	35.301	31.201	32.101	32.101	35.101	32.301	34.401	37.101	39.001	34.101	33.801	35.901	42.701	42.101	40.101	43.801	31.901	32.201	37.601	38.501	41.601	36.601	37.301	39.601	40.101	34.001	37.701	38.101	39.201	40.201	39.201	42.201	44.801	45.001	44.401	42.201	46.301	47.701	42.801	43.901	41.301	43.201	50.001	48.901	48.001	47.001	48.601
JX904107	31.101	31.001	34.301	34.201	31.501	28.801	31.401	30.001	36.401	34.101	37.401	36.701	31.901	33.301	40.301	42.001	37.101	39.601	34.401	37.401	35.201	35.001	40.701	38.401	33.001	46.601	37.601	30.701	33.601	32.501	39.101	35.401	38.001	37.901	39.501	36.101	38.301	38.301	36.301	34.401	39.001	34.201	30.101	32.001	35.901	35.201	32.401	36.901	36.301
JX904562	32.601	33.801	35.301	32.601	29.601	30.301	33.601	30.801	36.801	36.001	36.501	38.001	32.401	33.901	39.601	40.501	39.201	41.901	35.101	38.901	36.801	39.301	44.401	39.101	36.701	44.001	36.701	30.801	36.001	34.801	40.401	40.301	38.201	39.801	44.601	38.101	39.501	40.601	40.601	36.901	39.201	38.401	36.901	36.201	39.501	39.101	39.601	37.501	40.701
KY487851	37.501	36.301	34.301	36.901	32.701	34.401	34.901	36.701	39.801	39.701	37.601	38.001	36.801	37.801	43.001	42.201	40.201	39.801	37.301	36.901	37.201	35.501	40.201	40.401	38.501	40.801	40.901	41.401	38.301	35.801	35.001	43.301	39.201	43.601	49.601	36.601	35.801	37.101	36.901	38.101	37.901	40.701	33.001	35.801	39.201	40.001	30.901	40.201	36.301
MH616724	40.401	39.301	37.401	39.401	39.801	40.201	39.101	36.001	38.401	45.001	41.401	46.701	40.701	39.501	44.701	48.101	42.201	45.801	42.901	43.601	37.001	39.901	46.401	48.301	42.901	48.901	44.001	43.101	47.201	39.601	45.401	48.201	47.301	49.801	55.801	38.401	38.101	39.501	37.901	39.401	37.601	42.801	37.401	37.001	42.101	40.901	38.201	40.301	41.101
KP153377	36.501	39.001	38.101	37.101	34.201	33.201	36.001	39.901	37.201	39.101	38.801	39.401	37.901	37.601	41.301	40.701	42.201	43.501	36.101	34.201	38.201	37.301	43.201	41.401	37.601	44.401	39.701	39.701	38.201	39.101	40.901	40.101	39.601	43.301	50.401	43.501	41.701	41.901	44.001	46.401	47.501	45.301	42.801	42.501	45.701	47.801	44.301	46.901	44.901
MH510276	38.301	39.501	40.401	36.301	32.401	35.601	31.701	33.501	36.701	39.201	39.001	39.201	35.601	35.601	39.001	45.001	41.001	39.101	37.501	38.701	36.601	42.901	39.201	38.301	39.501	37.601	38.601	40.001	36.401	35.401	33.201	39.101	37.501	36.201	40.801	39.501	37.301	37.201	38.501	37.401	36.801	40.801	34.601	37.801	37.601	39.401	37.401	37.901	40.301
KT732819	37.501	40.601	39.301	37.101	29.501	32.001	35.001	36.301	38.201	38.101	36.301	39.401	36.101	35.101	42.201	47.701	41.701	44.201	37.501	40.201	35.301	41.301	41.101	39.201	39.601	39.501	40.401	40.901	36.001	35.601	36.401	36.301	39.601	39.001	44.601	36.901	37.301	37.301	42.401	41.001	37.101	39.201	36.201	35.401	38.501	39.201	38.801	38.001	40.701
KU043397	31.501	32.401	34.201	35.901	26.501	33.301	30.901	31.501	33.301	36.601	33.901	38.101	31.301	37.901	37.001	37.401	34.801	37.601	37.801	37.901	34.501	35.101	37.901	37.201	38.201	39.101	38.701	38.401	37.401	27.801	31.001	37.501	37.701	38.701	45.501	30.701	33.401	33.001	35.201	34.601	34.101	36.401	29.701	28.901	37.401	38.701	39.601	41.301	38.801
KU043406	36.801	35.101	36.901	30.901	27.201	31.801	31.901	28.901	34.301	35.201	35.701	35.901	32.401	35.401	36.401	39.501	35.501	36.101	35.001	34.701	33.101	34.701	39.601	35.601	31.901	37.601	36.701	37.401	33.601	34.701	33.201	35.401	38.201	36.401	41.801	35.601	35.601	33.401	38.601	37.601	34.001	36.901	34.801	33.301	38.601	36.901	35.501	37.101	36.701
MG571898	34.101	35.901	32.801	33.001	27.601	32.301	31.401	31.601	33.601	35.401	36.101	39.501	33.901	32.701	39.601	39.101	35.201	37.801	33.801	37.401	30.201	34.301	40.001	36.301	34.501	38.401	36.201	33.601	35.701	35.201	36.301	38.301	40.601	38.501	43.801	35.701	34.301	34.701	35.001	35.501	38.101	36.301	36.601	36.401	35.901	36.601	34.101	35.601	37.601
KM573767	39.201	36.601	35.201	39.801	26.101	31.801	34.801	31.401	37.101	36.401	40.601	42.501	41.001	34.501	39.001	41.501	37.701	39.601	41.201	41.301	35.801	39.301	37.901	39.601	37.201	39.601	39.701	38.501	38.301	35.601	36.901	38.601	39.101	38.201	46.701	36.701	38.201	37.301	35.701	39.401	37.401	37.101	37.301	36.501	41.001	41.601	38.201	35.801	43.201
KM573776	37.501	37.501	37.301	38.201	29.001	29.801	31.801	29.101	35.101	37.001	39.001	42.801	38.001	36.201	40.201	42.101	36.501	38.401	40.101	39.201	34.401	37.001	38.801	39.301	36.101	38.701	39.901	37.901	35.601	35.501	36.401	37.601	40.401	40.601	46.101	32.101	33.501	30.401	33.701	32.901	34.901	37.101	38.301	36.001	42.401	40.501	42.001	39.601	41.801
MH617475	37.401	36.301	34.601	36.001	33.701	32.801	34.601	34.001	34.401	36.201	41.001	41.501	38.601	33.701	40.401	43.601	41.501	42.801	36.701	37.801	37.601	39.801	41.301	40.301	40.101	40.701	38.501	40.401	35.801	35.401	37.001	36.501	40.101	40.601	45.401	36.501	39.901	36.801	41.401	40.301	38.701	39.501	33.901	34.501	38.201	36.401	38.701	38.501	37.101
KT149398	35.201	36.401	34.001	33.201	27.601	29.001	31.501	33.101	36.501	35.801	39.301	39.701	36.801	35.701	39.901	44.301	43.001	43.801	37.401	41.301	36.301	37.801	40.501	37.801	41.301	40.501	36.701	36.101	39.801	31.801	36.701	37.101	36.801	37.501	42.301	35.501	34.701	34.701	36.001	35.801	35.201	35.101	32.001	34.801	36.301	36.301	37.201	36.901	38.601
MH545537	35.201	36.701	36.301	37.101	34.501	31.201	34.201	32.501	36.401	34.101	42.801	41.901	36.601	37.901	39.601	45.101	42.601	44.501	39.101	41.301	36.701	39.201	39.901	38.301	36.301	40.401	36.001	33.101	40.401	39.901	40.401	40.101	39.301	38.501	43.901	39.101	38.001	36.501	37.601	36.601	35.701	35.601	33.701	35.101	33.601	36.201	32.401	34.901	35.901
MK433221	32.801	33.301	35.101	32.001	31.201	32.801	30.001	34.101	34.101	34.501	37.701	40.301	36.001	35.401	41.801	44.601	40.701	42.601	39.701	40.701	37.101	38.501	37.801	39.801	33.001	40.901	35.601	34.201	38.301	36.801	39.001	38.001	36.101	35.501	39.801	36.901	36.501	34.201	36.501	34.901	35.201	34.001	32.001	32.501	34.301	35.801	32.201	33.101	35.801
MH616953	36.601	31.901	34.201	34.201	31.701	30.001	30.201	31.901	34.201	36.201	39.701	39.001	38.701	40.701	36.501	43.701	42.601	46.201	35.301	38.401	38.001	42.301	45.801	41.201	40.701	43.401	37.501	37.801	37.901	37.601	39.401	35.901	37.701	37.101	42.001	36.601	36.501	34.501	38.501	37.001	38.001	38.201	30.901	33.201	35.401	35.701	33.201	35.001	35.601
KC248416	40.901	36.901	38.101	37.501	33.001	33.801	34.701	35.001	35.101	39.601	43.201	41.301	40.401	40.401	41.401	45.901	44.201	50.001	38.201	39.801	39.601	38.601	40.401	39.001	39.601	42.201	41.501	37.301	35.101	36.501	36.101	36.601	37.301	34.401	40.201	37.101	39.301	40.501	42.201	41.501	41.801	36.201	33.001	34.801	36.301	38.601	34.801	36.101	38.501
MH545540	39.001	34.201	35.101	33.301	34.101	34.401	34.201	30.001	37.201	36.601	43.601	41.301	39.701	45.601	41.901	43.801	47.801	45.301	39.901	37.801	41.101	40.101	38.701	37.601	34.701	44.401	38.101	40.501	36.901	36.701	38.501	38.801	38.401	36.701	41.501	38.201	38.601	36.001	40.301	38.501	35.301	37.701	33.501	35.801	39.801	38.801	38.101	39.201	39.301
KP153404	36.501	33.201	31.001	32.501	31.801	29.701	31.101	34.801	34.901	33.001	36.401	40.201	36.301	37.901	40.601	44.401	44.001	42.201	37.101	41.901	35.001	38.501	32.501	32.501	34.501	39.301	37.101	34.601	32.201	33.901	33.201	33.601	36.101	34.801	43.001	34.101	33.801	33.801	35.801	32.201	33.801	33.701	29.401	34.401	37.201	37.101	35.901	36.701	36.401
KP153485	31.001	32.001	33.001	30.001	32.001	30.801	27.801	32.001	32.501	34.401	38.601	38.801	36.401	37.001	36.701	42.401	41.601	41.401	33.701	39.101	34.801	39.101	40.301	37.701	37.901	44.801	36.001	32.401	39.901	36.101	39.601	36.101	37.001	39.901	44.301	33.201	33.601	34.401	36.401	36.801	34.701	35.001	31.501	31.001	32.101	32.001	34.401	30.201	34.601
KJ547648	33.801	31.601	34.301	31.001	32.701	30.601	28.701	29.801	29.301	36.101	38.301	35.401	38.001	37.101	40.101	39.301	40.501	39.301	29.901	36.501	33.301	35.301	39.601	35.301	38.101	40.801	34.101	36.101	39.001	34.301	37.301	37.501	37.501	35.901	40.701	33.701	34.701	33.001	35.901	34.301	35.501	33.701	29.301	31.901	33.901	34.201	33.701	29.901	33.901
KT149412	32.601	33.001	32.701	31.801	32.401	34.101	32.501	30.801	34.601	37.701	38.101	37.401	35.901	35.401	40.201	42.701	40.301	43.401	32.101	39.201	34.801	35.601	40.801	37.801	37.101	43.101	34.601	34.101	40.201	33.501	40.201	39.301	38.101	38.801	43.201	37.401	35.201	33.501	37.001	36.601	35.601	37.101	32.201	34.701	36.501	34.801	35.401	36.601	34.001
MH617590	33.801	36.501	37.001	30.101	31.601	34.301	32.301	32.301	35.301	32.801	35.801	39.901	35.401	34.301	38.301	42.701	36.701	41.501	37.401	38.201	33.101	37.801	41.201	37.601	38.501	40.101	34.401	35.801	34.501	33.801	35.401	35.301	35.701	34.801	40.001	37.401	37.801	36.301	39.401	36.501	32.601	33.601	29.701	29.601	33.101	33.101	31.901	33.001	34.701
JX904420	39.601	37.301	36.501	39.801	35.401	34.601	33.701	35.201	38.001	45.701	38.501	43.001	37.701	39.001	43.601	46.401	45.301	40.701	40.501	42.601	37.201	42.101	48.101	46.301	47.801	47.801	45.701	38.401	44.601	40.401	39.401	43.501	43.001	44.001	49.601	37.101	37.801	38.501	38.201	37.801	38.201	39.601	35.001	33.701	38.901	34.101	36.401	36.501	41.901
FJ959082	38.401	41.301	37.701	34.401	27.701	30.401	32.601	33.601	41.801	39.201	33.401	46.201	32.701	35.101	48.301	45.501	39.001	43.901	40.901	42.901	36.701	38.201	42.001	41.401	37.501	46.901	42.101	35.801	39.701	36.601	35.901	41.401	42.801	39.201	43.901	35.301	37.301	35.001	38.901	36.001	37.401	34.401	30.901	32.301	41.701	42.601	34.901	38.301	42.901
MH617070	31.501	33.601	32.101	29.101	33.101	31.801	33.501	32.001	31.101	39.201	37.901	36.201	30.501	31.401	40.501	36.301	37.301	35.601	36.301	39.101	32.001	32.201	38.301	36.701	36.401	39.501	38.601	33.501	37.501	39.601	37.201	41.701	39.701	42.501	45.901	31.901	33.601	33.201	34.101	33.401	34.601	32.201	29.901	31.901	37.501	35.101	32.901	39.701	36.601
[truncated: 34 more columns]

## Sheet: Cluster 2
KJ641739	100.001
KY487779	40.501	100.001
KY487977	42.601	57.501	100.001
HQ335087	45.801	45.301	43.901	100.001
KJ641733	40.401	41.501	42.201	44.001	100.001
KM821757	41.001	39.801	42.501	40.601	45.601	100.001
MH616747	43.901	38.401	37.301	43.001	43.001	41.601	100.001
MH617390	44.201	38.301	37.901	39.401	41.301	44.501	54.001	100.001
KY487828	44.301	39.101	40.301	40.101	39.701	40.001	39.801	42.201	100.001
KY487868	45.001	48.401	44.401	44.901	42.101	43.701	42.401	43.601	46.701	100.001
MH617285	44.501	37.201	33.001	39.201	40.501	42.701	36.601	36.801	38.901	51.601	100.001
MH616973	43.301	40.301	35.401	40.501	39.901	39.701	37.301	36.001	38.801	51.401	68.201	100.001
KM874329	41.701	38.701	41.101	41.101	39.501	38.401	42.401	40.801	40.701	48.801	44.201	42.901	100.001
KR186219	43.901	36.501	40.501	38.501	35.701	40.201	39.601	39.801	38.501	43.601	43.301	43.801	50.901	100.001
KM874332	46.801	37.201	37.801	42.301	39.701	41.401	39.801	40.601	39.801	50.001	46.801	44.901	47.201	52.601	100.001
MH617696	42.701	38.101	39.501	44.701	41.501	42.401	39.001	41.901	40.101	49.801	47.201	45.001	51.701	46.101	55.801	100.001
KY487902	40.001	35.101	37.001	35.901	38.001	35.901	38.301	34.101	35.701	44.501	40.501	39.401	45.201	43.901	46.801	48.701	100.001
KM874346	41.601	36.501	38.501	40.201	39.601	37.901	35.001	37.601	37.201	46.501	45.001	43.201	47.901	44.801	50.301	54.901	50.001	100.001
KM874353	41.301	35.001	36.201	35.801	37.901	37.901	40.401	39.801	36.001	46.201	41.801	42.401	46.601	47.501	44.401	51.301	45.401	52.301	100.001
MH617684	40.901	36.901	40.101	39.701	37.401	36.001	39.701	37.201	35.901	47.201	43.301	39.601	41.801	42.601	47.401	42.101	41.801	42.301	40.801	100.001
KY487932	46.901	44.701	40.701	40.601	41.801	43.801	39.101	40.201	42.901	51.301	45.601	46.901	42.301	43.801	46.601	49.801	39.201	46.501	42.701	42.201	100.001
KJ641713	42.701	47.601	45.101	40.901	40.901	44.701	41.801	43.801	46.201	45.601	42.301	42.701	40.701	43.401	43.601	44.901	39.501	43.201	39.601	38.201	49.101	100.001
KP153505	40.301	41.301	43.001	41.201	38.701	39.401	41.501	44.801	45.501	44.901	37.001	37.701	39.701	39.301	39.801	39.601	38.901	41.601	38.001	38.901	47.401	59.301	100.001
KY487890	44.101	41.901	41.201	43.601	44.401	43.601	38.101	44.101	45.101	50.401	41.601	40.301	42.601	39.801	44.701	42.201	37.501	43.001	40.701	39.301	46.401	59.801	56.301	100.001
MH617511	40.801	43.801	41.801	40.601	39.701	39.601	42.801	43.501	41.101	45.701	39.701	45.501	44.401	46.301	43.701	41.501	37.701	40.901	40.401	35.501	45.301	50.701	46.801	46.101	100.001
MH617009	44.801	34.001	39.001	35.501	40.401	38.601	38.401	35.901	38.901	45.101	43.301	44.501	42.701	43.201	44.801	43.901	34.601	41.501	39.201	38.101	46.001	42.801	44.101	46.101	44.601	100.001
KX812440	37.101	37.901	35.801	35.001	40.501	41.701	37.801	37.601	31.901	42.601	40.801	39.601	34.501	33.801	39.201	39.201	35.801	36.201	40.201	34.101	43.101	42.201	40.001	42.201	43.101	38.501	100.001
KX812442	36.901	37.001	37.501	38.401	37.201	40.701	38.301	35.001	30.501	43.401	36.701	39.901	34.301	35.301	39.201	38.001	36.601	32.501	38.701	34.201	40.401	41.601	37.501	38.701	40.001	39.901	73.801	100.001
KY487795	42.201	36.401	39.001	43.101	39.001	43.401	34.901	36.101	36.601	46.301	37.501	38.501	38.301	35.801	44.601	39.601	33.801	36.901	37.601	36.701	41.701	43.901	40.101	41.901	44.801	45.101	43.001	43.801	100.001
KJ641721	42.301	38.101	38.201	40.801	41.201	41.201	42.801	44.201	44.001	46.201	41.101	42.601	38.201	37.301	39.001	40.401	38.701	38.801	36.801	41.001	44.401	40.201	39.501	43.401	39.901	45.301	41.201	41.801	44.701	100.001
KY487887	36.801	37.901	41.201	36.901	39.301	39.001	38.101	41.201	39.201	44.501	36.901	39.101	38.301	35.101	38.801	40.801	33.701	36.901	38.501	35.001	43.501	40.901	38.101	40.201	37.901	38.301	43.101	42.201	42.201	46.701	100.001
KY370040	43.201	44.301	42.001	48.201	43.101	45.301	48.401	44.401	45.501	51.101	43.501	44.901	48.001	47.201	45.501	47.101	44.701	43.301	44.301	42.101	49.801	44.901	43.801	45.601	49.801	43.501	43.301	44.501	46.901	48.001	43.201	100.001
KY487861	41.801	37.501	41.601	38.001	37.801	35.801	36.501	38.601	40.101	44.901	40.101	42.101	40.201	41.801	38.701	39.401	37.601	38.901	38.601	35.001	46.001	45.101	43.801	44.301	44.401	41.701	39.201	37.501	42.601	43.801	41.201	47.801	100.001
MH973747	41.501	39.501	38.601	37.601	42.201	41.801	38.201	38.301	37.801	44.101	41.501	42.001	45.601	44.301	40.701	41.101	38.501	40.201	40.501	39.001	43.201	40.101	43.101	44.401	40.801	42.301	42.101	37.701	35.601	47.801	39.201	47.801	43.201	100.001
MH973746	41.501	39.501	38.601	37.601	42.201	41.801	38.201	38.301	37.801	44.101	41.501	42.001	45.601	44.301	40.701	41.101	38.501	40.201	40.501	39.001	43.201	40.101	43.101	44.401	40.801	42.301	42.101	37.701	35.601	47.801	39.201	47.801	43.201	100.001	100.001
KY487987	45.801	40.201	39.901	35.901	43.701	38.701	37.801	42.201	41.601	45.801	40.501	41.401	46.301	41.301	40.201	41.601	37.701	39.401	42.401	38.901	45.301	41.601	38.801	40.001	42.501	42.701	36.901	37.101	41.101	40.001	39.201	42.501	39.801	42.401	42.401	100.001
KP153523	44.101	38.301	37.701	38.601	40.801	38.401	37.101	39.101	39.101	46.201	40.101	39.201	42.201	39.601	44.401	40.601	39.001	41.601	38.601	36.301	42.901	40.101	37.901	39.901	36.101	41.801	32.901	36.201	42.101	42.401	38.901	41.501	38.501	38.401	38.401	59.301	100.001
MH617648	39.601	37.701	34.601	39.901	39.801	36.801	35.701	41.601	36.801	42.001	37.701	36.701	38.101	36.501	38.201	43.201	39.601	38.501	41.401	37.701	37.001	38.301	38.701	38.301	39.901	39.601	42.001	37.401	34.501	39.401	37.401	44.401	36.201	37.101	37.101	46.001	43.201	100.001
MK570176 CapV14	42.301	38.901	37.601	39.001	40.801	36.501	41.101	37.801	36.101	44.201	38.301	38.201	36.301	36.501	38.601	36.201	32.801	34.501	33.401	32.501	37.701	40.101	37.301	36.801	39.601	33.001	35.201	36.201	35.801	40.101	38.101	41.601	40.701	40.301	40.301	36.501	41.001	37.101	100.001
MK570175 CapV13	40.401	38.401	38.401	39.601	40.501	37.201	38.901	40.501	39.601	47.001	36.601	37.301	39.901	39.001	41.101	41.801	38.901	43.101	41.101	38.601	40.401	44.001	42.601	42.001	39.001	40.501	34.601	36.401	36.701	37.501	39.201	45.501	36.801	39.501	39.501	37.701	40.101	39.601	42.101	100.001

## Sheet: Cluster 3
MH617431	100.001
MH616927	72.801	100.001
MH616828	60.101	55.201	100.001
MH616693	54.401	50.801	53.501	100.001
MH617048	54.001	50.001	52.601	78.801	100.001
MH616942	48.301	45.201	45.101	58.201	55.401	100.001
MH616749	46.901	43.801	44.501	47.901	49.801	51.501	100.001
MH617404	36.801	33.501	35.801	40.501	38.901	43.401	44.201	100.001
KY487897	40.601	36.501	33.801	40.601	39.201	41.201	37.401	39.501	100.001
MH616897	44.501	40.601	35.701	44.001	42.901	39.801	40.201	38.601	50.701	100.001
MH617268	37.101	35.801	33.001	38.801	39.801	38.801	37.301	40.701	45.801	45.301	100.001
MH617277	41.801	40.501	39.501	42.501	43.301	40.901	44.801	44.201	36.801	42.001	42.801	100.001
MH616709	40.901	37.401	35.501	38.201	42.301	40.901	37.101	39.901	34.701	43.501	41.201	59.401	100.001
MH617598	42.001	39.401	40.001	40.601	43.301	37.701	39.801	39.101	33.301	38.401	39.001	57.901	76.601	100.001
MH617460	42.201	40.501	43.401	46.501	43.501	44.001	38.901	40.001	38.201	40.401	37.601	57.401	55.501	58.001	100.001
MH616733	41.301	40.201	37.501	45.201	43.501	42.901	46.101	43.101	41.801	40.901	43.501	54.801	54.201	54.801	60.201	100.001
MH617028	41.701	40.301	40.401	43.201	42.401	42.301	41.801	38.501	33.201	35.701	40.201	52.401	48.001	48.001	54.101	60.401	100.001
JX904548	40.601	38.401	37.101	45.001	45.101	45.001	42.201	41.201	40.201	41.901	40.001	52.301	48.001	50.601	51.301	56.801	52.901	100.001
MH616699	43.701	40.001	36.001	46.101	44.301	40.901	41.101	40.001	35.201	43.301	40.001	48.101	44.001	46.001	48.101	51.101	42.301	48.301	100.001
MH617767	43.301	39.401	37.401	45.801	42.701	47.201	39.401	39.801	38.601	42.601	40.401	51.101	50.201	48.701	49.601	51.901	49.401	52.901	61.501	100.001
MH616745	41.501	41.401	35.601	41.301	40.501	41.301	37.201	36.501	36.801	42.501	34.501	47.001	45.701	48.901	50.401	52.301	44.001	52.101	58.601	74.501	100.001
KX246260	46.001	44.401	40.601	40.801	37.901	39.601	38.201	39.901	39.801	45.501	38.701	43.401	44.401	41.201	48.701	46.801	43.501	46.201	61.501	60.901	64.501	100.001
JX904416	34.901	35.701	27.501	38.301	36.901	37.001	36.601	38.901	39.401	41.101	34.801	37.901	38.701	37.301	38.401	38.201	35.601	40.301	49.601	48.701	45.001	44.501	100.001
JX904469	30.601	35.201	29.101	37.101	35.101	31.701	34.001	38.801	33.901	38.401	35.001	36.901	40.201	41.501	38.501	37.401	34.801	38.601	45.201	46.401	43.601	41.701	72.401	100.001
MH616816	37.901	35.901	33.601	37.901	37.601	37.701	34.901	35.501	32.701	33.901	35.501	38.301	36.201	34.701	37.801	37.401	34.601	41.101	52.701	46.901	45.801	45.901	44.101	44.801	100.001
KR528558	38.601	39.701	38.801	37.601	36.501	39.501	37.801	38.201	35.901	39.201	37.001	39.701	40.701	39.801	41.801	43.001	36.501	40.001	37.701	41.601	38.001	35.801	33.701	30.401	36.501	100.001
MK570194 CapV32	33.301	38.201	32.801	38.401	37.901	36.401	39.501	37.201	36.901	34.601	34.601	42.701	39.301	40.901	41.901	43.501	39.101	41.701	31.401	35.101	33.301	34.101	34.901	34.201	27.501	48.501	100.001
MK570193 CapV31	33.301	38.201	32.801	38.001	37.901	36.401	39.901	37.201	36.501	34.201	35.001	43.101	39.601	41.301	41.501	43.501	39.101	41.701	31.401	35.101	33.301	34.101	34.901	34.201	27.501	48.101	99.601	100.001
JX904147	42.701	39.001	40.901	42.201	43.001	41.801	42.401	35.401	32.901	31.101	35.801	42.601	43.001	40.301	42.401	44.401	38.201	42.501	41.901	39.001	39.501	37.401	33.101	30.701	31.501	46.901	41.301	41.301	100.001
MH617021	44.601	39.201	39.101	38.801	37.301	37.901	41.601	35.201	36.801	41.001	38.201	48.101	44.301	43.401	47.401	49.301	45.901	46.601	47.901	47.701	47.001	47.301	36.601	35.901	34.801	42.701	45.701	45.701	48.401	100.001
MH616829	35.301	36.701	35.001	39.501	35.301	38.501	39.401	36.601	37.301	36.901	38.101	40.801	37.201	39.201	39.601	43.301	37.201	39.201	39.901	35.701	32.401	39.701	32.601	32.401	34.601	39.801	38.101	38.501	38.901	47.201	100.001
MH616857	40.501	37.601	39.201	42.101	38.801	40.801	43.101	41.501	39.301	42.701	42.201	47.001	44.601	47.601	48.901	50.701	47.601	51.301	41.901	42.701	42.601	43.301	35.201	35.601	37.101	46.401	43.301	43.301	43.601	51.101	47.601	100.001
MH617192	37.801	34.901	39.101	40.501	41.601	42.301	36.601	33.501	35.401	39.801	35.201	44.401	43.801	41.901	43.001	46.001	40.901	42.401	36.301	41.201	40.001	38.001	35.001	34.101	32.601	36.501	38.401	38.801	39.201	41.201	38.801	44.401	100.001

## Sheet: Cluster 4
KM874359	100.001
KM821759	45.201	100.001
MK570187 CapV25	43.201	49.101	100.001
KT149401	46.601	48.801	51.501	100.001
KM598395	44.001	51.701	48.101	60.801	100.001
MH617369	39.901	49.801	49.801	52.701	53.701	100.001
KP153507	38.001	48.501	42.901	51.001	53.001	51.701	100.001
MK570195 CapV33	45.501	49.001	50.201	55.001	53.301	51.001	49.401	100.001
KM821762	41.501	46.401	51.001	53.401	57.701	52.801	48.901	53.501	100.001
KJ547630	42.901	47.701	51.501	55.701	58.001	53.701	50.901	55.501	74.401	100.001
KJ547631	44.901	48.301	55.101	59.201	56.401	54.901	47.701	58.501	67.501	68.701	100.001
KF133825	38.801	48.501	49.801	56.301	56.901	51.701	47.501	55.401	63.101	65.001	62.401	100.001
KF738873	42.801	43.301	46.101	54.601	56.901	49.301	45.301	49.801	57.701	58.101	60.001	58.201	100.001
KJ641736	43.901	51.501	51.501	56.701	57.401	54.601	45.801	52.901	61.901	63.701	68.601	62.701	61.201	100.001
KF738874	46.001	51.701	54.001	60.301	57.401	54.301	47.701	54.701	65.001	65.401	67.501	60.501	60.001	71.701	100.001
KP153494	43.601	51.101	53.401	55.701	56.401	48.501	47.201	51.201	59.001	56.901	59.101	61.501	56.901	64.901	64.901	100.001
MH616769	45.501	45.701	49.001	54.201	51.101	46.201	47.701	52.701	55.501	53.901	56.801	58.001	54.701	60.801	59.601	63.901	100.001
KP153371	42.501	49.801	50.201	50.801	52.001	52.901	47.101	51.201	56.601	56.101	57.401	55.101	55.401	60.801	59.201	55.801	56.601	100.001
FJ959081	44.301	50.001	52.501	55.701	57.401	52.301	47.901	55.501	60.801	60.801	64.801	54.201	59.101	61.001	62.301	58.101	55.101	54.201	100.001
MK433229	45.001	51.301	52.201	50.601	53.901	48.101	44.801	52.901	54.001	57.801	56.101	52.501	52.301	58.401	60.001	53.901	47.801	50.201	59.101	100.001
MH616738	42.301	49.601	46.001	50.001	51.501	47.901	48.501	44.701	52.101	54.001	52.801	52.501	48.701	56.101	54.701	54.501	50.801	52.401	51.101	51.301	100.001
JF755408	42.201	49.101	49.001	51.201	52.701	52.101	44.801	51.001	51.001	49.601	54.001	50.801	48.001	56.201	55.901	55.001	50.001	51.501	54.601	50.901	51.001	100.001
JF938078	45.901	51.101	51.501	53.401	52.501	57.401	46.601	51.601	55.601	55.601	56.201	52.501	51.501	57.001	56.801	51.701	44.201	49.401	56.201	55.101	48.301	50.801	100.001
MH616921	47.401	49.601	50.601	57.301	56.101	53.401	47.001	52.901	54.701	58.401	57.201	54.601	54.601	56.201	59.601	53.401	48.901	51.301	58.901	54.101	47.701	51.501	65.401	100.001
MF327573	44.001	52.801	51.501	55.901	53.601	51.901	46.501	51.401	51.901	54.901	55.101	50.401	50.401	56.901	55.901	53.901	48.901	53.001	55.701	52.701	46.401	52.301	56.301	59.301	100.001
MK433226	45.901	52.101	52.701	56.301	56.301	52.901	51.301	54.301	57.201	58.001	64.001	52.501	54.501	62.901	62.901	57.701	53.201	54.901	62.401	55.701	46.201	52.701	55.701	57.801	68.001	100.001
JX904478	43.801	50.201	53.401	56.101	54.701	54.901	46.401	50.801	57.401	59.801	61.501	53.601	53.801	61.901	63.001	55.501	48.701	52.601	58.701	59.601	49.401	52.501	60.001	60.801	62.901	64.001	100.001
KT149408	45.801	49.301	50.401	57.601	53.001	52.801	49.301	48.801	50.801	53.901	56.601	54.001	51.301	57.301	59.401	53.901	49.401	50.601	54.701	54.801	50.601	52.101	59.601	62.201	62.501	59.801	62.401	100.001
KM821767	44.401	50.801	53.701	56.501	51.301	50.601	49.801	52.601	51.901	52.801	55.801	54.801	50.701	54.701	58.301	52.801	47.501	51.701	54.301	52.601	47.901	51.701	56.001	59.001	52.901	56.101	57.701	58.701	100.001
KP153456	42.601	48.301	45.001	53.001	51.501	52.101	46.601	52.201	52.501	54.601	56.101	58.501	54.001	57.801	55.001	52.301	50.601	51.101	52.701	50.401	44.301	48.901	55.001	60.301	54.901	57.501	59.101	57.601	61.301	100.001
KP153390	45.601	51.001	51.101	56.101	54.001	56.901	50.801	57.501	56.401	55.701	59.701	58.001	53.601	62.001	62.101	55.901	56.701	55.101	57.001	55.301	47.501	50.601	59.101	62.401	55.901	60.701	61.201	61.401	64.001	71.901	100.001
KY312554	40.401	41.001	44.101	46.201	43.001	44.201	38.401	51.001	50.401	50.401	54.301	48.801	46.501	52.301	53.001	49.201	44.401	45.801	53.401	48.001	44.501	47.501	51.701	53.001	50.601	52.301	53.001	50.501	50.701	56.401	56.401	100.001
KY487785	43.601	43.001	50.801	49.001	48.301	50.801	44.101	49.801	52.101	56.601	55.701	52.501	50.201	54.601	57.001	53.901	46.401	45.301	56.101	52.001	48.701	47.301	54.001	58.101	48.601	54.901	55.101	51.301	53.201	56.101	58.901	51.501	100.001
KM874295	45.101	51.101	51.701	55.701	51.701	54.501	46.401	55.001	54.801	56.801	58.201	58.801	49.601	60.301	56.701	56.501	53.401	55.301	53.101	52.501	49.401	53.101	58.601	60.101	57.101	58.001	59.301	61.701	61.401	63.301	62.701	53.401	54.601	100.001
KM821754	46.201	50.801	51.701	56.901	53.401	54.301	46.401	55.201	56.101	60.001	61.201	56.901	53.401	60.801	58.001	56.301	52.501	53.401	56.301	56.201	48.701	53.101	57.201	59.501	57.501	61.101	62.001	61.901	58.501	60.301	61.101	53.601	56.301	78.401	100.001
KP153500	42.601	46.001	51.201	51.501	51.901	54.001	47.701	50.601	53.601	52.901	55.501	50.401	47.501	53.101	53.201	46.901	45.001	48.301	54.201	48.901	47.901	52.901	59.301	55.001	55.301	55.601	54.401	60.801	52.501	50.601	57.401	48.701	48.501	58.901	57.801	100.001
MH617258	44.901	48.301	50.001	51.501	50.201	58.301	53.901	51.801	49.801	51.301	55.801	49.001	49.301	55.201	52.801	48.701	48.601	48.501	50.801	49.601	46.401	52.901	58.901	53.601	53.201	56.401	54.501	56.601	52.101	51.501	57.001	49.601	53.001	60.501	58.901	59.701	100.001
KM821751	45.901	45.201	47.201	53.601	53.801	53.601	48.301	52.201	57.401	56.801	60.301	55.601	54.101	56.901	60.101	58.001	50.801	53.401	56.301	50.801	49.601	53.601	55.501	53.801	54.601	58.201	59.201	58.401	58.401	55.701	55.101	47.201	53.401	61.201	60.601	59.901	56.101	100.001
KJ547632	42.801	52.701	47.901	52.101	52.701	52.501	46.601	53.601	50.801	51.901	59.701	52.301	50.201	58.801	57.601	49.601	45.701	50.201	53.801	53.701	51.101	55.801	55.301	56.101	58.101	60.801	61.501	57.901	55.301	55.101	62.201	50.901	51.901	59.901	60.301	56.501	55.401	56.701	100.001
KR528560	40.401	48.101	50.001	53.101	52.401	53.801	46.201	50.401	52.901	54.901	56.901	52.501	47.501	56.801	60.101	54.601	47.301	54.401	55.801	46.601	51.901	49.801	52.101	55.501	50.701	52.901	54.001	54.101	53.801	53.801	56.701	48.001	47.901	55.901	55.301	49.401	46.701	50.901	54.901	100.001
KT149406	41.601	49.801	50.401	56.901	54.301	54.901	48.501	52.001	55.801	57.501	57.701	56.301	53.001	58.501	54.701	54.701	53.801	52.601	58.701	51.701	52.401	52.901	52.801	53.201	51.101	52.601	53.401	55.601	53.201	51.101	54.401	48.901	52.801	55.901	55.101	56.701	54.901	58.801	56.201	57.101	100.001
FJ959083	42.601	40.801	39.401	44.001	44.901	45.501	41.901	41.201	40.701	43.101	40.801	40.801	40.001	40.901	43.301	41.101	40.401	42.301	42.501	42.201	40.901	41.501	46.201	46.101	42.201	41.401	41.401	41.601	39.601	42.101	46.301	39.101	43.701	42.501	42.401	45.801	48.301	41.301	46.401	47.201	40.001	100.001

## Sheet: Cluster 5
KP153407	100.001
KJ641730	66.301	100.001
MH617345	67.601	73.101	100.001
MK433218	71.701	68.201	70.101	100.001
KT862235	70.601	71.401	74.601	76.201	100.001
MK433219	62.401	62.501	61.501	63.501	68.001	100.001
MH616917	57.201	56.501	58.501	58.301	59.401	58.701	100.001
KP153470	56.201	54.001	56.001	58.201	57.601	58.601	67.001	100.001
MK570198 CapV36	56.301	53.601	55.401	56.301	55.501	56.801	59.401	62.301	100.001
MK570199 CapV37	55.901	53.601	55.401	56.301	55.501	56.801	59.101	62.301	99.601	100.001
MK570172 CapV10	60.101	59.401	57.601	58.101	56.301	54.501	59.401	59.801	59.601	59.901	100.001
MK433217	60.601	58.801	56.401	59.601	59.101	56.401	58.501	57.501	58.601	58.601	65.301	100.001
MH552505	55.201	50.201	52.201	54.601	55.001	51.601	55.401	55.101	50.001	50.001	52.701	60.401	100.001
KT862257	55.401	52.201	53.601	57.201	56.301	51.601	57.201	56.501	52.501	52.501	56.101	59.101	58.601	100.001
KM821752	56.501	55.401	52.901	55.401	54.501	50.001	59.401	59.801	56.601	57.001	56.501	59.501	60.801	68.201	100.001
MH545536	58.501	53.501	57.101	56.401	58.201	53.101	56.801	60.401	53.801	54.201	55.101	58.901	59.601	61.801	63.601	100.001
KP153474	59.401	54.301	56.501	53.801	56.101	50.001	55.101	55.801	50.901	50.901	52.701	54.901	59.001	64.001	65.801	67.301	100.001
MH617376	56.501	53.601	55.501	56.401	58.201	55.101	53.801	56.401	55.601	56.001	55.201	62.201	59.301	52.201	54.901	57.701	54.501	100.001
MH617692	50.501	46.801	44.701	48.401	50.901	45.201	49.601	51.801	49.601	49.601	54.701	56.501	54.201	50.701	50.901	52.401	48.901	51.401	100.001
MH617488	52.201	51.401	47.601	51.201	53.401	46.101	51.101	52.201	51.401	51.401	56.801	58.001	53.101	52.101	51.601	50.901	48.901	51.201	76.701	100.001

## Sheet: Cluster 6
KY487937	100.001
KM821763	43.701	100.001
KY487957	41.501	60.901	100.001
KY487963	38.401	35.701	40.201	100.001
KY487778	33.401	32.601	34.701	37.701	100.001
KY487870	38.901	35.301	35.101	39.501	35.901	100.001
MK433225	36.401	37.501	39.901	38.501	32.501	47.301	100.001
KM821753	38.601	33.301	36.701	42.101	35.501	47.701	69.601	100.001
MK570197 CapV35	38.701	36.701	40.101	37.301	37.101	50.301	62.101	66.801	100.001
MK570183 CapV21	35.501	32.701	38.501	33.001	34.101	45.101	56.801	60.701	92.601	100.001
KY487856	36.601	35.801	39.401	38.001	36.801	48.601	58.301	69.401	70.401	64.301	100.001
KT732834	38.701	36.801	41.301	36.901	33.501	47.301	63.201	66.701	72.601	67.001	74.501	100.001
KY487884	37.701	33.901	39.401	40.401	35.901	46.801	61.701	70.301	68.101	61.601	65.201	69.301	100.001
MK433222	40.101	36.301	37.901	36.501	35.501	46.701	60.001	66.501	64.001	58.701	65.401	67.601	65.101	100.001
KP153405	35.601	35.201	37.601	36.401	35.801	41.501	40.801	40.601	41.101	37.501	42.301	42.701	40.901	42.101	100.001
KY487807	35.701	33.401	34.401	34.701	33.001	35.801	37.401	38.701	39.401	33.601	38.101	39.601	40.401	41.301	37.801	100.001

## Sheet: Cluster 7
MK858256	100.001
MK570171 CapV9	62.501	100.001
MK570182 CapV20	64.401	64.301	100.001
MK570165 CapV3	61.401	61.901	89.101	100.001
MK858255	65.701	65.701	83.601	81.801	100.001
MK858253	65.101	69.601	78.401	76.001	79.001	100.001
MK858254	64.501	68.701	76.001	73.101	77.201	81.201	100.001
MK858257	56.201	51.401	52.001	50.301	52.601	54.101	54.101	100.001
MK570168 CapV6	37.901	35.101	41.201	39.701	40.201	41.701	41.601	41.201	100.001
MK570166 CapV4	40.101	39.601	41.001	40.001	41.801	42.101	42.401	42.401	64.001	100.001
MG917676	30.501	28.401	34.001	31.601	30.501	32.301	33.701	32.701	45.901	46.101	100.001
MG917677	37.501	34.701	39.601	38.101	37.101	38.601	39.901	38.101	53.401	58.001	49.301	100.001

## Sheet: Cluster 8
MK570179 CapV17	100.001
KY487953	52.201	100.001
MH973774	59.701	63.801	100.001
MH617766	58.401	58.101	66.701	100.001
KM598399	41.301	38.801	43.301	45.101	100.001
MK570170 CapV8	45.501	42.501	46.401	46.201	48.601	100.001

## Sheet: Cluster 9
KM598389	100.001
MK570167 CapV5	55.601	100.001
KJ547627	50.501	52.601	100.001
KY487810	49.101	55.901	59.601	100.001
MK570196 CapV34	51.801	48.701	44.201	44.001	100.001
KY487901	48.301	43.301	43.001	45.901	76.201	100.001

## Sheet: Cluster 10
MK570184 CapV22	100.001
KY487818	52.701	100.001
MH617003	50.801	55.301	100.001
KY487771	43.801	51.201	46.601	100.001
MK570177 CapV15	45.501	48.601	49.701	51.501	100.001
MK570180 CapV18	42.901	48.801	44.401	44.401	40.901	100.001

[truncated: 1 more sheets: Cluster 11]
