# Supplementary material for: Single Stranded DNA Viruses Associated with Capybara Faeces Sampled in Brazil
Source: Viruses. 2019 Aug 2;11(8):710. doi: 10.3390/v11080710 (PMC6723397; doi:10.3390/v11080710)
Supplement: Supplementary file 1 [file viruses-11-00710-s001.zip › Supplementary_data_5.xlsx]

## Sheet: MCP_capybara microviruses
MK496694	100.001
MK496775	71.301	100.001
MK496684	22.301	21.601	100.001
MK496695	22.901	24.201	33.301	100.001
MK496688	20.201	20.001	23.701	27.701	100.001
MK496690	23.201	27.101	24.701	26.001	56.501	100.001
MK496766	23.301	26.501	24.201	26.201	56.101	98.001	100.001
MK496693	23.801	20.301	22.701	26.801	42.001	44.801	44.001	100.001
MK496774	24.201	23.301	22.301	23.401	38.901	39.001	37.901	48.701	100.001
MK496703	22.601	22.401	24.201	17.901	20.901	25.601	25.601	25.501	25.301	100.001
MK496706	21.801	21.601	21.801	19.801	23.001	24.701	25.201	24.501	23.001	53.201	100.001
MK496795	22.201	23.001	26.901	23.801	23.901	26.301	26.701	25.801	25.201	46.701	47.101	100.001
MK496763	21.601	21.201	24.701	23.701	22.501	21.601	22.701	22.001	21.801	30.001	32.601	27.601	100.001
MK496765	24.401	20.201	22.801	25.001	22.901	24.101	20.801	20.201	21.301	31.401	31.401	30.201	36.901	100.001
MK496756	23.501	22.401	23.701	23.501	23.401	22.401	23.501	26.201	26.001	27.401	28.101	25.401	26.101	26.201	100.001
MK496824	21.701	20.901	27.401	21.701	24.901	27.001	25.901	27.701	24.701	27.001	26.201	27.201	25.801	24.801	67.701	100.001
MK496689	19.401	18.701	24.301	25.601	23.501	24.201	22.301	23.201	21.501	22.101	24.001	21.801	20.001	23.401	27.401	24.001	100.001
MK496700	20.901	21.701	26.601	27.701	24.801	24.801	25.501	27.601	22.701	25.001	23.301	23.101	22.701	21.401	27.001	28.101	37.501	100.001
MK496692	22.501	22.801	24.301	22.201	26.701	26.901	26.501	28.301	24.901	26.501	23.601	24.501	28.901	27.901	25.101	24.801	28.301	27.801	100.001
MK496727	21.901	22.101	25.001	21.201	23.601	23.801	24.701	26.701	23.501	24.401	22.701	19.701	21.401	22.801	27.301	28.301	24.501	25.501	27.701	100.001
MK496784	19.201	20.701	20.501	21.901	18.501	20.501	19.901	20.801	20.401	24.101	21.801	22.101	21.801	21.301	26.001	25.501	25.201	26.201	26.301	25.201	100.001
MK496708	21.901	23.201	27.001	24.001	28.001	28.901	30.001	27.701	28.801	29.001	30.901	28.601	28.501	28.301	28.801	28.301	25.901	31.001	26.601	25.001	22.701	100.001
MK496758	20.201	18.801	24.101	23.001	26.601	29.301	28.801	28.001	25.901	27.801	24.701	25.301	22.001	27.001	31.301	33.001	25.501	30.001	25.001	27.701	25.101	43.001	100.001
MK496808	20.301	19.701	24.101	24.901	26.801	28.601	28.201	27.201	25.701	28.901	25.001	25.401	21.601	26.901	31.701	32.401	27.001	30.701	25.801	27.601	25.801	45.301	90.501	100.001
MK496748	25.401	24.901	26.301	22.101	27.101	26.801	27.001	27.501	25.301	28.201	27.101	27.801	23.801	26.701	29.001	29.701	25.001	28.001	25.101	27.301	24.101	39.801	41.901	42.501	100.001
MK496815	25.401	24.501	26.301	22.101	27.001	27.501	27.101	27.601	25.101	28.201	27.601	28.101	24.001	26.201	29.501	28.901	24.501	28.401	25.701	27.301	23.801	39.601	41.201	42.601	97.701	100.001
MK496734	20.301	20.301	22.201	21.401	27.201	25.401	25.801	25.801	26.001	27.101	26.301	25.901	27.401	24.501	27.801	30.101	26.301	29.601	24.901	27.901	24.501	34.901	35.601	34.901	33.001	33.001	100.001
MK496717	22.101	20.501	23.501	25.001	23.601	23.701	24.601	25.401	24.401	25.301	26.501	26.001	23.301	23.301	28.701	28.901	27.001	31.601	28.501	24.301	24.401	32.001	30.701	30.201	33.301	33.601	32.501	100.001
MK496804	21.301	19.201	24.801	26.801	24.001	26.101	25.801	28.301	26.501	26.901	26.601	26.701	21.101	24.201	29.801	28.101	26.301	32.401	25.601	24.601	24.701	31.001	29.601	30.201	32.101	32.201	29.401	51.301	100.001
MK496750	25.501	22.701	28.001	23.301	25.801	27.101	28.101	30.401	27.101	24.501	24.101	24.501	26.001	27.001	29.701	30.301	27.401	29.601	27.301	29.001	30.101	32.901	33.301	32.401	37.101	37.401	31.901	35.801	34.301	100.001
MK496816	26.101	23.301	28.301	23.501	26.001	28.101	28.101	29.801	27.601	24.701	24.201	24.201	26.501	26.801	29.701	30.401	27.401	28.601	25.201	29.001	30.101	31.801	33.301	32.701	35.201	35.801	32.501	35.801	34.301	97.801	100.001
MK496749	24.301	21.901	28.201	27.301	29.701	28.501	28.101	32.501	32.701	30.801	29.501	30.001	29.101	27.901	36.101	35.501	27.501	32.601	28.001	29.201	30.601	36.801	35.601	35.801	37.601	37.201	35.101	39.101	39.101	37.001	36.801	100.001
MK496757	25.201	24.001	26.401	28.901	28.901	29.101	29.101	31.901	30.801	26.001	26.501	28.701	29.501	27.901	31.601	34.501	29.101	32.901	29.201	30.801	29.601	36.601	37.901	38.701	36.701	37.201	34.901	36.501	35.101	38.301	37.801	44.701	100.001
MK496819	25.301	26.201	31.301	28.801	26.901	28.401	28.201	28.801	27.301	27.601	28.801	28.001	30.201	31.401	33.901	32.501	27.901	31.901	26.301	28.701	26.301	35.801	37.001	37.201	34.601	34.001	32.501	35.401	34.101	37.701	37.001	38.901	40.101	100.001
MK496826	25.001	23.901	25.501	27.701	27.501	27.601	27.201	34.601	33.401	27.401	27.601	29.101	30.201	30.301	33.401	31.601	28.501	31.401	30.501	28.701	28.701	36.001	34.601	34.901	34.001	34.501	32.101	35.701	36.701	38.201	37.801	42.501	42.601	41.001	100.001
MK496722	20.801	21.601	26.401	20.601	23.301	27.501	28.401	25.001	26.501	27.001	27.901	25.701	22.701	24.601	24.101	25.101	22.401	25.201	24.201	23.301	23.401	27.601	28.101	27.801	28.101	28.201	26.401	24.701	27.701	28.601	26.901	29.401	27.101	27.201	26.601	100.001
MK496746	23.601	22.001	21.401	22.501	25.401	25.101	25.501	24.901	22.901	25.301	25.301	23.501	24.201	24.601	24.101	23.701	22.901	23.901	25.101	24.301	23.401	27.001	27.601	27.801	26.001	25.201	28.101	28.901	28.101	28.501	28.801	26.701	25.301	27.001	25.201	47.001	100.001
MK496811	24.701	22.601	25.701	22.301	25.001	24.601	24.401	25.601	24.101	25.501	25.801	24.401	19.801	24.101	23.201	22.801	24.401	24.501	23.701	22.901	22.301	27.701	27.301	26.301	27.501	27.201	27.201	25.501	26.401	27.901	27.701	26.201	27.601	29.601	27.301	50.101	55.201	100.001
MK496725	22.101	20.901	22.501	22.001	27.301	27.901	27.901	26.401	25.501	23.501	24.001	25.901	22.401	25.401	25.401	25.401	23.501	25.401	24.101	26.001	21.201	26.501	28.001	28.901	27.401	28.101	26.601	25.301	21.501	27.001	27.001	28.401	26.101	30.701	29.401	44.401	49.601	46.701	100.001
MK496755	23.401	22.901	20.801	23.501	23.401	20.601	20.401	24.301	24.201	24.701	21.701	22.301	24.201	23.601	21.401	21.901	25.301	23.301	22.801	22.901	22.501	24.401	20.901	21.901	23.601	24.501	23.701	23.701	23.301	24.401	23.601	26.501	25.101	25.101	25.301	25.201	28.201	25.601	28.501	100.001
MK496720	20.801	20.401	22.701	21.201	25.801	26.301	26.701	26.601	27.001	25.601	23.301	25.001	22.901	25.301	28.201	27.901	26.301	28.801	24.801	24.301	25.201	31.801	31.701	31.701	29.601	29.101	28.701	30.101	29.001	29.501	29.701	33.301	29.001	29.201	34.801	31.301	33.001	34.401	31.901	26.301	100.001
MK496796	21.501	21.601	24.301	22.201	25.401	24.001	25.501	26.301	27.601	24.801	23.901	23.601	23.301	25.001	27.701	27.801	25.801	29.701	24.801	25.101	25.401	31.001	30.601	31.701	32.001	32.001	28.501	30.501	27.501	29.301	29.501	33.401	28.401	28.401	34.601	32.001	33.301	33.401	32.101	27.101	96.401	100.001
MK496820	21.801	22.001	26.501	22.001	26.901	23.301	23.101	26.201	25.801	23.401	26.901	24.601	22.501	23.901	29.401	26.701	26.201	27.801	25.501	23.601	24.401	26.801	29.601	31.401	29.701	30.001	31.901	31.301	29.301	29.201	29.001	31.601	30.401	31.001	28.701	28.401	29.601	32.001	32.301	27.201	35.501	35.201	100.001
MK496794	21.601	19.201	22.401	26.901	24.101	25.501	25.801	24.401	21.801	24.701	24.301	24.401	22.201	22.601	21.501	21.301	25.201	26.801	25.701	24.201	23.901	24.101	26.901	28.401	28.601	29.101	27.601	27.601	24.401	28.201	27.601	29.501	27.501	26.101	25.401	27.801	30.001	29.101	28.501	27.101	30.301	31.001	32.001	100.001
MK496800	24.601	22.501	22.701	24.601	26.301	24.801	24.601	29.901	29.201	27.101	28.201	28.001	26.901	27.501	31.701	26.401	27.401	31.501	25.501	22.001	25.201	33.001	32.901	32.301	30.101	29.701	33.801	30.701	31.501	29.401	30.001	34.801	31.901	29.901	32.201	28.701	28.901	30.201	31.401	28.801	36.201	37.001	36.101	37.201	100.001
MK496751	21.801	23.701	24.201	22.601	25.701	27.301	26.901	28.401	27.301	23.401	22.501	24.901	23.401	22.201	24.601	26.301	27.001	30.001	23.301	21.901	26.201	27.101	34.001	33.401	33.301	32.401	29.501	32.301	30.401	30.701	30.701	33.101	32.601	29.901	32.701	30.001	30.601	32.201	33.301	24.901	31.301	31.101	36.901	33.701	34.701	100.001
MK496805	25.401	24.701	26.201	25.501	29.401	27.401	26.401	31.301	29.201	26.401	28.801	29.801	25.001	24.001	30.601	32.001	27.201	31.001	29.101	27.201	25.201	33.101	33.601	35.401	32.101	31.601	32.101	32.201	33.701	31.701	31.701	36.701	35.101	33.301	33.101	33.001	31.101	33.501	35.001	29.301	36.901	37.101	38.801	32.601	38.001	44.601	100.001
MK496813	24.301	23.901	26.601	23.301	27.501	27.901	27.901	30.501	29.501	27.301	26.801	26.701	25.901	26.601	30.801	32.001	27.001	29.901	27.601	28.601	25.601	34.401	33.501	33.101	33.101	32.801	33.301	30.601	31.701	35.601	35.001	35.601	34.901	34.501	32.301	32.601	32.201	34.401	33.901	26.301	38.701	38.501	37.501	31.001	37.701	47.001	53.301	100.001
MK496812	21.501	23.201	22.501	26.601	25.701	27.101	27.201	27.501	24.801	21.901	27.401	25.601	25.201	24.501	29.801	26.701	26.701	29.501	25.801	22.601	28.001	30.001	30.601	29.301	28.601	28.301	28.801	31.501	28.101	28.401	28.501	32.101	30.601	29.401	30.301	31.901	27.101	28.601	31.201	27.001	35.201	34.801	33.501	29.601	36.201	38.901	43.701	42.101	100.001
MK496754	25.601	25.301	27.801	24.501	26.901	30.801	30.401	28.601	28.801	27.601	26.901	25.101	25.801	27.201	27.401	26.801	27.301	30.301	27.501	25.301	25.701	31.201	32.001	32.501	30.601	29.901	30.201	31.801	30.801	30.801	30.801	33.101	34.401	32.701	32.601	31.101	34.501	33.601	31.801	28.701	31.801	31.901	34.001	34.901	34.001	39.601	41.201	43.301	35.901
MK496723	24.301	23.001	24.201	20.801	26.901	28.801	29.401	29.901	27.501	26.601	26.001	26.701	27.301	27.201	32.101	34.801	28.601	32.501	26.801	27.301	27.001	34.701	31.801	33.101	35.101	36.001	33.401	33.301	34.701	35.301	36.401	37.001	34.801	33.201	34.201	33.701	31.901	32.601	32.301	27.401	36.801	37.701	35.701	32.801	42.201	41.801	42.101	41.101	38.201
MK496791	24.101	23.701	24.301	21.501	22.301	24.501	25.701	27.701	25.801	25.001	28.201	26.201	26.901	24.901	29.401	30.801	24.901	25.701	26.701	25.401	26.001	34.701	32.401	31.401	30.801	30.801	33.501	32.201	32.001	34.401	34.001	37.201	34.301	33.001	35.801	29.801	28.501	29.501	31.801	26.201	35.301	36.001	36.701	32.501	37.401	38.101	43.101	41.701	35.101
MK496733	21.501	22.201	22.801	22.701	24.801	24.201	23.501	28.901	26.801	28.101	26.801	27.801	25.701	26.901	32.601	33.901	26.001	31.501	25.801	25.601	24.701	30.601	32.301	31.601	32.401	32.301	31.301	33.101	31.701	33.101	32.901	39.901	35.901	33.501	35.601	29.201	30.701	30.001	31.601	29.801	33.901	33.901	35.601	34.901	41.001	41.201	39.901	37.601	36.401
MK496739	21.101	21.401	23.101	22.601	25.101	24.701	24.301	28.301	26.901	27.501	26.901	28.501	26.301	27.301	32.501	33.301	25.501	34.001	26.201	26.001	23.701	31.801	33.201	32.301	32.601	32.801	32.201	33.101	31.401	33.101	33.101	38.901	35.901	33.101	35.701	29.801	31.001	29.201	32.501	30.001	34.101	33.101	36.101	34.501	40.501	42.301	38.501	39.001	36.501
MK496742	26.201	22.101	23.201	20.601	23.801	24.901	26.901	27.101	27.701	27.801	29.001	28.901	27.201	30.201	28.701	29.001	29.301	29.801	26.201	26.001	26.601	36.401	33.501	33.301	36.501	37.101	34.601	30.901	32.601	36.701	36.301	38.601	36.801	34.301	35.201	31.401	31.801	33.101	34.801	30.301	37.901	37.801	38.101	36.101	40.801	39.201	41.401	40.801	34.201
MK496752	23.401	23.901	24.101	22.501	28.801	28.201	27.401	27.801	29.101	27.701	26.601	28.701	26.001	26.101	32.601	32.801	28.101	30.101	28.201	25.801	25.901	35.001	35.601	36.101	35.901	35.801	35.901	35.701	33.101	36.701	35.701	39.301	37.001	34.301	37.601	31.701	32.101	31.801	34.701	26.601	38.401	37.501	34.901	32.501	42.101	38.801	40.501	42.001	35.401
MK496822	23.401	25.701	26.401	26.701	27.201	27.701	24.701	27.701	27.501	27.601	27.601	27.201	27.301	29.801	32.001	34.301	26.401	30.501	25.701	27.601	24.801	33.801	35.801	35.501	36.401	34.401	34.801	34.301	31.401	35.601	36.101	37.701	35.101	33.701	38.001	33.101	31.901	32.201	32.401	26.101	36.101	36.801	36.201	33.701	42.701	40.301	42.601	42.301	35.801
MK496823	23.601	23.601	27.101	25.501	27.801	26.301	26.001	30.701	26.401	27.301	27.701	30.301	27.701	28.901	30.501	31.601	27.801	30.401	28.101	26.401	24.701	36.001	35.801	36.801	35.301	36.101	34.701	35.701	32.301	34.401	35.601	37.901	35.301	34.701	39.901	31.501	31.501	32.401	32.301	27.901	35.301	35.301	35.201	34.701	41.901	40.001	42.401	41.501	37.701
MK496825	23.701	23.301	25.201	25.301	26.701	27.201	26.801	29.601	28.701	27.801	26.301	28.501	27.001	27.601	33.201	33.101	29.001	29.001	26.501	25.301	26.501	34.501	35.901	36.401	38.301	38.101	33.701	34.201	31.201	33.801	33.601	37.501	34.501	36.001	35.901	32.601	31.301	28.801	32.901	27.301	39.801	39.301	36.801	36.301	42.501	38.301	41.301	42.501	33.101
MK496745	23.001	24.301	21.901	20.201	23.101	26.201	26.201	29.001	28.901	28.701	27.701	30.601	25.001	26.601	31.101	33.501	27.101	29.101	28.201	28.401	24.701	34.001	34.901	35.201	32.601	34.001	33.101	31.901	30.501	32.201	32.001	37.601	35.701	32.101	36.601	30.601	29.501	32.901	31.601	27.701	34.901	34.801	37.301	33.001	40.001	38.901	42.401	41.801	36.401
MK496807	23.101	22.401	23.201	23.101	25.001	25.001	25.501	27.601	28.101	29.801	26.801	27.001	26.401	26.301	31.801	32.401	28.801	32.701	26.901	25.601	24.401	35.701	37.201	37.301	34.001	33.801	36.001	31.201	32.501	34.201	34.001	35.701	35.801	35.201	35.901	31.201	31.201	29.901	31.001	29.001	36.401	37.101	37.801	32.401	42.901	38.401	44.501	40.001	35.701
MK496814	22.601	23.301	23.001	24.801	24.801	27.501	27.101	27.601	30.001	29.501	27.501	28.201	26.201	27.901	31.301	32.501	30.701	30.801	27.401	25.301	23.801	35.001	36.201	36.701	36.501	36.301	36.201	33.001	31.601	34.201	33.801	37.901	35.901	36.901	36.501	29.701	30.501	31.201	30.801	28.001	39.901	38.001	37.001	34.601	42.001	38.901	43.601	41.301	37.401
MK496753	24.001	23.201	24.801	22.401	26.201	24.801	25.001	30.501	26.901	27.201	26.501	26.601	27.201	28.401	31.301	33.101	31.001	33.701	30.401	28.501	23.701	36.801	38.101	36.301	35.601	34.901	34.201	33.101	33.301	36.001	35.801	39.501	35.001	36.401	37.201	31.501	33.001	34.301	35.201	28.101	39.201	38.601	37.501	31.201	44.701	39.101	43.001	43.001	37.701
MK496818	24.501	23.301	22.801	22.901	25.701	25.701	25.401	30.301	27.201	26.301	26.701	27.101	27.601	28.501	31.801	33.401	29.801	33.701	30.301	29.401	22.601	35.701	38.801	37.301	36.101	35.201	34.501	33.001	32.101	35.201	35.601	39.601	35.101	36.801	37.001	31.601	32.601	33.301	33.501	27.501	38.201	37.601	36.801	30.901	44.401	39.601	42.501	43.101	38.301
MK496747	24.001	22.801	25.101	21.001	22.601	24.701	24.101	27.701	26.801	26.001	25.101	26.501	25.401	25.901	31.101	32.201	27.101	29.701	26.401	28.201	25.601	34.701	36.701	37.601	35.801	36.401	33.801	32.801	33.801	35.101	37.001	39.301	37.601	34.201	37.501	33.201	31.201	34.801	32.301	28.501	39.401	38.801	37.201	35.101	41.701	41.801	43.101	40.901	35.001
MK496736	24.201	24.101	25.301	20.501	24.101	26.701	26.101	30.001	28.201	25.801	27.001	28.001	27.301	27.701	29.701	30.501	25.001	32.201	27.201	27.001	24.501	34.001	34.101	33.501	34.301	34.701	33.101	30.301	29.901	33.101	33.801	35.401	35.601	35.501	34.901	33.501	32.001	31.901	34.701	27.201	33.801	33.801	32.901	29.201	39.901	37.401	40.801	40.201	35.301
MK496732	21.501	21.201	22.501	23.701	24.901	26.601	26.701	26.601	28.101	26.301	28.001	25.901	26.401	29.301	30.201	30.301	27.301	32.301	28.301	25.801	23.401	34.601	35.401	35.101	35.001	34.301	33.201	32.201	32.101	33.501	34.201	38.901	37.901	34.201	34.701	28.801	28.001	29.201	31.701	26.601	34.701	35.901	31.801	30.801	38.801	35.601	37.501	36.601	33.201
MK496714	22.201	25.301	23.301	25.101	24.801	26.301	26.801	27.501	27.101	26.201	24.501	25.001	21.301	25.001	28.701	26.701	23.301	25.701	26.001	23.601	22.101	29.901	31.301	31.001	32.901	32.701	31.601	29.301	28.501	34.401	34.001	36.501	32.401	33.801	33.401	32.001	29.901	33.801	33.001	27.501	33.501	34.201	37.301	35.001	39.501	39.201	38.601	42.101	33.301
MK496779	21.501	21.301	24.001	24.601	25.101	25.801	26.501	28.101	27.601	26.301	24.601	26.001	22.101	24.201	28.001	24.001	23.001	26.101	26.101	24.801	22.501	30.301	32.101	31.601	32.601	32.801	30.901	28.501	28.401	31.701	31.701	36.501	32.101	33.401	32.701	32.701	31.801	33.101	34.201	29.101	36.101	35.701	36.401	33.701	38.801	40.301	37.901	38.901	33.001
MK496793	23.401	23.101	27.201	24.001	24.401	24.501	25.701	29.201	28.801	24.801	28.201	23.201	27.101	24.901	29.501	27.801	24.801	29.201	28.101	24.501	23.101	33.001	33.301	34.501	31.901	32.101	29.401	31.201	29.801	34.201	33.901	32.501	35.201	31.901	32.901	32.801	33.301	34.101	31.101	27.901	35.301	36.601	37.701	34.701	39.701	38.701	45.701	40.601	36.901
MK496716	22.301	22.401	21.401	19.401	22.001	23.901	22.001	26.001	24.901	23.501	23.301	23.501	24.601	24.101	27.201	28.101	23.501	30.201	24.901	23.401	21.001	28.201	28.501	29.501	32.601	32.401	28.101	28.501	25.701	29.301	28.701	32.901	29.001	30.201	29.701	30.801	34.101	33.001	28.701	27.301	37.401	36.901	39.001	33.501	36.001	36.001	41.201	39.601	35.201
MK496790	22.501	21.201	22.101	18.501	22.301	24.001	23.301	27.401	24.101	23.001	24.101	24.801	25.001	25.201	26.901	27.401	24.501	30.401	24.101	21.801	23.901	29.801	28.201	27.301	33.201	31.601	29.101	29.101	25.801	29.301	29.401	32.901	28.701	31.001	29.801	30.601	33.101	32.901	30.701	28.001	37.201	36.701	38.201	32.901	36.001	35.501	41.101	40.501	35.501
MK496735	21.801	21.901	21.901	22.701	25.901	26.901	27.701	29.401	30.101	23.201	24.601	25.701	23.901	24.801	30.601	28.301	27.901	33.001	26.401	23.201	23.801	32.001	29.501	30.601	33.201	32.101	30.201	30.901	28.601	32.401	33.501	33.201	32.101	35.401	35.001	30.101	29.901	30.201	32.401	29.201	37.301	37.901	40.101	35.001	43.301	39.001	40.801	45.601	35.901
MK496806	24.501	23.201	24.401	24.201	28.501	28.101	28.501	28.201	27.301	22.501	25.901	27.201	22.501	27.001	30.901	27.001	27.801	28.101	28.601	24.801	22.201	29.401	29.701	30.601	32.801	33.001	29.901	28.301	28.601	29.901	29.701	36.501	34.401	34.001	31.301	28.701	30.601	30.501	30.001	28.301	35.201	34.501	36.901	33.801	43.001	36.901	40.101	40.401	34.101
MK496741	24.201	22.001	20.801	21.001	23.601	23.001	24.101	26.401	26.801	24.301	24.201	26.601	22.101	23.001	28.701	26.401	24.701	31.101	27.801	24.201	23.101	29.901	29.801	30.901	32.501	32.101	30.001	33.201	29.201	31.001	30.701	36.201	30.201	31.201	32.701	30.601	30.301	32.301	31.901	26.501	37.501	37.101	35.801	35.701	38.301	39.501	45.101	41.901	36.301
MK496788	21.601	19.401	22.701	25.601	23.001	23.601	24.001	27.501	27.301	22.901	24.701	25.901	25.001	25.301	31.001	29.901	28.101	28.901	26.401	25.701	24.601	31.901	32.801	33.101	32.901	33.301	33.501	32.001	30.901	31.001	30.801	36.801	33.001	33.101	34.501	32.201	33.701	32.201	33.101	29.101	38.901	38.001	36.201	37.301	44.001	39.401	42.401	41.701	37.501
MK496797	23.901	23.801	22.501	23.301	24.901	26.901	26.901	27.401	27.901	27.401	26.801	28.301	25.301	27.301	30.401	30.401	25.701	30.401	29.201	25.701	24.401	34.201	32.101	33.301	34.301	33.901	31.001	33.101	31.701	32.201	31.701	36.001	31.601	34.301	31.701	31.801	29.601	34.001	32.801	27.001	35.101	34.001	37.901	35.401	42.101	37.001	43.001	43.801	35.501
MK496778	24.701	22.701	21.101	19.301	26.001	29.701	24.601	27.801	27.001	28.601	26.701	27.601	24.901	26.001	28.401	28.401	26.401	30.701	27.401	23.601	24.201	34.601	29.701	30.801	32.101	32.101	31.301	30.601	30.201	34.701	34.301	37.701	30.701	30.901	33.101	31.201	33.401	34.401	36.301	27.901	37.001	37.201	36.601	33.501	40.601	41.201	45.001	41.501	35.801
MK496803	22.901	23.901	24.801	19.301	22.401	23.001	23.501	24.801	25.801	24.201	26.201	28.301	22.801	25.601	29.901	29.301	24.601	27.701	29.201	25.501	24.101	34.501	34.701	34.201	33.701	32.901	31.301	30.201	28.901	32.201	32.801	35.501	31.801	30.901	34.801	30.901	32.901	33.001	34.301	28.301	36.001	35.101	34.901	32.901	38.501	37.801	42.901	42.001	35.601
MK496817	25.401	21.401	23.601	22.801	25.001	24.101	27.001	29.001	27.901	24.301	28.801	23.901	26.501	25.301	28.401	27.801	25.201	33.701	29.001	25.701	25.501	32.201	31.401	31.801	32.101	32.601	31.801	31.001	27.901	33.501	33.101	36.901	32.401	32.201	32.601	31.401	33.301	33.301	32.101	28.801	36.101	37.101	37.301	34.701	40.101	38.201	42.001	41.501	35.901
MK496792	21.901	20.601	22.401	21.601	21.901	22.101	21.701	25.801	23.901	26.201	23.701	25.401	23.001	21.201	31.301	30.401	24.701	29.901	27.301	22.301	22.201	29.401	29.301	30.701	29.801	30.201	29.001	30.901	27.801	31.101	30.401	33.101	32.401	29.101	31.701	31.001	30.701	30.001	30.401	25.801	36.001	35.601	37.901	31.601	39.601	38.501	40.601	39.501	36.001
MK496718	24.101	21.501	22.901	22.701	25.701	23.701	23.701	29.301	26.101	25.101	25.101	24.201	24.701	25.701	24.601	26.401	26.601	29.601	25.901	25.001	25.601	30.301	30.901	30.801	31.501	31.101	32.001	30.401	27.001	28.301	28.701	33.301	31.301	30.301	31.001	33.801	29.801	33.401	30.701	27.901	37.201	36.001	35.101	35.401	35.201	41.001	42.201	40.901	37.301
MK496719	22.201	21.901	22.701	24.201	23.801	24.501	23.901	27.401	26.401	25.101	24.801	23.501	20.801	24.001	26.801	27.401	24.701	30.301	25.201	23.901	22.801	28.701	31.001	30.801	32.001	31.601	33.301	31.101	29.901	32.401	32.601	36.601	33.101	30.401	32.501	32.201	29.801	31.901	31.901	28.301	37.801	37.301	39.901	32.301	40.101	39.101	42.901	40.701	38.801
MK496809	24.401	23.701	24.801	22.001	26.801	29.301	29.501	31.601	27.401	24.601	26.801	27.001	25.001	25.101	29.301	26.501	26.601	28.901	26.801	26.901	23.901	31.501	34.101	33.401	30.901	30.701	32.601	31.201	31.301	30.801	30.201	32.701	35.701	33.501	33.901	33.101	30.901	31.801	32.201	31.001	37.901	37.301	36.801	35.501	41.101	41.001	41.601	41.801	38.501
MK496738	21.901	21.001	27.401	24.301	27.001	26.501	26.801	29.401	27.801	24.201	28.201	25.701	23.701	25.801	25.801	26.601	26.701	28.701	31.101	24.101	23.801	32.101	32.701	32.301	32.101	31.901	29.301	30.001	30.701	30.301	30.301	33.601	33.101	29.101	31.301	31.101	30.001	30.801	32.401	31.001	36.601	36.801	38.901	34.101	40.701	36.701	40.301	41.101	35.901
MK496798	21.601	22.301	23.801	26.501	25.801	25.301	26.201	29.301	27.501	22.901	25.801	25.901	23.301	25.001	25.601	24.001	25.801	28.901	33.401	23.901	26.001	29.301	33.501	35.301	31.201	31.001	28.601	31.401	30.201	30.001	30.001	34.701	32.501	30.801	31.801	32.301	29.801	30.501	31.901	28.201	36.701	36.501	37.701	35.201	39.301	39.201	42.701	38.101	37.201
MK496740	24.501	21.401	25.401	25.501	22.501	25.501	25.801	26.701	25.501	27.101	25.901	27.301	24.701	26.101	31.601	32.101	24.701	29.201	28.301	27.001	25.501	33.301	35.201	34.201	32.601	31.901	33.101	32.201	30.101	32.701	33.001	37.801	36.401	35.401	36.601	33.301	28.301	33.901	32.101	28.101	36.601	36.301	39.801	35.201	39.701	39.101	45.301	44.501	35.101
MK496744	23.401	22.101	24.701	24.301	23.401	26.501	26.101	28.801	26.501	26.101	26.301	26.501	26.701	26.701	31.301	33.001	25.001	29.301	29.301	24.801	23.101	31.401	32.401	34.601	32.201	31.401	33.501	32.701	29.501	32.601	32.401	37.601	35.501	32.401	33.501	31.501	32.101	33.101	32.101	28.201	38.001	38.101	40.601	36.501	40.501	38.801	43.801	44.701	39.601
MK496724	23.801	22.301	21.201	23.301	26.801	25.501	24.301	26.901	27.901	23.301	25.901	25.901	24.001	24.001	32.001	31.701	26.401	28.601	26.401	23.401	21.401	31.601	33.901	32.401	33.001	32.901	32.501	32.401	31.801	33.201	33.401	33.901	34.101	31.201	35.901	33.501	32.801	32.301	33.901	26.901	39.001	39.401	35.501	35.601	40.801	38.501	43.601	43.301	35.101
MK496801	23.601	23.301	24.701	24.201	25.101	25.101	24.801	27.401	28.901	24.701	25.501	27.101	23.601	25.301	30.001	29.201	25.101	27.901	25.801	22.301	22.701	31.601	33.001	32.601	31.501	31.901	31.101	30.401	31.001	31.401	31.401	36.901	33.801	28.801	36.001	32.101	29.601	31.801	31.501	28.301	38.001	37.601	36.701	33.701	44.001	38.401	41.501	42.201	34.401
MK496728	22.901	23.101	19.401	22.301	27.401	25.401	25.601	28.601	25.801	23.201	24.801	24.801	23.601	21.801	29.601	29.401	27.801	28.401	25.401	21.901	22.801	31.001	28.701	29.801	30.201	29.701	27.501	31.501	29.601	29.501	29.001	32.501	30.901	28.001	33.101	32.301	31.301	31.701	32.801	29.201	36.001	36.701	34.401	35.101	39.001	39.901	40.501	41.701	36.701
MK496726	23.701	23.401	22.101	25.801	21.401	27.501	25.901	28.001	28.901	24.701	27.501	25.701	22.301	26.501	30.701	31.401	27.501	32.301	25.901	26.801	24.901	34.401	33.901	35.801	35.901	35.701	34.201	33.501	33.901	34.201	35.501	37.601	37.001	34.201	35.201	30.201	30.001	30.301	30.401	27.001	37.401	37.201	37.501	35.301	44.701	44.701	46.301	47.901	39.301
MK496799	23.901	23.801	24.601	23.901	26.701	26.301	26.301	30.901	30.201	23.801	25.301	26.501	24.801	23.701	29.701	28.301	26.101	31.301	27.101	23.501	25.401	32.801	31.401	31.801	30.201	30.001	33.501	34.401	33.001	34.101	34.401	35.701	33.501	33.301	34.101	33.101	32.401	31.801	32.701	28.901	38.201	37.901	36.401	33.001	40.401	44.001	46.901	43.501	37.301
MK496737	23.901	23.001	23.101	21.801	24.501	24.501	24.101	30.101	27.601	20.901	26.001	25.001	24.801	23.701	28.501	28.201	26.801	33.301	28.801	24.601	24.101	32.801	32.101	34.201	32.401	31.601	30.401	30.501	32.001	31.501	32.101	35.501	35.701	31.801	34.401	29.801	33.501	34.101	31.701	27.201	38.601	38.001	38.401	33.401	41.401	39.601	45.601	44.701	37.701
MK496810	22.101	22.101	21.101	22.001	26.101	24.601	24.601	26.801	27.101	23.901	27.001	25.901	23.001	26.601	28.201	27.401	27.301	28.401	28.501	24.101	22.701	31.001	32.701	32.101	31.601	31.601	29.401	30.001	31.901	32.001	32.301	33.701	34.701	30.301	31.701	30.901	32.401	34.201	32.901	28.601	34.901	34.601	36.001	33.001	37.601	38.801	42.801	42.201	36.301
MK496821	23.601	22.901	23.901	23.701	24.301	25.301	25.301	30.701	26.501	24.201	23.501	24.701	23.401	25.701	28.001	28.901	27.701	33.101	26.501	24.501	24.201	33.401	31.001	30.201	31.901	32.301	32.901	35.001	28.801	33.601	34.401	35.601	36.001	34.201	32.901	31.901	31.001	31.101	32.401	27.701	35.301	35.101	34.601	33.801	37.801	43.001	44.401	42.901	35.601
MK496802	26.401	25.101	26.501	26.501	25.701	26.401	26.001	26.701	27.501	22.801	28.001	24.301	27.401	25.401	31.401	31.901	25.501	32.401	28.801	24.601	24.501	32.401	33.501	33.301	32.601	30.701	32.201	32.601	31.701	31.101	30.401	38.201	34.501	32.201	34.601	34.601	32.001	31.901	32.101	31.101	38.701	37.901	40.001	36.001	41.501	43.001	45.501	46.301	40.501
MK496730	23.201	23.001	24.001	20.901	25.301	30.101	30.301	29.001	28.901	24.501	28.401	26.201	23.401	26.801	30.301	28.301	25.001	28.901	29.501	26.901	27.201	31.401	30.501	28.901	33.001	33.001	29.901	33.701	32.801	30.501	31.201	36.601	34.001	32.701	32.401	30.501	31.301	32.101	33.501	28.001	35.401	34.601	37.001	34.201	39.101	39.501	43.001	44.801	38.601
MK496743	24.401	22.401	25.101	23.901	26.101	25.401	25.201	25.501	27.001	26.001	25.101	25.201	23.901	25.301	29.501	26.501	24.601	29.101	28.201	26.201	24.501	31.501	31.301	30.401	33.001	32.801	31.601	33.601	30.301	30.401	31.601	38.101	33.301	32.901	35.401	32.101	30.401	32.701	32.601	24.701	34.601	33.601	36.101	32.801	38.001	37.901	42.501	38.601	36.401
MK496731	25.601	23.201	23.201	23.401	23.101	24.201	24.001	29.201	28.201	25.101	24.201	25.701	24.601	27.501	28.401	29.001	25.601	28.401	26.501	25.001	22.601	31.101	28.101	27.601	30.501	30.701	29.901	30.101	29.201	32.601	31.301	32.001	30.801	31.701	32.801	28.401	30.601	28.801	30.701	25.801	32.601	33.101	29.801	29.301	35.101	38.101	38.101	37.601	32.101
MK496679	23.601	23.301	25.401	23.801	23.101	25.201	24.401	27.301	26.601	21.101	26.601	23.301	23.201	24.401	21.901	22.701	27.401	26.401	25.301	24.701	23.201	24.701	23.501	22.001	23.001	24.601	22.301	25.201	21.301	29.801	30.501	26.001	28.701	23.801	22.401	20.001	21.401	22.001	23.101	21.401	21.801	21.801	23.001	24.101	20.701	24.701	23.601	22.301	22.001
MK496776	21.601	20.601	27.001	23.301	23.801	23.001	21.901	24.301	22.601	22.101	19.101	21.401	23.001	23.201	20.601	23.101	24.501	25.901	22.101	26.701	23.101	23.901	23.101	23.501	23.101	22.901	21.901	25.201	22.201	27.501	27.901	23.801	27.301	22.401	24.301	21.701	24.301	25.001	23.601	22.601	23.201	25.001	22.101	22.501	21.601	21.201	22.301	24.801	22.201
MK496680	25.801	23.701	26.301	21.901	23.301	21.901	22.201	23.601	24.501	22.201	21.101	22.501	24.801	23.401	22.101	22.001	27.101	26.901	24.701	27.801	25.001	24.001	22.801	22.601	24.101	24.101	22.901	25.801	22.001	27.001	27.401	23.501	26.001	22.601	25.201	24.101	23.401	23.001	24.701	23.001	23.801	23.701	22.801	21.601	23.301	22.501	27.101	24.401	24.801
MK496691	21.401	23.501	26.501	24.001	24.801	24.101	23.901	23.401	23.501	23.501	26.201	26.601	21.901	23.001	24.701	24.601	26.401	25.801	22.201	22.101	23.601	26.201	20.401	24.901	23.101	23.201	22.101	28.001	20.001	27.801	28.201	24.901	25.801	25.501	26.901	23.001	23.601	22.401	21.901	23.701	22.701	20.901	21.001	19.201	22.301	21.701	24.901	20.301	22.601
MK496777	24.301	23.401	22.701	21.601	23.901	23.801	25.001	22.001	23.301	18.901	20.601	21.601	22.201	21.401	18.701	21.801	25.201	24.201	21.501	21.601	24.601	23.901	21.001	21.401	22.201	22.801	23.601	23.501	23.501	25.501	25.701	24.501	25.801	26.501	20.001	22.501	21.801	22.501	20.901	23.201	21.001	20.801	22.001	22.401	24.501	23.001	26.301	20.701	23.901
MK496697	22.201	21.801	23.901	24.601	22.101	25.601	25.201	25.601	25.601	23.201	24.901	20.401	25.501	23.401	22.401	25.501	24.501	25.001	24.001	21.701	21.101	29.801	25.801	26.601	25.801	25.401	24.601	23.201	23.101	23.201	24.201	25.701	27.101	24.801	25.101	24.801	23.801	22.101	23.401	23.101	24.401	24.301	23.301	26.401	22.701	22.201	22.701	20.501	22.701
MK496698	20.801	19.901	23.301	22.301	24.001	23.901	23.501	22.601	26.201	24.001	21.501	22.601	22.601	24.401	20.901	22.101	25.401	25.001	24.001	23.501	23.401	24.401	26.301	25.701	26.801	27.401	25.101	26.801	26.601	27.201	27.101	26.301	28.001	25.201	23.401	22.101	22.201	21.101	21.801	23.201	21.801	20.301	23.001	23.401	24.901	22.401	21.801	23.901	22.701
MK496707	23.301	23.501	27.301	22.901	23.201	22.801	22.301	26.101	26.501	23.101	23.201	20.401	22.901	27.101	21.901	22.901	25.501	26.401	24.601	21.301	22.601	25.301	23.101	23.601	24.901	23.301	24.901	25.801	23.701	28.401	28.601	27.701	27.101	26.001	26.801	20.801	23.401	23.001	22.301	24.401	21.501	22.401	23.801	23.201	23.301	27.301	26.901	26.501	24.401
MK496705	22.001	20.901	24.801	22.301	23.501	21.201	21.201	23.101	24.101	23.901	23.901	22.801	25.401	27.301	23.901	23.901	25.501	25.801	24.801	24.201	23.601	26.101	24.401	25.001	24.501	24.501	25.501	25.601	23.901	27.601	27.101	25.601	22.301	22.801	23.401	22.201	23.201	20.901	22.701	22.501	22.601	22.201	23.801	24.301	23.101	21.901	22.601	20.501	21.701
MK496721	21.001	21.001	23.801	21.001	25.801	23.701	23.001	26.701	24.301	23.201	24.201	22.201	23.801	26.201	22.401	24.601	24.201	26.101	22.201	25.001	23.701	23.801	22.501	21.501	30.001	29.201	24.801	23.801	25.401	24.001	27.501	26.801	26.801	24.301	23.801	21.801	19.701	20.801	21.401	25.401	22.101	22.301	22.501	21.001	23.201	20.201	20.701	24.201	21.301
MK496786	21.801	20.601	23.901	21.101	25.601	22.601	22.001	26.401	25.701	24.101	22.501	21.601	24.401	26.901	21.501	23.301	24.901	26.201	19.701	24.801	25.201	25.101	21.401	25.201	29.101	29.101	22.501	22.801	26.901	27.501	28.301	28.201	28.501	28.201	26.301	22.901	19.901	19.301	22.901	25.501	22.101	22.501	23.501	20.501	25.001	22.001	23.601	23.401	24.001
MK496773	20.101	21.401	21.201	23.101	25.801	22.901	22.801	27.601	25.501	22.501	23.201	21.401	24.701	25.301	21.201	24.301	23.601	23.501	26.101	22.301	24.501	25.301	24.001	22.901	26.201	25.601	25.201	27.501	23.401	27.001	27.401	29.001	26.301	27.801	22.101	21.901	24.101	23.901	22.401	24.501	21.901	23.701	22.101	20.001	22.101	24.101	21.501	21.301	24.301
MK496780	19.701	18.401	27.101	23.501	22.701	21.601	21.501	23.401	23.901	21.801	20.901	19.301	21.801	22.901	20.701	21.801	21.701	23.701	21.301	22.901	21.801	22.401	22.901	22.601	20.001	20.501	21.701	24.501	24.901	24.801	25.301	22.901	27.601	24.501	23.401	21.801	23.401	18.701	21.201	21.901	20.901	22.101	21.401	18.101	19.301	26.301	23.001	20.901	21.001
MK496772	24.601	20.301	25.701	22.801	23.101	22.801	22.201	24.601	24.501	24.701	25.501	19.201	20.401	26.701	21.701	22.501	23.801	24.401	24.301	24.901	21.201	24.101	26.201	24.701	24.801	24.401	22.201	23.001	23.001	22.801	25.001	25.101	23.601	24.101	22.601	23.101	22.201	22.001	21.101	22.201	22.301	22.201	22.601	22.601	23.801	21.301	22.101	21.301	22.001
MK496781	24.301	21.601	25.801	25.101	22.601	23.101	22.601	26.001	23.601	27.101	22.201	24.701	25.701	25.001	24.401	25.801	26.101	25.801	23.601	23.301	24.401	25.101	26.101	22.401	24.201	26.001	23.301	24.201	24.701	26.401	28.701	24.001	29.601	26.701	25.901	21.501	21.701	23.201	25.401	21.701	22.501	22.801	22.101	22.301	24.801	28.001	20.501	25.301	24.401
MK496782	22.001	21.201	25.501	21.301	23.701	27.001	26.601	26.701	24.001	25.201	24.001	22.701	24.001	25.401	21.601	25.901	24.301	25.601	22.401	20.501	24.301	25.101	27.601	26.701	22.801	21.701	23.401	21.701	23.901	28.401	28.401	25.101	26.701	22.401	26.301	22.101	25.201	24.301	22.801	22.501	23.801	23.501	24.601	22.301	23.401	22.501	23.501	25.301	23.401
MK496704	21.001	24.201	25.701	23.201	23.701	25.401	26.101	27.801	22.901	22.901	22.901	21.501	21.601	22.101	23.601	24.801	25.901	25.601	24.001	22.401	21.201	24.501	24.201	25.201	24.801	24.801	25.801	22.801	23.801	25.001	25.401	27.601	27.501	25.001	24.101	23.901	24.201	20.701	24.101	21.501	22.801	21.401	23.301	21.801	21.901	21.701	23.501	25.301	25.001
MK496681	23.701	22.101	24.301	21.301	20.901	21.901	21.701	25.701	23.801	20.001	21.601	21.001	23.801	20.001	20.801	18.701	22.601	25.601	22.801	22.501	23.101	21.301	24.401	23.201	22.101	22.701	25.001	23.601	22.701	24.301	23.901	22.101	23.701	23.301	22.801	20.501	21.101	21.401	19.401	21.901	21.601	19.801	22.801	21.601	23.601	22.801	19.601	21.601	23.401
MK496760	23.501	21.501	24.301	21.401	20.901	21.001	21.501	25.301	23.601	20.001	22.401	21.201	23.501	20.901	19.301	18.601	21.201	25.601	22.801	23.201	23.101	22.001	24.401	22.801	23.401	24.001	24.801	23.601	23.701	23.601	23.201	23.401	23.901	21.701	23.201	21.501	20.501	21.801	21.401	22.101	21.701	21.301	22.201	21.901	23.801	22.601	20.801	21.801	21.901
MK496713	21.201	22.801	24.501	23.401	22.201	24.501	24.001	22.401	25.301	20.901	22.201	20.401	20.101	23.401	22.101	21.201	27.301	24.401	22.701	24.101	25.401	24.701	23.801	24.601	24.801	25.001	24.201	27.101	23.401	24.801	25.901	25.501	26.001	22.701	22.801	21.501	23.101	23.601	22.301	21.001	24.201	23.701	21.501	19.401	22.101	22.001	24.601	21.001	24.601
MK496729	22.501	21.201	21.701	21.401	22.701	23.901	24.001	25.801	25.101	22.801	23.301	19.401	20.601	21.501	22.901	21.301	25.001	24.401	19.201	22.101	22.101	23.301	20.001	20.301	20.901	20.901	24.601	23.201	20.501	28.101	27.701	25.401	25.501	23.701	23.801	22.601	20.001	21.001	19.001	23.701	20.501	18.001	21.701	20.501	23.901	21.501	21.601	22.101	22.501
MK496770	21.701	20.601	20.401	24.401	20.801	21.901	22.001	23.201	22.101	22.201	18.701	22.201	21.801	24.101	19.801	22.001	22.201	27.001	23.001	24.101	22.801	22.201	22.301	22.101	23.101	23.101	20.201	25.001	21.501	21.401	21.201	20.601	19.101	20.501	22.201	21.801	21.801	21.501	20.601	20.001	19.501	19.901	19.601	22.201	21.601	21.001	19.401	21.501	20.501
MK496771	22.501	21.101	23.201	23.401	24.201	23.401	23.501	23.601	22.001	18.501	21.301	22.801	20.201	23.501	20.201	22.701	24.901	24.401	21.701	22.901	22.901	22.301	19.901	21.601	22.301	22.301	20.201	23.601	21.201	21.701	22.701	21.501	22.701	22.401	23.901	21.201	19.101	21.501	21.101	19.101	18.901	19.601	21.301	20.801	20.501	22.001	19.701	18.301	20.001
MK496783	22.201	19.901	21.001	21.501	22.701	22.301	22.901	23.201	23.601	24.901	24.301	18.601	22.001	22.101	23.301	22.101	22.101	25.801	23.701	20.801	23.401	22.901	20.701	20.001	22.301	22.001	21.301	23.001	23.201	20.901	21.101	21.401	23.901	20.501	22.101	20.801	21.801	19.101	21.001	25.901	19.901	20.001	24.901	19.301	21.801	19.501	22.601	20.801	18.801
MK496712	21.401	19.601	23.401	23.701	22.401	21.701	21.201	23.001	23.101	21.901	20.701	24.601	22.401	19.101	23.501	22.501	24.201	25.501	21.501	18.501	22.101	24.001	24.201	24.801	25.601	24.401	22.901	23.901	26.301	24.201	23.901	26.101	25.801	29.101	23.001	20.101	25.301	22.801	25.001	21.501	21.601	21.601	22.501	21.201	23.001	25.301	25.501	22.601	24.701
MK496787	20.601	19.201	24.301	22.401	22.201	21.801	21.501	24.901	21.101	20.301	22.501	21.401	20.101	21.501	22.601	24.101	21.801	25.701	23.101	21.001	22.601	20.701	23.401	23.801	25.101	24.801	22.901	22.901	26.001	24.701	24.301	22.801	24.501	25.701	21.801	19.701	22.301	23.101	21.801	21.201	23.001	21.701	23.601	19.601	22.901	23.201	23.001	23.001	23.601
MK496687	22.701	22.101	23.701	24.301	23.001	23.001	22.401	22.001	21.801	21.101	20.701	21.401	21.001	22.301	24.501	23.201	25.701	25.401	24.901	22.801	20.701	23.501	24.001	22.301	23.701	23.801	20.601	24.001	24.101	24.601	23.601	24.501	23.101	24.901	27.201	17.401	24.401	21.901	20.001	22.001	21.001	21.901	20.101	22.701	23.101	23.801	23.201	24.801	21.501
MK496709	22.201	22.701	24.201	25.101	23.501	23.901	24.201	26.501	25.701	27.401	21.501	27.701	25.001	27.801	25.901	24.901	26.401	29.601	27.801	25.901	26.201	28.301	26.201	24.801	29.301	29.101	27.901	27.501	26.701	29.001	29.601	29.801	29.801	28.001	28.801	23.401	24.501	24.401	26.701	25.701	24.901	24.501	23.601	24.201	26.301	24.701	29.501	28.301	24.801
MK496682	20.201	21.201	24.101	25.301	22.301	21.601	21.901	21.301	18.801	23.001	21.101	22.401	21.201	21.901	21.101	21.201	21.401	25.701	24.501	19.501	21.301	21.701	22.501	21.601	22.701	23.401	22.401	20.301	20.301	25.601	25.801	22.801	24.101	22.201	23.401	20.601	21.001	21.501	19.101	21.201	19.601	20.101	22.601	25.001	21.301	19.301	21.201	21.601	20.801
MK496764	20.301	19.701	22.301	23.501	23.101	24.001	23.501	24.301	22.501	22.401	21.101	20.401	22.601	26.001	22.901	23.701	22.901	23.501	24.801	23.401	21.901	25.001	25.901	24.801	23.001	22.901	23.801	22.401	24.701	25.701	26.401	23.001	23.801	26.501	22.901	22.001	21.401	20.301	19.101	23.101	23.501	22.101	22.201	26.401	25.301	21.601	22.401	21.601	25.301
MK496686	21.101	18.101	23.001	21.801	23.101	21.301	21.301	21.101	20.701	21.401	23.701	24.101	21.201	22.501	23.601	23.301	23.501	26.201	25.601	22.201	24.101	23.101	20.401	20.001	23.401	24.001	25.801	21.601	23.801	25.301	25.701	22.201	22.301	25.001	24.201	21.801	22.801	22.601	20.901	19.901	23.401	23.401	23.401	21.501	22.401	21.601	22.501	22.001	20.001
MK496701	22.201	21.001	21.601	22.501	21.201	20.401	20.301	23.101	24.001	22.701	22.801	21.001	20.201	21.101	23.401	22.001	22.301	26.301	26.501	21.901	24.601	21.401	22.701	22.001	24.501	24.501	23.901	22.901	23.301	24.701	24.501	24.801	22.501	23.901	25.101	22.501	21.501	24.601	21.501	23.901	24.501	21.001	22.901	22.101	23.701	21.501	22.501	22.601	22.601
MK496702	20.201	20.301	20.901	23.701	21.001	21.801	21.201	23.501	23.901	22.001	23.301	24.001	21.801	21.601	21.601	20.301	24.601	27.101	22.501	23.901	20.101	23.001	23.601	21.501	24.301	24.601	22.901	23.701	22.601	26.801	25.401	21.301	22.401	22.501	25.101	23.701	19.801	21.501	20.801	23.001	24.501	23.701	23.401	22.001	23.301	21.601	23.401	22.401	21.501
MK496685	22.301	21.401	21.001	22.701	23.501	19.701	19.101	22.701	24.801	23.801	22.301	24.101	24.401	23.501	20.301	23.801	21.201	25.401	25.401	21.601	20.801	23.101	22.601	21.901	25.701	26.101	24.501	23.901	23.601	27.301	27.601	25.101	22.001	25.501	26.001	25.201	20.701	23.401	20.801	19.601	23.101	24.201	23.401	20.101	22.501	19.301	22.201	23.301	24.601
MK496699	21.501	20.601	22.401	24.401	21.501	20.301	19.801	23.501	22.501	23.501	20.801	23.601	24.401	19.401	24.201	23.001	21.501	22.301	24.401	23.001	19.901	19.601	21.401	22.301	22.501	23.401	24.301	21.601	21.401	23.501	23.501	21.301	23.201	22.301	22.701	24.501	23.301	21.001	21.101	22.301	25.601	24.601	20.801	22.101	23.301	23.101	22.301	23.901	22.201
MK496785	19.701	18.001	23.001	21.401	23.401	22.001	22.601	22.201	23.201	20.001	21.401	24.301	21.501	20.601	21.701	22.501	22.901	22.401	24.001	21.901	23.001	20.301	23.201	22.701	23.801	20.401	25.801	22.901	21.501	22.501	22.301	21.401	24.301	21.701	20.901	22.801	20.901	21.601	19.901	23.101	20.301	19.801	21.601	19.101	23.501	19.001	21.201	21.501	19.101
MK496762	22.101	22.501	21.001	23.601	21.501	22.501	23.201	20.401	21.001	19.201	21.801	19.101	23.501	24.301	21.201	23.401	22.801	24.801	24.401	21.201	22.501	20.901	21.501	20.001	23.001	22.301	23.901	21.701	23.201	24.801	25.001	25.101	23.601	25.101	23.201	21.501	19.701	20.201	19.701	21.801	21.001	22.301	22.101	18.301	21.001	22.901	23.501	23.601	20.801
MK496769	21.501	20.101	21.501	20.601	21.001	21.001	22.101	22.701	23.801	20.601	21.501	20.001	20.901	22.501	23.601	21.501	22.701	23.401	25.701	20.601	20.301	22.301	22.801	23.701	21.101	20.901	27.001	22.801	21.601	24.501	24.601	22.001	25.101	23.501	24.701	23.401	20.501	21.601	21.301	20.701	20.701	21.101	20.901	22.501	21.101	22.901	21.501	22.101	19.101
MK496759	23.501	22.301	25.901	23.901	26.301	27.401	27.801	29.101	28.201	22.701	25.301	24.901	24.101	24.701	28.601	27.101	22.601	25.401	26.601	25.701	22.401	24.401	24.601	24.601	25.901	25.601	25.901	23.201	24.001	29.901	29.301	27.501	30.601	27.501	28.701	23.501	23.801	22.901	24.401	25.601	23.901	24.501	25.101	23.301	28.001	25.701	23.401	26.901	26.201
MK496683	20.901	21.301	23.001	24.501	21.001	21.001	21.201	23.201	19.201	20.801	22.801	21.601	23.001	21.701	25.301	23.501	19.501	22.301	26.101	24.101	22.501	25.001	22.601	24.101	27.301	27.701	23.601	21.701	24.101	25.401	25.801	25.501	24.601	25.901	26.001	22.201	22.601	23.001	23.201	24.101	22.501	23.401	23.101	21.601	24.101	23.801	26.001	26.401	26.601
MK496761	21.601	21.001	23.501	24.601	21.801	20.401	22.001	23.501	19.101	21.601	23.201	22.101	22.701	21.201	25.701	24.001	19.301	23.401	26.201	25.301	21.501	24.801	23.601	23.601	27.701	27.701	23.301	21.101	25.001	24.801	25.101	24.601	24.601	25.801	24.501	22.101	22.601	22.401	22.901	23.501	22.601	23.601	22.801	21.501	24.101	23.301	25.801	24.501	26.501
MK496710	22.201	19.301	22.801	22.201	21.201	20.901	19.601	20.201	20.401	19.301	21.901	17.901	20.501	22.501	20.801	19.301	22.901	24.001	21.701	25.001	21.401	18.801	18.401	19.001	20.701	21.001	20.601	21.301	17.301	22.801	23.101	22.201	23.301	21.801	24.001	21.901	19.201	21.401	21.101	21.301	20.801	21.501	23.501	19.401	20.001	21.801	18.801	23.201	19.501
MK496767	22.301	19.601	24.201	19.301	20.501	22.901	22.801	22.601	21.901	19.701	21.101	17.801	20.301	20.101	24.101	20.701	23.701	24.701	23.301	20.701	22.401	19.601	21.501	21.701	22.901	22.101	20.601	22.001	22.101	23.201	23.201	23.901	25.101	22.201	21.401	24.801	19.901	19.601	22.101	24.901	20.401	21.501	20.501	18.801	20.401	20.701	21.801	24.501	20.301
MK496696	19.801	18.801	21.201	23.301	23.401	21.701	22.701	20.001	20.301	21.601	21.601	21.301	22.201	19.001	22.001	20.901	19.501	22.601	21.901	21.501	21.201	20.001	23.801	24.201	23.901	24.301	24.501	21.901	23.601	26.001	26.801	23.301	25.201	25.501	23.401	23.501	21.601	20.501	21.501	21.801	22.101	21.801	21.901	22.601	23.101	21.101	21.701	24.901	24.001
MK496715	19.801	20.201	19.701	19.801	19.801	20.001	21.201	24.201	19.901	20.601	19.301	20.501	20.701	18.501	19.901	20.701	20.901	21.001	22.501	19.201	21.801	21.301	18.201	18.501	19.501	21.901	21.901	22.601	21.701	25.001	26.601	22.601	23.601	23.201	24.701	22.001	21.901	21.301	21.701	22.401	22.301	21.701	20.901	17.701	21.501	21.801	21.601	21.101	22.501
MK496789	18.101	20.201	17.701	17.601	20.401	19.201	20.101	24.401	19.201	19.501	18.601	20.601	21.701	20.201	20.101	20.101	19.801	20.201	21.201	20.801	21.601	21.701	18.301	17.501	21.401	19.301	21.601	18.001	22.701	24.001	24.301	21.301	23.301	21.601	22.301	20.901	20.901	20.901	21.501	21.001	21.201	20.601	21.601	18.801	23.301	22.201	21.501	22.701	24.201
MK496711	20.601	20.201	19.901	20.501	19.001	21.101	21.201	20.701	22.701	17.901	22.501	20.801	20.001	19.401	21.201	22.001	23.001	21.901	20.601	21.701	21.601	19.501	20.201	20.401	22.701	23.201	19.401	22.401	23.901	23.201	23.601	23.201	24.501	23.201	23.201	22.301	20.401	20.601	19.701	21.201	20.901	21.701	20.001	19.601	22.401	23.101	21.601	22.801	20.901
MK496768	23.301	23.401	23.801	25.801	19.901	20.001	20.001	21.801	24.101	22.601	22.201	21.601	18.801	20.601	23.701	22.001	22.101	22.001	25.201	23.201	22.301	22.901	24.401	21.501	23.301	22.101	20.601	23.801	24.801	23.301	23.301	27.101	26.701	22.601	23.301	22.701	23.101	20.501	18.701	19.701	20.501	22.301	22.001	21.201	22.301	27.001	24.901	22.101	23.001
[truncated: 99 more columns]
