# Supplementary material for: Single Stranded DNA Viruses Associated with Capybara Faeces Sampled in Brazil
Source: Viruses. 2019 Aug 2;11(8):710. doi: 10.3390/v11080710 (PMC6723397; doi:10.3390/v11080710)
Supplement: Supplementary file 1 [file viruses-11-00710-s001.zip › Supplementary_table_1.xlsx]

## Sheet: Sheet1
Family	Sequence ID	Isolate	NCBI Acession number	Genome orientation	PCR amplified / de novo assembled	Primer forward	Primer reverse
Genomoviridae	Capybara_genomovirus_1	cap1_SP_603	MK483072	bidirectional	PCR amplified	CTTTACAAGTCAGCATAGCTTCATATCCTG	GCAGAATGAAGTCGTTGGTTTTATTTGGTC
	Capybara_genomovirus_2	cap1_52	MK483073	bidirectional	PCR amplified	ACGAAATGAAATTGTATCCGAAGCCGTAGATC	CCTAACTCTACTCTGTACTGGCACGAAAAATA
	Capybara_genomovirus_2	cap1_64	MK483074	bidirectional	PCR amplified	ACGAAATGAAATTGTATCCGAAGCCGTAGATC	CCTAACTCTACTCTGTACTGGCACGAAAAATA
	Capybara_genomovirus_3	cap1_53	MK483075	bidirectional	PCR amplified	GCAGTCATTAGATCATTCCAATCAGTACCGAA	TAAGACCGATAATACCCGTGTTACGATCCATT
	Capybara_genomovirus_4	cap1_57	MK483076	bidirectional	PCR amplified	CCAATCAATCAGTTTCTTACCCCTGTACTTGT	GGGAAACCGTCTATATACATCAGTAACACCAA
	Capybara_genomovirus_5	cap1_2730	MK483077	bidirectional	PCR amplified	TGACTATATTGATTGCGCTACACTAAACACCG	ATTATGTAATAATCTCCCATTCCTGCGCGAC
	Capybara_genomovirus_6	cap1_100	MK483078	bidirectional	PCR amplified	AAATCGAAGGTTTTCCCCACTTGATGTGTTTT	GGCTATGTAACATAAACCCAGCAGGAGAAAAG
	Capybara_genomovirus_7	cap1_101	MK483079	bidirectional	PCR amplified	GAAACTATGGGGCTATCTAGGTACACGAAGTC	CTAATTTACTTCTCGTGCCAGTAAAAACTGCC
	Capybara_genomovirus_8	cap1_358	MK483080	bidirectional	PCR amplified	ATAAGGGAAAGATGACATTCAATTGGGGTAGG	ACTTATCAGTAACTGTGAATGTTTCCTGTGCA
	Capybara_genomovirus_9	cap1_561	MK483081	bidirectional	PCR amplified	CTCCACAAAAATACAGTTTGCTTCCAACCAAT	CTACAGGAGCCTATTTTTCATGCCAATACAGA
	Capybara_genomovirus_10	cap1_694	MK483082	bidirectional	PCR amplified	CGACGTCGATTCAAAATATGCTGTTTTCGATG	AGATCGTCGATGTTGAACAACCCATGAAAATA
	Capybara_genomovirus_11	cap1_1674	MK483083	bidirectional	PCR amplified	CTTCTTCCCTCCGAAATCCAGAAAAACATGG	CAATCCAGACGACCCAATTTCTTTGATGTC
	Capybara_genomovirus_12	cap1_1725	MK483084	bidirectional	PCR amplified	GTAAACTTCCGTTCGAACATGAAGAAAGCATG	CTCAAGAAATGTCCGTATATTCGATGTGGACG
	Capybara_genomovirus_13	cap1_2766	MK483085	bidirectional	PCR amplified	CACTGAAAGCCAACTGATCTATCGAATTCTGT	CTGAAGCAACGCTCTATTGGCATGAAAAATAG
Circoviridae	Capybara_associated_cyclovirus_1	cap1_365	MK947371	bidirectional	PCR amplified	TCCCCTTGTTTTATAGTACACGTTTCCTTGAG	GAATGGTGGGACAATTATAAAGGCGAAGAAAC
Smacoviridae	Capybara_associated_smacovirus_1	cap1_104	MK570200	bidirectional	PCR amplified	TTTAAGCTCGGTTCTGTTAAAGTTCGTATGGT	ACGTCTAAAAAGACCGAAATAAGGAGTACAGC
Unclassified Cresss DNA virus group	Capybara_virus_1	cap1_34	MK570163	bidirectional	PCR amplified	GTATTAATATTACCCCGGCCCATTTGCAAATC	CCGGCCCATATTTATAGTTCTACTTTACTCGC
	Capybara_virus_2	cap1_255	MK570164	bidirectional	PCR amplified	CGTCAACTTTAAACATGTATGAGTTCCCAGTG	AGTCAATTGCAAGACGGGTGTTCTTAATAGAT
	Capybara_virus_3	cap1_260	MK570165	bidirectional	PCR amplified	CTTGGCATCTGTTGTATCTGTGTTCAGTTGTA	GCGTAACACAAGAACACAAACTTTTACGGAAA
	Capybara_virus_4	cap1_390	MK570166	bidirectional	PCR amplified	CTGGACCTCCATTGTTATGCGATTCATATGTA	TGTTCCCTGTTACGTTGGTACTAGCTAAAATC
	Capybara_virus_5	cap1_460	MK570167	bidirectional	PCR amplified	ACATCTTAATCTCAGTGGGAATAGATGCCTCA	ATGTACCCATTCAGAAGATGATGCAGATTGAG
	Capybara_virus_6	cap1_1771	MK570168	bidirectional	PCR amplified	CGAATAAGTGAGCAAAAGGTGTTTTCCCTG	CAAGTAAACGATGACACCACCAAAGAAGACCT
	Capybara_virus_7	cap1_536	MK570169	bidirectional	PCR amplified	GTGTTGTGATGATACTGATTGTGTAGGCTACT	GCTCTCCTCTTTCTACTAATAGGGTTAGGGAC
	Capybara_virus_8	cap1_36	MK570170	unidirectional	PCR amplified	ATGTTACTTTCACACTTGGTTCTACTGCACTC	CCTTGTTAGCAAACTTAACCTCGGGTTTTCTA
	Capybara_virus_9	cap1_45	MK570171	bidirectional	PCR amplified	ACCACCTGTCAAGTGTTGATTTGTTGTTAAAG	TGTCCAATATTGCTTTTAACCTACCTCTTCCG
	Capybara_virus_10	cap1_55	MK570172	unidirectional	PCR amplified	CAAAGAGGAAACAAAGGTAAGTCAAGAGATGA	AGGAATTGTACCTCCTTCGATAAAGTCTCCAT
	Capybara_virus_11	cap1_98	MK570173	bidirectional	PCR amplified	GAAAGATCGGAGATATCGAACTGTTTACGGAG	ATTTGATACGTAAAGGCCTGATTTCCACTCAT
	Capybara_virus_12	cap1_103	MK570174	bidirectional	PCR amplified	TGTTTTAAATGTCAAAGCACATCAACTGGTCT	CAAACGCGTTTCAGGTTTTTATTGTGTTTTCC
	Capybara_virus_13	cap1_257	MK570175	unidirectional	PCR amplified	ATAGTTGATGACAGCACCTCGAAGTGAGTATA	CGACCTCTATTTCCAACCTCTTGATCCTACTA
	Capybara_virus_14	cap1_266	MK570176	bidirectional	PCR amplified	TCGAGATTACTGTATGAAGGAAGATACGAGGA	GCCTTATTAAGATCTTTAGCTCGAGCCCTATC
	Capybara_virus_15	cap1_294	MK570177	bidirectional	PCR amplified	TGGTCATTGACTATAGCCGTAAGACTATCTCC	TCCCATGCTTTTGAAAGGTTATCGGAACTTAA
	Capybara_virus_16	cap1_305	MK570178	unidirectional	PCR amplified	GGCAATTCGAATGAATGCTATTGTTAAAGCCT	TGTCCAGATTGCCCTGAATAACAAGTCTTTAA
	Capybara_virus_17	cap1_330	MK570179	unidirectional	PCR amplified	AATAGCAGCGAAATTGCCATTAGTAGCACTAT	CAAAATAACATCCCTATTGGTTCAGGCCCTAA
	Capybara_virus_18	cap1_371	MK570180	bidirectional	PCR amplified	CGATTGAAGTATCGGGGTAGACATTCCAATAC	TTATCCTCGATGACTACAATTCAGCCTCTCTT
	Capybara_virus_19	cap1_382	MK570181	unidirectional	PCR amplified	AATGGAAAGGTTCTGGATTACTTCGAACTACG	CTGTCTGTTGTAAATGATCCACCTTTGGTTTC
	Capybara_virus_20	cap1_494	MK570182	bidirectional	PCR amplified	TGTTCCGCTAAACTATACGAGCCTATTGTACC	GCCGTCAATGAATATGGACCAATTTTTGTACT
	Capybara_virus_21	cap1_506	MK570183	bidirectional	PCR amplified	CTTCCTACTCTACCAGTTACATCTGTTCCTGT	AAAGATCAACATGAAGTCACTGAAGATAGGGG
	Capybara_virus_22	cap1_591	MK570184	bidirectional	PCR amplified	TATAACCATGCAAGCATCAAATACTCCCATCT	TTCATCCATGATAAGGCAATCTTCTTGTCCTG
	Capybara_virus_23	cap1_803	MK570185	bidirectional	PCR amplified	TGGGATTCCATTAAAGGATCTGCAAAATCCTG	GCTGATGTCGTCGAATACCACATATCCATTAT
	Capybara_virus_24	cap1_1774	MK570186	bidirectional	PCR amplified	AGCCCAATTCATTACATCTTGCTTAGGTTCAT	ATGACCCAGTTTTTAGCTTGTAAATTGCAACA
	Capybara_virus_25	cap1_1914	MK570187	unidirectional	PCR amplified	CAACACGCTAAAATCATCAGTAAAACCACGTT	TGTAAGGGTACTAAGGGTATGTGTATGTGTGT
	Capybara_virus_26	cap1_2125	MK570188	bidirectional	PCR amplified	TTCCAGTTGTCCAAGTTAACCATATTCTTCCA	CCCAGAAGCTAAATTACTCATTTTCGACGACT
	Capybara_virus_27	cap1_2563	MK570189	bidirectional	PCR amplified	GTGTTGTGATGATACTGATTGTGTAGGCTACT	GCTCTCCTCTTTCTACTAATAGGGTTAGGGAC
	Capybara_virus_28	cap1_2580	MK570190	bidirectional	PCR amplified	TTATAAAGAGTTTCTGTAGAGGACCGGAGACC	TGATCTTCGTGGTATTGGAAGTCTTTATGGAG
	Capybara_virus_29	cap3_1096	MK570191	unidirectional	PCR amplified	TAACCTAGGAGAAGCTGGTTTTGAGTTGAAATTTC	CCAATACACTAGCCTATTCACAAGATACAGACAGA
	Capybara_virus_30	cap3_1444	MK570192	bidirectional	PCR amplified	TGCATTGTGAAATTGAATAAAGACCAAGTGATTGA	CTTGAATCTACGATACAAAGCCTCCATATCTAACA
	Capybara_virus_31	cap3_4029	MK570193	bidirectional	PCR amplified	AGGTAGCGATATGAAAAACGGCATTGTAACATATA	TTACCGGATAGCATCATTACATTTTTGTAGTGTGT
	Capybara_virus_32	cap3_4374	MK570194	bidirectional	PCR amplified	GGGAGTGAGAAATTTACCAATGCACTATATGGTAA	GGTGAGAGTACGAATTATGCTTCTCTCATCTAAAC
	Capybara_virus_33	cap3_6684	MK570195	unidirectional	PCR amplified	AAATTCTCAAATGTGGCGCAGTTCTTTCCCAAATT	GAGAAGTCGATGTAGTAGGTAATACTTGGTTCTCA
	Capybara_virus_34	cap3_7672	MK570196	bidirectional	PCR amplified	CATGCAAAACGAGTATTCCTCACGTACCCACAATG	GAAGCGAAAATTCTCTGGCGGGGACATATAATATT
	Capybara_virus_35	cap1_1079	MK570197	bidirectional	PCR amplified	TGTGGAGTCAATTAGAAAGAAGAAATCACCCA	TCCACTCCTTTTGCTACGTAATTACCACTTTT
	Capybara_virus_36	cap1_42	MK570198	unidirectional	PCR amplified	ATATCTTTCAAGCCCAACCTGGTTCACTATTC	TAGCAGTTATAATATCGTTCGGGGTAGCAACA
	Capybara_virus_37	cap1_578	MK570199	unidirectional	PCR amplified	AGATATAGTACTAACACCACCACGTAGGACAA	ATTACTAATCGTGTAAACCCGACCGATACTCA
Microviridae	capybara microvirus	Cap1 SP 22	MK496679	unidirectional	de novo assembled
	capybara microvirus	Cap1 SP 45	MK496680	unidirectional	de novo assembled
	capybara microvirus	Cap1 SP 48	MK496681	unidirectional	de novo assembled
	capybara microvirus	Cap1 SP 50	MK496682	unidirectional	de novo assembled
	capybara microvirus	Cap1 SP 51	MK496683	unidirectional	de novo assembled
	capybara microvirus	Cap1 SP 52	MK496684	unidirectional	de novo assembled
	capybara microvirus	Cap1 SP 55	MK496685	unidirectional	de novo assembled
	capybara microvirus	Cap1 SP 59	MK496686	unidirectional	de novo assembled
	capybara microvirus	Cap1 SP 60	MK496687	unidirectional	de novo assembled
	capybara microvirus	Cap1 SP 61	MK496688	unidirectional	de novo assembled
	capybara microvirus	Cap1 SP 64	MK496689	unidirectional	de novo assembled
	capybara microvirus	Cap1 SP 66	MK496690	unidirectional	de novo assembled
	capybara microvirus	Cap1 SP 70	MK496691	unidirectional	de novo assembled
	capybara microvirus	Cap1 SP 76	MK496692	unidirectional	de novo assembled
	capybara microvirus	Cap1 SP 77	MK496693	unidirectional	de novo assembled
	capybara microvirus	Cap1 SP 81	MK496694	unidirectional	de novo assembled
	capybara microvirus	Cap1 SP 82	MK496695	unidirectional	de novo assembled
	capybara microvirus	Cap1 SP 83	MK496696	unidirectional	de novo assembled
	capybara microvirus	Cap1 SP 84	MK496697	unidirectional	de novo assembled
	capybara microvirus	Cap1 SP 87	MK496698	unidirectional	de novo assembled
	capybara microvirus	Cap1 SP 90	MK496699	unidirectional	de novo assembled
	capybara microvirus	Cap1 SP 92	MK496700	unidirectional	de novo assembled
	capybara microvirus	Cap1 SP 93	MK496701	unidirectional	de novo assembled
	capybara microvirus	Cap1 SP 94	MK496702	unidirectional	de novo assembled
	capybara microvirus	Cap1 SP 95	MK496703	unidirectional	de novo assembled
	capybara microvirus	Cap1 SP 99	MK496704	unidirectional	de novo assembled
	capybara microvirus	Cap1 SP 104	MK496705	unidirectional	de novo assembled
	capybara microvirus	Cap1 SP 106	MK496706	unidirectional	de novo assembled
	capybara microvirus	Cap1 SP 107	MK496707	unidirectional	de novo assembled
	capybara microvirus	Cap1 SP 108	MK496708	unidirectional	de novo assembled
	capybara microvirus	Cap1 SP 109	MK496709	unidirectional	de novo assembled
	capybara microvirus	Cap1 SP 115	MK496710	unidirectional	de novo assembled
	capybara microvirus	Cap1 SP 116	MK496711	unidirectional	de novo assembled
	capybara microvirus	Cap1 SP 118	MK496712	unidirectional	de novo assembled
	capybara microvirus	Cap1 SP 119	MK496713	unidirectional	de novo assembled
	capybara microvirus	Cap1 SP 121	MK496714	unidirectional	de novo assembled
	capybara microvirus	Cap1 SP 123	MK496715	unidirectional	de novo assembled
	capybara microvirus	Cap1 SP 124	MK496716	unidirectional	de novo assembled
	capybara microvirus	Cap1 SP 127	MK496717	unidirectional	de novo assembled
	capybara microvirus	Cap1 SP 128	MK496718	unidirectional	de novo assembled
	capybara microvirus	Cap1 SP 131	MK496719	unidirectional	de novo assembled
	capybara microvirus	Cap1 SP 133	MK496720	unidirectional	de novo assembled
	capybara microvirus	Cap1 SP 135	MK496721	unidirectional	de novo assembled
	capybara microvirus	Cap1 SP 137	MK496722	unidirectional	de novo assembled
	capybara microvirus	Cap1 SP 140	MK496723	unidirectional	de novo assembled
	capybara microvirus	Cap1 SP 141	MK496724	unidirectional	de novo assembled
	capybara microvirus	Cap1 SP 142	MK496725	unidirectional	de novo assembled
	capybara microvirus	Cap1 SP 143	MK496726	unidirectional	de novo assembled
	capybara microvirus	Cap1 SP 145	MK496727	unidirectional	de novo assembled
	capybara microvirus	Cap1 SP 147	MK496728	unidirectional	de novo assembled
	capybara microvirus	Cap1 SP 148	MK496729	unidirectional	de novo assembled
	capybara microvirus	Cap1 SP 151	MK496730	unidirectional	de novo assembled
	capybara microvirus	Cap1 SP 158	MK496731	unidirectional	de novo assembled
	capybara microvirus	Cap1 SP 159	MK496732	unidirectional	de novo assembled
	capybara microvirus	Cap1 SP 160	MK496733	unidirectional	de novo assembled
	capybara microvirus	Cap1 SP 161	MK496734	unidirectional	de novo assembled
	capybara microvirus	Cap1 SP 162	MK496735	unidirectional	de novo assembled
	capybara microvirus	Cap1 SP 163	MK496736	unidirectional	de novo assembled
	capybara microvirus	Cap1 SP 164	MK496737	unidirectional	de novo assembled
	capybara microvirus	Cap1 SP 166	MK496738	unidirectional	de novo assembled
	capybara microvirus	Cap1 SP 167	MK496739	unidirectional	de novo assembled
	capybara microvirus	Cap1 SP 168	MK496740	unidirectional	de novo assembled
	capybara microvirus	Cap1 SP 175	MK496741	unidirectional	de novo assembled
	capybara microvirus	Cap1 SP 178	MK496742	unidirectional	de novo assembled
	capybara microvirus	Cap1 SP 188	MK496743	unidirectional	de novo assembled
	capybara microvirus	Cap1 SP 192	MK496744	unidirectional	de novo assembled
	capybara microvirus	Cap1 SP 200	MK496745	unidirectional	de novo assembled
	capybara microvirus	Cap1 SP 206	MK496746	unidirectional	de novo assembled
	capybara microvirus	Cap1 SP 209	MK496747	unidirectional	de novo assembled
	capybara microvirus	Cap1 SP 216	MK496748	unidirectional	de novo assembled
	capybara microvirus	Cap1 SP 217	MK496749	unidirectional	de novo assembled
	capybara microvirus	Cap1 SP 222	MK496750	unidirectional	de novo assembled
	capybara microvirus	Cap1 SP 223	MK496751	unidirectional	de novo assembled
	capybara microvirus	Cap1 SP 228	MK496752	unidirectional	de novo assembled
	capybara microvirus	Cap1 SP 230	MK496753	unidirectional	de novo assembled
	capybara microvirus	Cap1 SP 240	MK496754	unidirectional	de novo assembled
	capybara microvirus	Cap1 SP 244	MK496755	unidirectional	de novo assembled
	capybara microvirus	Cap1 SP 259	MK496756	unidirectional	de novo assembled
	capybara microvirus	Cap1 SP 263	MK496757	unidirectional	de novo assembled
	capybara microvirus	Cap3 SP 188	MK496758	unidirectional	de novo assembled
	capybara microvirus	Cap3 SP 264	MK496759	unidirectional	de novo assembled
	capybara microvirus	Cap3 SP 293	MK496760	unidirectional	de novo assembled
	capybara microvirus	Cap3 SP 297	MK496761	unidirectional	de novo assembled
	capybara microvirus	Cap3 SP 315	MK496762	unidirectional	de novo assembled
	capybara microvirus	Cap3 SP 316	MK496763	unidirectional	de novo assembled
	capybara microvirus	Cap3 SP 319	MK496764	unidirectional	de novo assembled
	capybara microvirus	Cap3 SP 320	MK496765	unidirectional	de novo assembled
	capybara microvirus	Cap3 SP 330	MK496766	unidirectional	de novo assembled
	capybara microvirus	Cap3 SP 332	MK496767	unidirectional	de novo assembled
	capybara microvirus	Cap3 SP 333	MK496768	unidirectional	de novo assembled
	capybara microvirus	Cap3 SP 344	MK496769	unidirectional	de novo assembled
	capybara microvirus	Cap3 SP 347	MK496770	unidirectional	de novo assembled
	capybara microvirus	Cap3 SP 352	MK496771	unidirectional	de novo assembled
	capybara microvirus	Cap3 SP 363	MK496772	unidirectional	de novo assembled
	capybara microvirus	Cap3 SP 367	MK496773	unidirectional	de novo assembled
	capybara microvirus	Cap3 SP 374	MK496774	unidirectional	de novo assembled
	capybara microvirus	Cap3 SP 379	MK496775	unidirectional	de novo assembled
	capybara microvirus	Cap3 SP 383	MK496776	unidirectional	de novo assembled
	capybara microvirus	Cap3 SP 386	MK496777	unidirectional	de novo assembled
	capybara microvirus	Cap3 SP 389	MK496778	unidirectional	de novo assembled
	capybara microvirus	Cap3 SP 391	MK496779	unidirectional	de novo assembled
	capybara microvirus	Cap3 SP 393	MK496780	unidirectional	de novo assembled
	capybara microvirus	Cap3 SP 394	MK496781	unidirectional	de novo assembled
	capybara microvirus	Cap3 SP 407	MK496782	unidirectional	de novo assembled
	capybara microvirus	Cap3 SP 410	MK496783	unidirectional	de novo assembled
	capybara microvirus	Cap3 SP 414	MK496784	unidirectional	de novo assembled
	capybara microvirus	Cap3 SP 416	MK496785	unidirectional	de novo assembled
	capybara microvirus	Cap3 SP 423	MK496786	unidirectional	de novo assembled
	capybara microvirus	Cap3 SP 431	MK496787	unidirectional	de novo assembled
	capybara microvirus	Cap3 SP 433	MK496788	unidirectional	de novo assembled
	capybara microvirus	Cap3 SP 437	MK496789	unidirectional	de novo assembled
	capybara microvirus	Cap3 SP 441	MK496790	unidirectional	de novo assembled
	capybara microvirus	Cap3 SP 442	MK496791	unidirectional	de novo assembled
	capybara microvirus	Cap3 SP 443	MK496792	unidirectional	de novo assembled
	capybara microvirus	Cap3 SP 444	MK496793	unidirectional	de novo assembled
	capybara microvirus	Cap3 SP 445	MK496794	unidirectional	de novo assembled
	capybara microvirus	Cap3 SP 446	MK496795	unidirectional	de novo assembled
	capybara microvirus	Cap3 SP 449	MK496796	unidirectional	de novo assembled
	capybara microvirus	Cap3 SP 450	MK496797	unidirectional	de novo assembled
	capybara microvirus	Cap3 SP 457	MK496798	unidirectional	de novo assembled
	capybara microvirus	Cap3 SP 465	MK496799	unidirectional	de novo assembled
	capybara microvirus	Cap3 SP 468	MK496800	unidirectional	de novo assembled
	capybara microvirus	Cap3 SP 469	MK496801	unidirectional	de novo assembled
	capybara microvirus	Cap3 SP 470	MK496802	unidirectional	de novo assembled
	capybara microvirus	Cap3 SP 472	MK496803	unidirectional	de novo assembled
	capybara microvirus	Cap3 SP 475	MK496804	unidirectional	de novo assembled
	capybara microvirus	Cap3 SP 478	MK496805	unidirectional	de novo assembled
	capybara microvirus	Cap3 SP 481	MK496806	unidirectional	de novo assembled
	capybara microvirus	Cap3 SP 535	MK496807	unidirectional	de novo assembled
	capybara microvirus	Cap3 SP 539	MK496808	unidirectional	de novo assembled
	capybara microvirus	Cap3 SP 541	MK496809	unidirectional	de novo assembled
	capybara microvirus	Cap3 SP 546	MK496810	unidirectional	de novo assembled
	capybara microvirus	Cap3 SP 550	MK496811	unidirectional	de novo assembled
	capybara microvirus	Cap3 SP 554	MK496812	unidirectional	de novo assembled
	capybara microvirus	Cap3 SP 562	MK496813	unidirectional	de novo assembled
	capybara microvirus	Cap3 SP 578	MK496814	unidirectional	de novo assembled
	capybara microvirus	Cap3 SP 581	MK496815	unidirectional	de novo assembled
	capybara microvirus	Cap3 SP 586	MK496816	unidirectional	de novo assembled
	capybara microvirus	Cap3 SP 588	MK496817	unidirectional	de novo assembled
	capybara microvirus	Cap3 SP 603	MK496818	unidirectional	de novo assembled
	capybara microvirus	Cap3 SP 320	MK496819	unidirectional	de novo assembled
	capybara microvirus	Cap3 SP 330	MK496820	unidirectional	de novo assembled
	capybara microvirus	Cap3 SP 332	MK496821	unidirectional	de novo assembled
	capybara microvirus	Cap3 SP 333	MK496822	unidirectional	de novo assembled
	capybara microvirus	Cap3 SP 344	MK496823	unidirectional	de novo assembled
	capybara microvirus	Cap3 SP 347	MK496824	unidirectional	de novo assembled
	capybara microvirus	Cap3 SP 352	MK496825	unidirectional	de novo assembled
	capybara microvirus	Cap3 SP 363	MK496826	unidirectional	de novo assembled

## Sheet: Sheet2
Family	Sequence name	ID	NCBI Accession number	Genome orientation
Genomoviridae	capybara genomovirus 1	cap1 SP 603	MK483072	bidirectional
	capybara genomovirus 2	cap1 52	MK483073	bidirectional
	capybara genomovirus 2	cap1 64	MK483074	bidirectional
	capybara genomovirus 3	cap1 53	MK483075	bidirectional
	capybara genomovirus 4	cap1 57	MK483076	bidirectional
	capybara genomovirus 5	cap1 2730	MK483077	bidirectional
	capybara genomovirus 6	cap1 100	MK483078	bidirectional
	capybara genomovirus 7	cap1 101	MK483079	bidirectional
	capybara genomovirus 8	cap1 358	MK483080	bidirectional
	capybara genomovirus 9	cap1 561	MK483081	bidirectional
	capybara genomovirus 10	cap1 694	MK483082	bidirectional
	capybara genomovirus 11	cap1 1674	MK483083	bidirectional
	capybara genomovirus 12	cap1 1725	MK483084	bidirectional
	capybara genomovirus 13	cap1 2766	MK483085	bidirectional
Circoviridae	capybara associated cyclovirus	cap1 365	MK947371	bidirectional
Smacoviridae	capybara associated smacovirus	cap1 104	MK570200	bidirectional
Unclassified CRESS DNA virus group	capybara virus 1	cap1 34	MK570163	bidirectional
	capybara virus 2	cap1 255	MK570164	bidirectional
	capybara virus 3	cap1 260	MK570165	bidirectional
	capybara virus 4	cap1 390	MK570166	bidirectional
	capybara virus 5	cap1 460	MK570167	bidirectional
	capybara virus 6	cap1 1771	MK570168	bidirectional
	capybara virus 7	cap1 536	MK570169	bidirectional
	capybara virus 8	cap1 36	MK570170	unidirectional
	capybara virus 9	cap1 45	MK570171	bidirectional
	capybara virus 10	cap1 55	MK570172	unidirectional
	capybara virus 11	cap1 98	MK570173	bidirectional
	capybara virus 12	cap1 103	MK570174	bidirectional
	capybara virus 13	cap1 257	MK570175	unidirectional
	capybara virus 14	cap1 266	MK570176	bidirectional
	capybara virus 15	cap1 294	MK570177	bidirectional
	capybara virus 16	cap1 305	MK570178	unidirectional
	capybara virus 17	cap1 330	MK570179	unidirectional
	capybara virus 18	cap1 371	MK570180	bidirectional
	capybara virus 19	cap1 382	MK570181	unidirectional
	capybara virus 20	cap1 494	MK570182	bidirectional
	capybara virus 21	cap1 506	MK570183	bidirectional
	capybara virus 22	cap1 591	MK570184	bidirectional
	capybara virus 23	cap1 803	MK570185	bidirectional
	capybara virus 24	cap1 1774	MK570186	bidirectional
	capybara virus 25	cap1 1914	MK570187	unidirectional
	capybara virus 26	cap1 2125	MK570188	bidirectional
	capybara virus 27	cap1 2563	MK570189	bidirectional
	capybara virus 28	cap1 2580	MK570190	bidirectional
	capybara virus 29	cap3 1096	MK570191	unidirectional
	capybara virus 30	cap3 1444	MK570192	bidirectional
	capybara virus 31	cap3 4029	MK570193	bidirectional
	capybara virus 32	cap3 4374	MK570194	bidirectional
	capybara virus 33	cap3 6684	MK570195	unidirectional
	capybara virus 34	cap3 7672	MK570196	bidirectional
	capybara virus 35	cap1 1079	MK570197	bidirectional
	capybara virus 36	cap1 42	MK570198	unidirectional
	capybara virus 37	cap1 578	MK570199	unidirectional
Microviridae	capybara microvirus	Cap1 SP 22	MK496679	unidirectional
	capybara microvirus	Cap1 SP 45	MK496680	unidirectional
	capybara microvirus	Cap1 SP 48	MK496681	unidirectional
	capybara microvirus	Cap1 SP 50	MK496682	unidirectional
	capybara microvirus	Cap1 SP 51	MK496683	unidirectional
	capybara microvirus	Cap1 SP 52	MK496684	unidirectional
	capybara microvirus	Cap1 SP 55	MK496685	unidirectional
	capybara microvirus	Cap1 SP 59	MK496686	unidirectional
	capybara microvirus	Cap1 SP 60	MK496687	unidirectional
	capybara microvirus	Cap1 SP 61	MK496688	unidirectional
	capybara microvirus	Cap1 SP 64	MK496689	unidirectional
	capybara microvirus	Cap1 SP 66	MK496690	unidirectional
	capybara microvirus	Cap1 SP 70	MK496691	unidirectional
	capybara microvirus	Cap1 SP 76	MK496692	unidirectional
	capybara microvirus	Cap1 SP 77	MK496693	unidirectional
	capybara microvirus	Cap1 SP 81	MK496694	unidirectional
	capybara microvirus	Cap1 SP 82	MK496695	unidirectional
	capybara microvirus	Cap1 SP 83	MK496696	unidirectional
	capybara microvirus	Cap1 SP 84	MK496697	unidirectional
	capybara microvirus	Cap1 SP 87	MK496698	unidirectional
	capybara microvirus	Cap1 SP 90	MK496699	unidirectional
	capybara microvirus	Cap1 SP 92	MK496700	unidirectional
	capybara microvirus	Cap1 SP 93	MK496701	unidirectional
	capybara microvirus	Cap1 SP 94	MK496702	unidirectional
	capybara microvirus	Cap1 SP 95	MK496703	unidirectional
	capybara microvirus	Cap1 SP 99	MK496704	unidirectional
	capybara microvirus	Cap1 SP 104	MK496705	unidirectional
	capybara microvirus	Cap1 SP 106	MK496706	unidirectional
	capybara microvirus	Cap1 SP 107	MK496707	unidirectional
	capybara microvirus	Cap1 SP 108	MK496708	unidirectional
	capybara microvirus	Cap1 SP 109	MK496709	unidirectional
	capybara microvirus	Cap1 SP 115	MK496710	unidirectional
	capybara microvirus	Cap1 SP 116	MK496711	unidirectional
	capybara microvirus	Cap1 SP 118	MK496712	unidirectional
	capybara microvirus	Cap1 SP 119	MK496713	unidirectional
	capybara microvirus	Cap1 SP 121	MK496714	unidirectional
	capybara microvirus	Cap1 SP 123	MK496715	unidirectional
	capybara microvirus	Cap1 SP 124	MK496716	unidirectional
	capybara microvirus	Cap1 SP 127	MK496717	unidirectional
	capybara microvirus	Cap1 SP 128	MK496718	unidirectional
	capybara microvirus	Cap1 SP 131	MK496719	unidirectional
	capybara microvirus	Cap1 SP 133	MK496720	unidirectional
	capybara microvirus	Cap1 SP 135	MK496721	unidirectional
	capybara microvirus	Cap1 SP 137	MK496722	unidirectional
	capybara microvirus	Cap1 SP 140	MK496723	unidirectional
	capybara microvirus	Cap1 SP 141	MK496724	unidirectional
	capybara microvirus	Cap1 SP 142	MK496725	unidirectional
	capybara microvirus	Cap1 SP 143	MK496726	unidirectional
	capybara microvirus	Cap1 SP 145	MK496727	unidirectional
	capybara microvirus	Cap1 SP 147	MK496728	unidirectional
	capybara microvirus	Cap1 SP 148	MK496729	unidirectional
	capybara microvirus	Cap1 SP 151	MK496730	unidirectional
	capybara microvirus	Cap1 SP 158	MK496731	unidirectional
	capybara microvirus	Cap1 SP 159	MK496732	unidirectional
	capybara microvirus	Cap1 SP 160	MK496733	unidirectional
	capybara microvirus	Cap1 SP 161	MK496734	unidirectional
	capybara microvirus	Cap1 SP 162	MK496735	unidirectional
	capybara microvirus	Cap1 SP 163	MK496736	unidirectional
	capybara microvirus	Cap1 SP 164	MK496737	unidirectional
	capybara microvirus	Cap1 SP 166	MK496738	unidirectional
	capybara microvirus	Cap1 SP 167	MK496739	unidirectional
	capybara microvirus	Cap1 SP 168	MK496740	unidirectional
	capybara microvirus	Cap1 SP 175	MK496741	unidirectional
	capybara microvirus	Cap1 SP 178	MK496742	unidirectional
	capybara microvirus	Cap1 SP 188	MK496743	unidirectional
	capybara microvirus	Cap1 SP 192	MK496744	unidirectional
	capybara microvirus	Cap1 SP 200	MK496745	unidirectional
	capybara microvirus	Cap1 SP 206	MK496746	unidirectional
	capybara microvirus	Cap1 SP 209	MK496747	unidirectional
	capybara microvirus	Cap1 SP 216	MK496748	unidirectional
	capybara microvirus	Cap1 SP 217	MK496749	unidirectional
	capybara microvirus	Cap1 SP 222	MK496750	unidirectional
	capybara microvirus	Cap1 SP 223	MK496751	unidirectional
	capybara microvirus	Cap1 SP 228	MK496752	unidirectional
	capybara microvirus	Cap1 SP 230	MK496753	unidirectional
	capybara microvirus	Cap1 SP 240	MK496754	unidirectional
	capybara microvirus	Cap1 SP 244	MK496755	unidirectional
	capybara microvirus	Cap1 SP 259	MK496756	unidirectional
	capybara microvirus	Cap1 SP 263	MK496757	unidirectional
	capybara microvirus	Cap3 SP 188	MK496758	unidirectional
	capybara microvirus	Cap3 SP 264	MK496759	unidirectional
	capybara microvirus	Cap3 SP 293	MK496760	unidirectional
	capybara microvirus	Cap3 SP 297	MK496761	unidirectional
	capybara microvirus	Cap3 SP 315	MK496762	unidirectional
	capybara microvirus	Cap3 SP 316	MK496763	unidirectional
	capybara microvirus	Cap3 SP 319	MK496764	unidirectional
	capybara microvirus	Cap3 SP 320	MK496765	unidirectional
	capybara microvirus	Cap3 SP 330	MK496766	unidirectional
	capybara microvirus	Cap3 SP 332	MK496767	unidirectional
	capybara microvirus	Cap3 SP 333	MK496768	unidirectional
	capybara microvirus	Cap3 SP 344	MK496769	unidirectional
	capybara microvirus	Cap3 SP 347	MK496770	unidirectional
	capybara microvirus	Cap3 SP 352	MK496771	unidirectional
	capybara microvirus	Cap3 SP 363	MK496772	unidirectional
	capybara microvirus	Cap3 SP 367	MK496773	unidirectional
	capybara microvirus	Cap3 SP 374	MK496774	unidirectional
	capybara microvirus	Cap3 SP 379	MK496775	unidirectional
	capybara microvirus	Cap3 SP 383	MK496776	unidirectional
	capybara microvirus	Cap3 SP 386	MK496777	unidirectional
	capybara microvirus	Cap3 SP 389	MK496778	unidirectional
	capybara microvirus	Cap3 SP 391	MK496779	unidirectional
	capybara microvirus	Cap3 SP 393	MK496780	unidirectional
	capybara microvirus	Cap3 SP 394	MK496781	unidirectional
	capybara microvirus	Cap3 SP 407	MK496782	unidirectional
	capybara microvirus	Cap3 SP 410	MK496783	unidirectional
	capybara microvirus	Cap3 SP 414	MK496784	unidirectional
	capybara microvirus	Cap3 SP 416	MK496785	unidirectional
	capybara microvirus	Cap3 SP 423	MK496786	unidirectional
	capybara microvirus	Cap3 SP 431	MK496787	unidirectional
	capybara microvirus	Cap3 SP 433	MK496788	unidirectional
	capybara microvirus	Cap3 SP 437	MK496789	unidirectional
	capybara microvirus	Cap3 SP 441	MK496790	unidirectional
	capybara microvirus	Cap3 SP 442	MK496791	unidirectional
	capybara microvirus	Cap3 SP 443	MK496792	unidirectional
	capybara microvirus	Cap3 SP 444	MK496793	unidirectional
	capybara microvirus	Cap3 SP 445	MK496794	unidirectional
	capybara microvirus	Cap3 SP 446	MK496795	unidirectional
	capybara microvirus	Cap3 SP 449	MK496796	unidirectional
	capybara microvirus	Cap3 SP 450	MK496797	unidirectional
	capybara microvirus	Cap3 SP 457	MK496798	unidirectional
	capybara microvirus	Cap3 SP 465	MK496799	unidirectional
	capybara microvirus	Cap3 SP 468	MK496800	unidirectional
	capybara microvirus	Cap3 SP 469	MK496801	unidirectional
	capybara microvirus	Cap3 SP 470	MK496802	unidirectional
	capybara microvirus	Cap3 SP 472	MK496803	unidirectional
	capybara microvirus	Cap3 SP 475	MK496804	unidirectional
	capybara microvirus	Cap3 SP 478	MK496805	unidirectional
	capybara microvirus	Cap3 SP 481	MK496806	unidirectional
	capybara microvirus	Cap3 SP 535	MK496807	unidirectional
	capybara microvirus	Cap3 SP 539	MK496808	unidirectional
	capybara microvirus	Cap3 SP 541	MK496809	unidirectional
	capybara microvirus	Cap3 SP 546	MK496810	unidirectional
	capybara microvirus	Cap3 SP 550	MK496811	unidirectional
	capybara microvirus	Cap3 SP 554	MK496812	unidirectional
	capybara microvirus	Cap3 SP 562	MK496813	unidirectional
	capybara microvirus	Cap3 SP 578	MK496814	unidirectional
	capybara microvirus	Cap3 SP 581	MK496815	unidirectional
	capybara microvirus	Cap3 SP 586	MK496816	unidirectional
	capybara microvirus	Cap3 SP 588	MK496817	unidirectional
	capybara microvirus	Cap3 SP 603	MK496818	unidirectional
	capybara microvirus	Cap3 SP 320	MK496819	unidirectional
	capybara microvirus	Cap3 SP 330	MK496820	unidirectional
	capybara microvirus	Cap3 SP 332	MK496821	unidirectional
	capybara microvirus	Cap3 SP 333	MK496822	unidirectional
	capybara microvirus	Cap3 SP 344	MK496823	unidirectional
	capybara microvirus	Cap3 SP 347	MK496824	unidirectional
	capybara microvirus	Cap3 SP 352	MK496825	unidirectional
	capybara microvirus	Cap3 SP 363	MK496826	unidirectional
