# Supplementary material for: Single Stranded DNA Viruses Associated with Capybara Faeces Sampled in Brazil
Source: Viruses. 2019 Aug 2;11(8):710. doi: 10.3390/v11080710 (PMC6723397; doi:10.3390/v11080710)
Supplement: Supplementary file 1 [file viruses-11-00710-s001.zip › Supplementary_table_2.xlsx]

## Sheet: Sheet1
		rolling circle replication (RCR) endonuclease			superfamily 3 (SF3) helicase motifs
Sequences Names	Acession number	Motif I	Motif II	Motif III	Walker A	Walker B	Motif C
Capybara_genomovirus_1_cap1_SP_603	MK483072	LVTYAQ	THLHV	YAIK	GPSRLGKT	VFDDM	WLSN
Capybara_genomovirus_2_cap1_52	MK483073	LLTYPQ	VHLHA	YATK	GDTRLGKT	VFDDM	YCCN
Capybara_genomovirus_2_cap1_64	MK483074	LLTYHQ	VHLHA	YATK	GDTRLGKT	VFDDM	YCCN
Capybara_genomovirus_3_cap1_53	MK483075	LLTYSQ	THYHA	YATK	GPTRTGKT	VFDDI	WCNN
Capybara_genomovirus_4_cap1_57	MK483076	LLTYPQ	VHLHA	YATK	GDTRLGKT	IFDDM	YISN
Capybara_genomovirus_5_cap1_2730	MK483077	LLTYAQ	THYHV	YATK	GPSRTGKT	IFDDM	WTNN
Capybara_genomovirus_6_cap1_100	MK483078	LLTYAQ	IHLHA	YAIK	GPTRLGKT	VFDDM	WLCN
Capybara_genomovirus_7_cap1_101	MK483079	LLTYAQ	IHLHA	YAIK	GPSRMGKT	VFDDF	WLSN
Capybara_genomovirus_8_cap1_358	MK483080	LLTYSQ	THYHA	YATK	GPTRTGKT	VFDDI	WCNN
Capybara_genomovirus_9_cap1_561	MK483081	LLTYAQ	THLHA	YAIK	GPSRLGKT	VFDDM	WLAN
Capybara_genomovirus_10_cap1_694	MK483082	FLTYSQ	HHYHV	YCTK	GASRLGKS	VFDDI	WVNN
Capybara_genomovirus_11_cap1_1674	MK483083	LLTYAQ	THLHV	YAIK	GPSRLGKT	VFDDM	WLAN
Capybara_genomovirus_12_cap1_1725	MK483084	LLTYAQ	THLHA	YATK	GDTRLGKT	VFDDM	YLSN
Capybara_genomovirus_13_cap1_2766	MK483085	LLTYSQ	THYHA	YATK	GPTRTGKT	VFDDI	WCNN
Capybara associated cyclovirus	MK947371	LNNYTE	HHLQG	YCSK	GESGVGKS	IIDDF	ITSN
Capybara associated smacovirus	MK570200	LITAPR	EHFQI	YERK	GQAHICQS	VIDIP	VCTN
Capybara_virus_1_cap1_34	MK570163	FLTYSQ	EHRHV	YCSK	GGTRTGKT	VFDDF	LYNS
Capybara_virus_2_cap1_255	MK570164	FLTWSQ	LHYHA	YCTK	GRSGIGKT	IFDDM	TGNS
Capybara_virus_3_cap1_260	MK570165	FLTYPR	NHLHA	YITK	GPSKTGKT	VLDDL	ILCN
Capybara_virus_4_cap1_390	MK570166	FLTYPQ	EHRHV	YCGK	GGTRTGKT	VFDDF	ILCN
Capybara_virus_5_cap1_460	MK570167	FLTYPQ	HHIHA	YVGK	GASRLGKT	ILDDF	VLGN
Capybara_virus_6_cap1_1771	MK570168	LLTYSQ	YHFHC	YCRK	GNSRTGKT	VFDDV	VLCN
Capybara_virus_7_cap1_536	MK570169	CLTCFA	PHFQG	YCKK	GATGTGKT	LMDDV	LTSN
Capybara_virus_8_cap1_36	MK570170	FLTYPQ	SHIHA	YCKK	GPSNCGKT	WFDEY	IVSN
Capybara_virus_9_cap1_45	MK570171	YLTYPR	EHIVE	YVVK	GPSKTGKT	IFDDM	ILCN
Capybara_virus_10_cap1_55	MK570172	CFTLNN	NHLQG	YCSK	GPPGVGKS	IIDDF	VTSN
Capybara_virus_11_cap1_98	MK570173	FLTYPR	PHLHA	YCKK	GPSGCGKT	VFDDM	FTCN
Capybara_virus_12_cap1_103	MK570174	CFTWHN	YHVQG	YCMK	GDAGVGKT	LYDDF	FTSN
Capybara_virus_13_cap1_257	MK570175	VFTLNN	EHFQG	YCTK	GPTGTGKS	ILDDF	LTSN
Capybara_virus_14_cap1_266	MK570176	IFTANN	EHFQG	YCMK	GPTGTGKS	ILDDF	ITSN
Capybara_virus_15_cap1_294	MK570177	FLTYPQ	DHLHC	YCSK	SEPNLGKT	ILDDF	VLSN
Capybara_virus_16_cap1_305	MK570178	CFTCFD	LHWQG	YCKK	GRPGVGKS	LLEDV	ITSN
Capybara_virus_17_cap1_330	MK570179	LLTYPQ	PHIHA	YCRK	GKANTYKS	YCDEF	ITSN
Capybara_virus_18_cap1_371	MK570180	FLTYPQ	PHIHA	YCLK	TVPNLGKT	ILDDY	VLSN
Capybara_virus_19_cap1_382	MK570181	VFTINC	DHIQG	YCQK	GPPGVGKS	LLDEF	ITSN
Capybara_virus_20_cap1_494	MK570182	FLTYPR	NHLHA	YVTK	GPSKTGKT	VLDDL	ILCN
Capybara_virus_21_cap1_506	MK570183	ILTFPQ	PHLHV	YVTK	GPRNLGKT	VIDEF	NFEQ
Capybara_virus_22_cap1_591	MK570184	FLTYPQ	KHLHV	YCTK	RQPNKGKT	IMDEY	VLSN
Capybara_virus_23_cap1_803	MK570185	LITYPP	PHWHA	YVAK	SGSRFGKT	VFDDI	FLLN
Capybara_virus_24_cap1_1774	MK570186	------	-----	YCSK	GPAGTGKT	VLDEF	ICTN
Capybara_virus_25_cap1_1914	MK570187	LCTLPH	LHWQV	YVHK	GPTGTGKS	VMDEF	ITSN
Capybara_virus_26_cap1_2125	MK570188	FLTYPQ	DHLHV	YVRK	GDSKLGKT	IFDDF	FLAN
Capybara_virus_27_cap1_2563	MK570189	CLTCFA	PHFQG	YCKK	GATGTGKT	LMDDV	LTSN
Capybara_virus_28_cap1_2580	MK570190	CFTINN	PHFQG	YCEK	GPTGTGKS	AIEEW	VLSN
Capybara_virus_29_cap3_1096	MK570191	CFTCNN	PHFQG	YCKK	GPTACGKS	LIEEF	ITSN
Capybara_virus_30_cap3_1444	MK570192	CFTLNN	PHLQG	YCKK	GESGVGKT	LMDDV	ITSN
Capybara_virus_31_cap3_4029	MK570193	HFRFSN	PHLQG	YCCK	ENGCAGKT	ILINI	IFAN
Capybara_virus_32_cap3_4374	MK570194	HFRFSN	PHLQG	YCCK	ENGCAGKT	ILINI	IFAN
Capybara_virus_33_cap3_6684	MK570195	IITLPE	RHWQC	YCNK	GRTGTGKS	VIDEF	ITSN
Capybara_virus_34_cap3_7672	MK570196	FLTYPQ	YHIHA	YIQK	GGSRLGKT	VFDDF	WLCN
Capybara_virus_35_cap1_1079	MK570197	ILTFPQ	PHLHV	YVTK	GPRNLGKT	VIDEF	ILSN
Capybara_virus_36_cap1_42	MK570198	CFTINN	PHIQA	YCSK	GAPGVGKS	IIDDF	ITSN
Capybara_virus_37_cap1_578	MK570199	CFTINN	PHIQA	YCSK	GAPGVGKS	IIDDF	ITSN
