# Supplementary material for: Single Stranded DNA Viruses Associated with Capybara Faeces Sampled in Brazil
Source: Viruses. 2019 Aug 2;11(8):710. doi: 10.3390/v11080710 (PMC6723397; doi:10.3390/v11080710)
Supplement: Supplementary file 1 [file viruses-11-00710-s001.zip › Supplementary_table_3.xlsx]

## Sheet: Top 5 hits MCP
Query	Name	% Pairwise Identity	Bit-Score	E Value	Query coverage
Capybara_microvirus_Cap1_SP_104	Capybara_microvirus_Cap1_SP_87_MK496698	0.398	441.81	9.3e-150	0.9951
	Capybara_microvirus_Cap1_SP_107_MK496707	0.414	439.499	7.1e-149	0.9951
	Capybara_microvirus_Cap3_SP_363_MK496772	0.361	372.859	7.86e-123	0.9934
	Capybara_microvirus_Cap3_SP_367_MK496773	0.377	385.956	8.25e-128	0.9984
	Capybara_microvirus_Cap3_SP_394_MK496781	0.354	363.999	1.28e-119	0.9951
Query	Name	% Pairwise Identity	Bit-Score	E Value	Query coverage
Capybara_microvirus_Cap1_SP_106	Capybara_microvirus_Cap1_SP_95_MK496703	0.503	552.362	0	1
	Tortoise_microvirus_6_SP_39_MK765556	0.515	565.459	0	1
	Tortoise_microvirus_54_SP_16_MK765606	0.474	506.138	2.49e-175	0.9862
	Tortoise_microvirus_80_SP_73_MK765633	0.475	507.679	3.73e-176	0.9862
	Tortoise_microvirus_104_SP_20_MK765660	0.515	565.459	0	1
Query	Name	% Pairwise Identity	Bit-Score	E Value	Query coverage
Capybara_microvirus_Cap1_SP_107	Capybara_microvirus_Cap1_SP_70_MK496691	0.397	441.81	4.45e-150	0.9881
	Capybara_microvirus_Cap1_SP_87_MK496698	0.444	497.664	6.89e-172	1
	Capybara_microvirus_Cap1_SP_104_MK496705	0.414	439.499	6.82e-149	0.9932
	Capybara_microvirus_Cap3_SP_363_MK496772	0.4	426.402	5.8e-144	1
	Capybara_microvirus_Cap3_SP_367_MK496773	0.404	432.565	2.68e-146	1
Query	Name	% Pairwise Identity	Bit-Score	E Value	Query coverage
Capybara_microvirus_Cap1_SP_108	Capybara_microvirus_Cap3_SP_188_MK496758	0.401	358.992	2.82e-118	0.9793
	Capybara_microvirus_Cap3_SP_539_MK496808	0.4	363.999	3.83e-120	0.9793
	Sukshmavirinae_LSPY01000142	0.375	353.599	3.09e-116	0.988
	Tortoise_microvirus_21_SP_95_MK765571	0.379	338.191	8.82e-111	0.9759
	unk_MH617358	0.372	339.732	5.15e-111	0.9793
Query	Name	% Pairwise Identity	Bit-Score	E Value	Query coverage
Capybara_microvirus_Cap1_SP_109	Capybara_microvirus_Cap1_SP_22_MK496679	0.304	229.95	8.77e-69	0.9702
	Capybara_microvirus_Cap1_SP_87_MK496698	0.297	224.942	6.31e-67	0.9596
	Capybara_microvirus_Cap1_SP_107_MK496707	0.308	233.417	3.91e-70	0.9789
	Capybara_microvirus_Cap3_SP_363_MK496772	0.303	231.106	2.9e-69	1
	Capybara_microvirus_Cap3_SP_407_MK496782	0.299	228.794	1.76e-68	0.9333
Query	Name	% Pairwise Identity	Bit-Score	E Value	Query coverage
Capybara_microvirus_Cap1_SP_115	Capybara_microvirus_Cap1_SP_83_MK496696	0.302	241.506	7.11e-72	0.9762
	Capybara_microvirus_Cap1_SP_116_MK496711	0.303	261.922	8.84e-80	0.9698
	Capybara_microvirus_Cap3_SP_297_MK496761	0.364	227.254	8.97e-66	0.5778
	Capybara_microvirus_Cap3_SP_332_MK496767	0.46	530.406	0	1
	unk_MH552556	0.287	229.95	2.6e-67	0.9746
Query	Name	% Pairwise Identity	Bit-Score	E Value	Query coverage
Capybara_microvirus_Cap1_SP_116	Capybara_microvirus_Cap1_SP_123_MK496715	0.338	304.679	5.97e-96	0.9413
	Capybara_microvirus_Cap3_SP_332_MK496767	0.298	281.182	6.84e-87	0.9746
	Capybara_microvirus_Cap3_SP_437_MK496789	0.34	286.189	6.47e-89	0.9587
	unk_MH552556	0.312	289.271	2.26e-89	0.9302
	unk_MH622938	0.33	296.59	3.75e-92	0.9635
Query	Name	% Pairwise Identity	Bit-Score	E Value	Query coverage
Capybara_microvirus_Cap1_SP_118	Capybara_microvirus_Cap1_SP_87_MK496698	0.252	188.734	4.95e-53	0.972
	Capybara_microvirus_Cap1_SP_107_MK496707	0.262	181.415	1.98e-50	0.9953
	Capybara_microvirus_Cap1_SP_109_MK496709	0.269	167.548	1.34e-45	0.9783
	Capybara_microvirus_Cap3_SP_394_MK496781	0.276	193.356	8.89e-55	0.972
	Capybara_microvirus_Cap3_SP_431_MK496787	0.77	1041.57	0	1
Query	Name	% Pairwise Identity	Bit-Score	E Value	Query coverage
Capybara_microvirus_Cap1_SP_119	Capybara_microvirus_Cap1_SP_48_MK496681	0.385	418.698	1.34e-140	0.9914
	Capybara_microvirus_Cap1_SP_107_MK496707	0.332	281.567	3.36e-88	0.9846
	Capybara_microvirus_Cap1_SP_135_MK496721	0.334	273.092	5.15e-85	0.9726
	Capybara_microvirus_Cap3_SP_293_MK496760	0.384	417.927	2.13e-140	0.9914
	Capybara_microvirus_Cap3_SP_367_MK496773	0.317	281.952	4.06e-88	0.9931
Query	Name	% Pairwise Identity	Bit-Score	E Value	Query coverage
Capybara_microvirus_Cap1_SP_121	Capybara_microvirus_Cap3_SP_391_MK496779	0.738	886.715	0	1
	Capybara_microvirus_Cap3_SP_433_MK496788	0.516	578.941	0	1
	Capybara_microvirus_Cap3_SP_450_MK496797	0.499	557.755	0	1
	Gokusho_KT264796	0.516	580.867	0	1
	Gokusho_MG641182	0.511	583.178	0	1
Query	Name	% Pairwise Identity	Bit-Score	E Value	Query coverage
Capybara_microvirus_Cap1_SP_123	Capybara_microvirus_Cap1_SP_83_MK496696	0.375	339.732	4.76e-109	0.9512
	Capybara_microvirus_Cap1_SP_116_MK496711	0.338	294.664	3.85e-92	0.937
	Capybara_microvirus_Cap3_SP_437_MK496789	0.918	1201.81	0	1
	unk_MH552510	0.328	291.582	2.46e-90	0.9906
	unk_MH552556	0.349	373.244	2.1e-121	0.9732
Query	Name	% Pairwise Identity	Bit-Score	E Value	Query coverage
Capybara_microvirus_Cap1_SP_124	Capybara_microvirus_Cap3_SP_441_MK496790	0.897	1026.16	0	1
	Capybara_microvirus_Cap3_SP_450_MK496797	0.455	460.685	1.59e-158	1
	Gokusho_KT264769	0.457	470.315	8.62e-162	0.9518
	Gokusho_KT264786	0.501	523.857	0	1
	unk_MH616855	0.58	634.795	0	1
Query	Name	% Pairwise Identity	Bit-Score	E Value	Query coverage
Capybara_microvirus_Cap1_SP_127	Capybara_microvirus_Cap3_SP_475_MK496804	0.49	573.548	0	1
	SF02_41_lt_6922_cir_4571_SF__unk_CP_	0.329	303.138	9.21e-97	0.9764
	Tortoise_microvirus_33_SP_127_MK765583	0.341	315.849	3.18e-101	0.9796
	Tortoise_microvirus_35_SP_130_MK765585	0.334	300.056	3.85e-95	0.9796
	unk_MH616679	0.333	303.138	1.19e-96	0.9796
Query	Name	% Pairwise Identity	Bit-Score	E Value	Query coverage
Capybara_microvirus_Cap1_SP_128	Capybara_microvirus_Cap1_SP_162_MK496735	0.406	407.142	6.98e-138	0.9981
	Gokusho_KT264794	0.423	416.001	6.83e-141	0.9981
	Gokusho_KT264796	0.428	412.92	5.54e-140	0.9981
	unk_MH616997	0.424	406.371	2.52e-137	0.9981
	unk_MH617405	0.443	420.239	7.71e-143	0.9981
Query	Name	% Pairwise Identity	Bit-Score	E Value	Query coverage
Capybara_microvirus_Cap1_SP_131	Gokusho_KT264777	0.522	614.379	0	0.9982
	Gokusho_KT264778	0.531	615.535	0	0.9982
	unk_MH593837	0.564	643.654	0	1
	unk_MH616663	0.534	613.224	0	0.993
	unk_MH617405	0.538	594.734	0	1
Query	Name	% Pairwise Identity	Bit-Score	E Value	Query coverage
Capybara_microvirus_Cap1_SP_133	Capybara_microvirus_Cap3_SP_449_MK496796	0.964	1118.22	0	1
	Gokusho_KT264794	0.365	310.842	7.82e-100	1
	Gokusho_KT264795	0.373	316.62	5.39e-102	0.948
	Gokusho_KT264802	0.364	331.643	3.63e-108	0.9964
	unk_MH617682	0.355	311.227	4.53e-100	0.9982
Query	Name	% Pairwise Identity	Bit-Score	E Value	Query coverage
Capybara_microvirus_Cap1_SP_135	Capybara_microvirus_Cap1_SP_87_MK496698	0.379	374.015	1e-123	0.9931
	Capybara_microvirus_Cap1_SP_107_MK496707	0.36	360.147	1.87e-118	0.9897
	Capybara_microvirus_Cap3_SP_367_MK496773	0.446	481.485	1.9e-165	0.9897
	Capybara_microvirus_Cap3_SP_393_MK496780	0.359	328.561	3.49e-106	0.9897
	Capybara_microvirus_Cap3_SP_423_MK496786	0.876	1075.08	0	1
Query	Name	% Pairwise Identity	Bit-Score	E Value	Query coverage
Capybara_microvirus_Cap1_SP_137	Capybara_microvirus_Cap1_SP_142_MK496725	0.422	439.884	3.01e-150	0.9912
	Capybara_microvirus_Cap1_SP_175_MK496741	0.286	218.394	8.32e-65	0.9646
	Capybara_microvirus_Cap1_SP_206_MK496746	0.454	470.315	9.59e-162	0.9947
	Capybara_microvirus_Cap3_SP_550_MK496811	0.47	500.36	1.77e-173	1
	Gokusho_KT264794	0.292	224.172	9.75e-67	0.9947
Query	Name	% Pairwise Identity	Bit-Score	E Value	Query coverage
Capybara_microvirus_Cap1_SP_140	Capybara_microvirus_Cap3_SP_442_MK496791	0.535	571.237	0	0.9748
	Gokusho_KT264826	0.554	583.563	0	0.9748
	Gokusho_KX259464	0.546	565.459	0	0.973
	unk_MH617613	0.541	565.074	0	0.9748
	unk_MH649086	0.548	575.089	0	0.9766
Query	Name	% Pairwise Identity	Bit-Score	E Value	Query coverage
Capybara_microvirus_Cap1_SP_141	Capybara_microvirus_Cap1_SP_147_MK496728	0.585	659.448	0	1
	Capybara_microvirus_Cap3_SP_469_MK496801	0.633	705.671	0	0.9857
	Gokusho_KT264760	0.551	623.624	0	1
	unk_MH622932	0.561	644.81	0	1
	unk_MH649153	0.561	644.81	0	1
Query	Name	% Pairwise Identity	Bit-Score	E Value	Query coverage
Capybara_microvirus_Cap1_SP_142	Capybara_microvirus_Cap1_SP_137_MK496722	0.428	447.203	5.13e-153	0.9982
	Capybara_microvirus_Cap1_SP_206_MK496746	0.462	481.871	1.88e-166	1
	Capybara_microvirus_Cap3_SP_478_MK496805	0.319	246.128	1.36e-75	0.9689
	Capybara_microvirus_Cap3_SP_550_MK496811	0.444	481.871	1.91e-166	0.9982
	Gokusho_KX513873	0.312	222.246	9.5e-67	0.9634
Query	Name	% Pairwise Identity	Bit-Score	E Value	Query coverage
Capybara_microvirus_Cap1_SP_143	Gokusho_KT264749	0.609	723.776	0	1
	Gokusho_KT264751	0.619	725.702	0	1
	Gokusho_KT264753	0.619	725.317	0	1
	Gokusho_RefSeq_KR704914	0.621	727.243	0	1
	unk_MH649004	0.631	718.383	0	1
Query	Name	% Pairwise Identity	Bit-Score	E Value	Query coverage
Capybara_microvirus_Cap1_SP_145	Pichovirinae_MH572463	0.302	160.614	7.66e-44	0.5248
	unk_MH617142	0.314	159.844	1.61e-43	0.5364
	unk_MH617416	0.298	158.688	4.07e-43	0.5348
	unk_MH617634	0.305	156.762	2.16e-42	0.5298
	unk_MH617689	0.285	169.088	6.45e-47	0.6126
Query	Name	% Pairwise Identity	Bit-Score	E Value	Query coverage
Capybara_microvirus_Cap1_SP_147	Capybara_microvirus_Cap1_SP_141_MK496724	0.585	659.448	0	1
	Capybara_microvirus_Cap3_SP_469_MK496801	0.596	653.67	0	0.9877
	Gokusho_KT264773	0.502	546.584	0	0.9965
	unk_MH622932	0.489	540.036	0	1
	unk_MH649153	0.489	540.036	0	1
Query	Name	% Pairwise Identity	Bit-Score	E Value	Query coverage
Capybara_microvirus_Cap1_SP_148	Capybara_microvirus_Cap1_SP_87_MK496698	0.292	242.662	2.04e-73	0.9948
	Capybara_microvirus_Cap1_SP_104_MK496705	0.316	262.307	1.36e-80	0.9931
	Capybara_microvirus_Cap1_SP_107_MK496707	0.319	269.24	1.5e-83	0.9828
	Capybara_microvirus_Cap3_SP_367_MK496773	0.285	237.654	1.77e-71	0.9914
	Capybara_microvirus_Cap3_SP_393_MK496780	0.283	241.891	3.15e-73	0.9863
Query	Name	% Pairwise Identity	Bit-Score	E Value	Query coverage
Capybara_microvirus_Cap1_SP_151	Capybara_microvirus_Cap1_SP_143_MK496726	0.47	523.857	0	0.9733
	Gokusho_KT264753	0.489	522.702	0	0.9733
	Gokusho_KT264755	0.486	535.028	0	0.9733
	Gokusho_KT264770	0.493	526.554	0	0.984
	unk_MH617405	0.496	526.939	0	0.9679
Query	Name	% Pairwise Identity	Bit-Score	E Value	Query coverage
Capybara_microvirus_Cap1_SP_158	Gokusho_KT264757	0.437	440.654	2.54e-150	0.9947
	Gokusho_KT264762	0.43	435.647	2.61e-148	0.9964
	Gokusho_KT264764	0.417	429.098	9.2e-146	0.9947
	Gokusho_KT264779	0.442	447.588	5.5e-153	0.9947
	unk_MH617405	0.432	438.343	1.57e-149	0.9947
Query	Name	% Pairwise Identity	Bit-Score	E Value	Query coverage
Capybara_microvirus_Cap1_SP_159	Gokusho_KP087939	0.488	503.056	2.72e-175	0.982
	Gokusho_KT264826	0.512	513.457	2.91e-179	0.9802
	unk_MH617342	0.486	493.812	7.74e-172	0.982
	unk_MH617561	0.472	498.434	1.2e-173	0.982
	Blackfly 98	0.485	499.59	8.25e-174	0.991
Query	Name	% Pairwise Identity	Bit-Score	E Value	Query coverage
Capybara_microvirus_Cap1_SP_160	Capybara_microvirus_Cap1_SP_167_MK496739	0.898	1013.06	0	1
	Capybara_microvirus_Cap1_SP_178_MK496742	0.513	557.37	0	0.9982
	Capybara_microvirus_Cap3_SP_641_MK496822	0.527	553.903	0	0.9927
	Gokusho_KX513869	0.524	555.058	0	0.9982
	unk_MH617359	0.502	553.903	0	0.9964
Query	Name	% Pairwise Identity	Bit-Score	E Value	Query coverage
Capybara_microvirus_Cap1_SP_161	Sukshmavirinae_LSPY01000142	0.338	300.827	3.64e-96	0.991
	Sukshmavirinae_LSPY01000149	0.337	279.256	2.54e-88	0.9875
	Tortoise_microvirus_21_SP_95_MK765571	0.329	293.893	6.41e-94	0.9928
	Tortoise_microvirus_25_SP_113_MK765575	0.341	280.026	8.02e-88	1
	Tortoise_microvirus_26_SP_114_MK765576	0.342	311.997	5.91e-101	0.9928
Query	Name	% Pairwise Identity	Bit-Score	E Value	Query coverage
Capybara_microvirus_Cap1_SP_162	Capybara_microvirus_Cap3_SP_450_MK496797	0.564	616.69	0	1
	Gokusho_KT264796	0.567	636.721	0	1
	Gokusho_KT264798	0.55	601.668	0	1
	Gokusho_KT264799	0.553	602.823	0	1
	Gokusho_MG641182	0.543	610.527	0	1
Query	Name	% Pairwise Identity	Bit-Score	E Value	Query coverage
Capybara_microvirus_Cap1_SP_163	Gokusho_KT264828	0.509	547.354	0	1
	Gokusho_KT264831	0.501	559.681	0	1
	Gokusho_MH572493	0.513	546.584	0	1
	unk_MH992209	0.515	554.288	0	1
	Blackfly 83	0.494	545.428	0	0.9982
Query	Name	% Pairwise Identity	Bit-Score	E Value	Query coverage
Capybara_microvirus_Cap1_SP_164	Capybara_microvirus_Cap3_SP_546_MK496810	0.63	750.355	0	1
	Gokusho_KT264754	0.564	641.728	0	1
	Gokusho_KT264770	0.562	643.269	0	1
	Gokusho_RefSeq_KR704914	0.57	644.04	0	1
	unk_MH552567	0.565	645.195	0	1
Query	Name	% Pairwise Identity	Bit-Score	E Value	Query coverage
Capybara_microvirus_Cap1_SP_166	Capybara_microvirus_Cap3_SP_457_MK496798	0.627	720.309	0	1
	Gokusho_KT264777	0.487	545.814	0	0.9982
	Gokusho_KT264778	0.488	546.584	0	0.9982
	unk_MH616997	0.487	531.946	0	1
	unk_MH649140	0.489	542.732	0	0.9982
Query	Name	% Pairwise Identity	Bit-Score	E Value	Query coverage
Capybara_microvirus_Cap1_SP_167	Capybara_microvirus_Cap1_SP_160_MK496733	0.898	1013.06	0	1
	Capybara_microvirus_Cap3_SP_641_MK496822	0.526	555.829	0	0.9927
	unk_MH552548	0.522	558.91	0	0.9908
	unk_MH617359	0.516	564.688	0	0.9963
	unk_MH617600	0.525	556.984	0	1
Query	Name	% Pairwise Identity	Bit-Score	E Value	Query coverage
Capybara_microvirus_Cap1_SP_168	Capybara_microvirus_Cap1_SP_192_MK496744	0.623	753.821	0	1
	Gokusho_KT264760	0.483	543.117	0	0.9983
	Tortoise_microvirus_68_SP_146_MK765620	0.52	575.474	0	0.9983
	unk_MH622932	0.484	542.732	0	0.9983
	unk_MH649153	0.484	542.732	0	0.9983
Query	Name	% Pairwise Identity	Bit-Score	E Value	Query coverage
Capybara_microvirus_Cap1_SP_175	Capybara_microvirus_Cap3_SP_389_MK496778	0.561	610.912	0	0.9982
	Capybara_microvirus_Cap3_SP_433_MK496788	0.634	730.709	0	0.9982
	Capybara_microvirus_Cap3_SP_450_MK496797	0.599	644.425	0	0.9982
	Gokusho_KT264796	0.542	601.668	0	0.9982
	Gokusho_MG641182	0.563	618.231	0	0.9982
Query	Name	% Pairwise Identity	Bit-Score	E Value	Query coverage
Capybara_microvirus_Cap1_SP_178	Gokusho_KT264826	0.579	644.81	0	1
	Gokusho_KT264827	0.564	619.002	0	0.9946
	unk_MH617374	0.566	611.683	0	1
	unk_MH617613	0.574	621.313	0	1
	unk_MH992211	0.561	623.624	0	1
Query	Name	% Pairwise Identity	Bit-Score	E Value	Query coverage
Capybara_microvirus_Cap1_SP_188	Gokusho_KT264754	0.467	511.531	1.64e-177	1
	Gokusho_KT264755	0.461	518.85	1.9e-180	1
	Gokusho_KT264768	0.46	517.309	7.06e-180	1
	Gokusho_RefSeq_KR704914	0.469	527.324	0	1
	unk_MH617217	0.483	531.946	0	0.9967
Query	Name	% Pairwise Identity	Bit-Score	E Value	Query coverage
Capybara_microvirus_Cap1_SP_192	Capybara_microvirus_Cap1_SP_168_MK496740	0.623	753.821	0	1
	Gokusho_KT264749	0.532	596.275	0	0.9983
	Gokusho_MG641179	0.532	598.586	0	0.9983
	Gokusho_MG641180	0.532	598.586	0	0.9983
	unk_MH552567	0.522	596.66	0	0.9983
Query	Name	% Pairwise Identity	Bit-Score	E Value	Query coverage
Capybara_microvirus_Cap1_SP_200	Capybara_microvirus_Cap3_SP_535_MK496807	0.611	660.988	0	0.9982
	Gokusho_KT264826	0.601	666.766	0	1
	Gokusho_KT264830	0.58	662.914	0	1
	Gokusho_KX513869	0.596	660.218	0	0.9982
	unk_MH617213	0.58	655.21	0	1
Query	Name	% Pairwise Identity	Bit-Score	E Value	Query coverage
Capybara_microvirus_Cap1_SP_206	Capybara_microvirus_Cap1_SP_137_MK496722	0.454	470.315	9.78e-162	0.9965
	Capybara_microvirus_Cap1_SP_142_MK496725	0.46	477.633	7.64e-165	0.9948
	Capybara_microvirus_Cap3_SP_433_MK496788	0.3	219.164	4.4e-65	0.967
	Capybara_microvirus_Cap3_SP_550_MK496811	0.534	602.438	0	0.9983
	Gokusho_KT264802	0.308	236.113	1.8e-71	0.9913
Query	Name	% Pairwise Identity	Bit-Score	E Value	Query coverage
Capybara_microvirus_Cap1_SP_209	Gokusho_KT264806	0.583	646.736	0	1
	Gokusho_KT264828	0.55	585.489	0	0.9723
	Gokusho_KT264829	0.576	628.632	0	0.9723
	Gokusho_KT264831	0.557	605.134	0	0.974
	Gokusho_KX513869	0.556	623.624	0	0.9723
Query	Name	% Pairwise Identity	Bit-Score	E Value	Query coverage
Capybara_microvirus_Cap1_SP_216	Capybara_microvirus_Cap3_SP_581_MK496815	0.977	1142.1	0	1
	Sukshmavirinae_LSPY01000141	0.398	394.815	1.54e-131	1
	Sukshmavirinae_LSPY01000142	0.396	386.341	2.72e-129	0.9982
	Sukshmavirinae_LSQA01000331	0.428	421.779	6.97e-144	0.9928
	Tortoise_microvirus_26_SP_114_MK765576	0.406	400.979	1.9e-135	0.9982
Query	Name	% Pairwise Identity	Bit-Score	E Value	Query coverage
Capybara_microvirus_Cap1_SP_217	Parabacteroidetes_prophage_MH572370	0.452	465.307	3.14e-161	0.9866
	Parabacteroidetes_prophage_MH572372	0.455	469.159	1.64e-162	0.9847
	Pichovirinae_MH572415	0.46	458.373	1.94e-158	0.9866
	Pichovirinae_MH572522	0.451	455.292	3.37e-157	0.9828
	unk_MH616679	0.458	466.077	1.56e-161	0.9885
Query	Name	% Pairwise Identity	Bit-Score	E Value	Query coverage
Capybara_microvirus_Cap1_SP_22	Capybara_microvirus_Cap1_SP_45_MK496680	0.416	414.846	1.2e-139	0.9983
	Capybara_microvirus_Cap1_SP_70_MK496691	0.347	331.643	2.2e-107	0.9863
	Capybara_microvirus_Cap1_SP_87_MK496698	0.349	372.474	4.26e-123	0.9983
	Capybara_microvirus_Cap3_SP_363_MK496772	0.342	337.421	1.78e-109	0.9983
	Capybara_microvirus_Cap3_SP_383_MK496776	0.47	518.464	6.39e-180	1
Query	Name	% Pairwise Identity	Bit-Score	E Value	Query coverage
Capybara_microvirus_Cap1_SP_222	Capybara_microvirus_Cap3_SP_586_MK496816	0.978	1136.71	0	1
	Parabacteroidetes_prophage_MH572370	0.37	335.88	3.2e-110	0.991
	Pichovirinae_MH572414	0.378	350.132	1.06e-115	0.9873
	Pichovirinae_MH572522	0.387	350.903	5.47e-116	0.9873
	unk_MH992221	0.357	334.339	9.15e-110	0.991
Query	Name	% Pairwise Identity	Bit-Score	E Value	Query coverage
Capybara_microvirus_Cap1_SP_223	Gokusho_KT264781	0.439	439.884	6.84e-151	0.9981
	Gokusho_KX513866	0.44	425.631	3.08e-145	0.9924
	Gokusho_KX513870	0.449	442.965	6.62e-152	0.9924
	Tortoise_microvirus_9_SP_55_MK765559	0.434	430.639	4.71e-147	0.9848
	Tortoise_microvirus_111_SP_12_MK765669	0.436	440.269	8.06e-151	0.9848
Query	Name	% Pairwise Identity	Bit-Score	E Value	Query coverage
Capybara_microvirus_Cap1_SP_228	unk_MH616718	0.765	850.121	0	1
	Blackfly 4	0.785	868.996	0	1
	Blackfly 13	0.753	851.662	0	1
	Blackfly 15	0.75	846.655	0	1
	Blackfly 55	0.767	845.114	0	1
Query	Name	% Pairwise Identity	Bit-Score	E Value	Query coverage
Capybara_microvirus_Cap1_SP_230	Capybara_microvirus_Cap3_SP_603_MK496818	0.969	1100.5	0	1
	Gokusho_KT264830	0.573	636.721	0	1
	Gokusho_MH572493	0.576	620.928	0	1
	unk_MH617213	0.58	639.417	0	1
	unk_MH617613	0.581	613.609	0	1
Query	Name	% Pairwise Identity	Bit-Score	E Value	Query coverage
Capybara_microvirus_Cap1_SP_240	Capybara_microvirus_Cap3_SP_562_MK496813	0.418	427.557	1.74e-145	0.9946
	Gokusho_KT264782	0.422	426.402	5.84e-145	0.9819
	Gokusho_KT264783	0.427	425.631	1.26e-144	0.9819
	Gokusho_KX513870	0.408	407.527	1.04e-137	0.9946
	unk_MH616748	0.435	418.698	1.07e-141	0.9928
Query	Name	% Pairwise Identity	Bit-Score	E Value	Query coverage
Capybara_microvirus_Cap1_SP_244	Capybara_microvirus_Cap3_SP_468_MK496800	0.265	166.007	8.28e-46	0.9736
	Gokusho_KT264774	0.29	172.17	8.12e-48	0.9262
	unk_MH616995	0.273	177.563	7.45e-50	0.993
	Blackfly 33	0.271	167.933	1.94e-46	0.9543
	Blackfly 53	0.296	180.644	3.56e-51	0.9561
Query	Name	% Pairwise Identity	Bit-Score	E Value	Query coverage
Capybara_microvirus_Cap1_SP_259	Capybara_microvirus_Cap3_SP_646_MK496824	0.67	773.081	0	0.9907
	Pichovirinae_MH572374	0.343	283.878	3.35e-90	0.9778
	Pichovirinae_MH572415	0.351	284.263	2.23e-90	0.9778
	unk_MH616653	0.631	702.975	0	0.9907
	unk_MH617392	0.338	284.648	1.31e-90	0.9778
Query	Name	% Pairwise Identity	Bit-Score	E Value	Query coverage
Capybara_microvirus_Cap1_SP_263	Parabacteroides_prophage_RefSeq_KM589516	0.467	483.797	7.42e-168	0.9925
	Parabacteroidetes_prophage_MH572370	0.445	473.396	2.94e-164	0.9887
	unk_MH616729	0.464	478.019	4.27e-166	0.9906
	unk_MH617711	0.459	472.241	7.22e-164	0.9906
	unk_MH992221	0.456	465.692	2.64e-161	0.9887
Query	Name	% Pairwise Identity	Bit-Score	E Value	Query coverage
Capybara_microvirus_Cap1_SP_45	Capybara_microvirus_Cap1_SP_22_MK496679	0.416	414.846	1.2e-139	0.9966
	Capybara_microvirus_Cap1_SP_70_MK496691	0.343	303.908	9.64e-97	0.9829
	Capybara_microvirus_Cap1_SP_87_MK496698	0.342	322.398	9.46e-104	0.9743
	Capybara_microvirus_Cap3_SP_383_MK496776	0.431	453.366	1.75e-154	0.9966
	Capybara_microvirus_Cap3_SP_407_MK496782	0.339	304.679	5.24e-97	0.9726
Query	Name	% Pairwise Identity	Bit-Score	E Value	Query coverage
Capybara_microvirus_Cap1_SP_48	Capybara_microvirus_Cap1_SP_87_MK496698	0.313	272.322	3.17e-84	0.9872
	Capybara_microvirus_Cap1_SP_107_MK496707	0.337	281.182	1.64e-87	0.9856
	Capybara_microvirus_Cap1_SP_119_MK496713	0.385	418.698	1.43e-140	0.9936
	Capybara_microvirus_Cap3_SP_293_MK496760	0.986	1288.09	0	1
	Capybara_microvirus_Cap3_SP_367_MK496773	0.323	304.294	3.5e-96	0.9808
Query	Name	% Pairwise Identity	Bit-Score	E Value	Query coverage
Capybara_microvirus_Cap1_SP_50	Capybara_microvirus_Cap1_SP_59_MK496686	0.348	398.282	1.72e-130	0.9809
	Capybara_microvirus_Cap1_SP_93_MK496701	0.287	273.863	2.67e-83	0.9853
	Capybara_microvirus_Cap1_SP_94_MK496702	0.304	296.975	5.44e-92	1
	Capybara_microvirus_Cap3_SP_319_MK496764	0.345	365.54	1.2e-117	0.9736
	unk_MH992167	1	1415.21	0	1
Query	Name	% Pairwise Identity	Bit-Score	E Value	Query coverage
Capybara_microvirus_Cap1_SP_51	Capybara_microvirus_Cap1_SP_115_MK496710	0.367	224.942	6.98e-65	0.5166
	Capybara_microvirus_Cap1_SP_123_MK496715	0.312	165.236	7.52e-44	0.5102
	Capybara_microvirus_Cap3_SP_297_MK496761	0.96	1561.2	0	1
	Capybara_microvirus_Cap3_SP_332_MK496767	0.389	248.825	2.1e-73	0.5166
	unk_MH552556	0.35	196.052	4.11e-54	0.5102
Query	Name	% Pairwise Identity	Bit-Score	E Value	Query coverage
Capybara_microvirus_Cap1_SP_52	Capybara_microvirus_Cap1_SP_82_MK496695	0.272	216.468	6.02e-63	0.9929
	Tortoise_microvirus_40_SP_83_MK765590	0.324	287.345	4.07e-89	0.9958
	unk_MH510273	0.283	202.601	3.33e-57	0.8489
	unk_MH552557	0.335	311.612	7.93e-98	1
	unk_MH616904	0.311	287.73	8.71e-89	0.9929
Query	Name	% Pairwise Identity	Bit-Score	E Value	Query coverage
Capybara_microvirus_Cap1_SP_55	Capybara_microvirus_Cap1_SP_90_MK496699	0.318	318.161	1.12e-98	0.9774
	Capybara_microvirus_Cap3_SP_315_MK496762	0.292	295.049	1.04e-90	0.98
	Capybara_microvirus_Cap3_SP_416_MK496785	0.311	316.235	1.07e-98	0.9774
	unk_KX513871	0.282	270.781	2e-81	0.9747
	Blackfly 21	0.38	489.189	7.63e-164	0.9987
Query	Name	% Pairwise Identity	Bit-Score	E Value	Query coverage
Capybara_microvirus_Cap1_SP_59	Capybara_microvirus_Cap1_SP_50_MK496682	0.348	398.282	1.76e-130	0.9827
	Capybara_microvirus_Cap1_SP_93_MK496701	0.287	255.373	3.41e-76	0.9727
	Capybara_microvirus_Cap1_SP_94_MK496702	0.299	299.286	9.91e-93	0.9856
	Capybara_microvirus_Cap3_SP_319_MK496764	0.35	408.297	5.76e-134	0.977
	unk_MH992167	0.348	398.282	1.76e-130	0.9827
Query	Name	% Pairwise Identity	Bit-Score	E Value	Query coverage
Capybara_microvirus_Cap1_SP_60	Capybara_microvirus_Cap1_SP_107_MK496707	0.251	170.629	8.25e-47	0.9692
	Capybara_microvirus_Cap1_SP_109_MK496709	0.295	219.55	1.31e-64	0.9465
	Capybara_microvirus_Cap3_SP_394_MK496781	0.237	167.162	1.39e-45	0.9692
	unk_MH617318	0.293	266.544	7.24e-82	0.9595
Query	Name	% Pairwise Identity	Bit-Score	E Value	Query coverage
Capybara_microvirus_Cap1_SP_61	Capybara_microvirus_Cap1_SP_66_MK496690	0.56	853.588	0	0.9742
	Capybara_microvirus_Cap1_SP_77_MK496693	0.404	536.954	0	0.9755
	Capybara_microvirus_Cap3_SP_330_MK496766	0.557	851.277	0	0.9742
	Capybara_microvirus_Cap3_SP_374_MK496774	0.375	495.352	6.58e-166	0.9742
	unk_MH552512	0.298	321.242	2.92e-99	0.9587
Query	Name	% Pairwise Identity	Bit-Score	E Value	Query coverage
Capybara_microvirus_Cap1_SP_64	Capybara_microvirus_Cap1_SP_92_MK496700	0.423	304.679	4.5e-94	0.5395
	Pichovirinae_MH572461	0.305	172.555	2.02e-47	0.53
	Tortoise_microvirus_86_SP_122_MK765639	0.311	174.481	5.38e-48	0.5327
	Tortoise_microvirus_93_SP_131_MK765646	0.291	169.474	2.88e-46	0.53
	Blackfly 86	0.304	172.17	4.9e-47	0.5504
Query	Name	% Pairwise Identity	Bit-Score	E Value	Query coverage
Capybara_microvirus_Cap1_SP_66	Capybara_microvirus_Cap1_SP_61_MK496688	0.56	853.588	0	0.9973
	Capybara_microvirus_Cap1_SP_77_MK496693	0.417	557.755	0	0.996
	Capybara_microvirus_Cap3_SP_330_MK496766	0.98	1538.09	0	1
	Capybara_microvirus_Cap3_SP_374_MK496774	0.365	488.804	1.07e-163	1
	unk_MH649088	0.336	376.711	8.21e-121	0.9813
Query	Name	% Pairwise Identity	Bit-Score	E Value	Query coverage
Capybara_microvirus_Cap1_SP_70	Capybara_microvirus_Cap1_SP_87_MK496698	0.364	367.081	5.28e-121	0.9915
	Capybara_microvirus_Cap1_SP_104_MK496705	0.361	350.903	1.55e-114	0.9915
	Capybara_microvirus_Cap1_SP_107_MK496707	0.397	441.81	4.45e-150	0.9932
	Capybara_microvirus_Cap3_SP_363_MK496772	0.362	361.303	1.06e-118	0.9915
	Capybara_microvirus_Cap3_SP_394_MK496781	0.359	355.525	1.04e-116	0.9915
Query	Name	% Pairwise Identity	Bit-Score	E Value	Query coverage
Capybara_microvirus_Cap1_SP_76	unk_MH552516	0.34	286.96	3.73e-91	0.9961
	unk_MH616950	0.324	226.868	1.45e-68	0.9883
	unk_MH617121	0.268	171.014	4.19e-48	0.9591
	unk_MH617191	0.267	165.236	4.48e-46	0.9591
	unk_MH617198	0.335	265.774	3.62e-83	0.9669
Query	Name	% Pairwise Identity	Bit-Score	E Value	Query coverage
Capybara_microvirus_Cap1_SP_77	Capybara_microvirus_Cap1_SP_61_MK496688	0.404	536.954	0	1
	Capybara_microvirus_Cap1_SP_66_MK496690	0.417	557.755	0	0.9973
	Capybara_microvirus_Cap3_SP_330_MK496766	0.418	558.14	0	0.9973
	Capybara_microvirus_Cap3_SP_374_MK496774	0.469	679.093	0	0.9973
	unk_MH649088	0.462	326.635	5.29e-102	0.5366
Query	Name	% Pairwise Identity	Bit-Score	E Value	Query coverage
Capybara_microvirus_Cap1_SP_81	Capybara_microvirus_Cap3_SP_379_MK496775	0.684	949.118	0	0.9971
	unk_MH617122	0.435	488.804	6.8e-166	0.9971
	unk_MH617125	0.42	490.345	1.82e-166	0.9971
	unk_MH617129	0.433	490.73	8.97e-167	0.9971
	unk_MH617206	0.437	487.649	1.54e-165	0.9971
Query	Name	% Pairwise Identity	Bit-Score	E Value	Query coverage
Capybara_microvirus_Cap1_SP_82	Capybara_microvirus_Cap1_SP_52_MK496684	0.268	212.616	1.24e-61	0.9946
	Tortoise_microvirus_40_SP_83_MK765590	0.328	259.996	2.51e-80	0.9982
	unk_MH510273	0.277	206.068	1.11e-59	0.9351
	unk_MH552557	0.307	218.779	1.94e-64	0.9964
	unk_MH616904	0.326	279.641	2.36e-87	0.9982
Query	Name	% Pairwise Identity	Bit-Score	E Value	Query coverage
Capybara_microvirus_Cap1_SP_83	Capybara_microvirus_Cap1_SP_115_MK496710	0.302	241.506	7.39e-72	0.9924
	Capybara_microvirus_Cap1_SP_123_MK496715	0.375	339.732	4.9e-109	0.9679
	Capybara_microvirus_Cap3_SP_332_MK496767	0.304	253.447	2.56e-76	0.9924
	Capybara_microvirus_Cap3_SP_437_MK496789	0.352	310.457	6.87e-98	0.9893
	unk_MH552556	0.348	365.155	5.67e-118	0.9908
Query	Name	% Pairwise Identity	Bit-Score	E Value	Query coverage
Capybara_microvirus_Cap1_SP_84	Capybara_microvirus_Cap1_SP_70_MK496691	0.343	316.62	2.03e-101	0.9867
	Capybara_microvirus_Cap1_SP_87_MK496698	0.37	353.214	1.81e-115	1
	Capybara_microvirus_Cap1_SP_104_MK496705	0.338	302.368	1.31e-95	0.99
	Capybara_microvirus_Cap1_SP_107_MK496707	0.354	309.686	1.17e-98	0.9934
	Capybara_microvirus_Cap3_SP_367_MK496773	0.353	320.857	1.02e-102	1
Query	Name	% Pairwise Identity	Bit-Score	E Value	Query coverage
Capybara_microvirus_Cap1_SP_87	Capybara_microvirus_Cap1_SP_104_MK496705	0.398	441.81	8.93e-150	0.9932
	Capybara_microvirus_Cap1_SP_107_MK496707	0.444	497.664	6.89e-172	1
	Capybara_microvirus_Cap3_SP_363_MK496772	0.402	456.062	1.27e-155	1
	Capybara_microvirus_Cap3_SP_367_MK496773	0.396	424.091	5.92e-143	1
	Capybara_microvirus_Cap3_SP_393_MK496780	0.39	421.009	4.77e-142	0.9966
Query	Name	% Pairwise Identity	Bit-Score	E Value	Query coverage
Capybara_microvirus_Cap1_SP_90	Capybara_microvirus_Cap1_SP_55_MK496685	0.318	312.383	1.89e-96	0.9782
	Capybara_microvirus_Cap3_SP_315_MK496762	0.316	309.686	2.03e-96	1
	Capybara_microvirus_Cap3_SP_416_MK496785	0.362	401.364	1.64e-131	0.9782
	unk_KX513871	0.293	240.736	1.7e-70	0.9673
	Blackfly 21	0.298	306.99	1.98e-94	0.97
Query	Name	% Pairwise Identity	Bit-Score	E Value	Query coverage
Capybara_microvirus_Cap1_SP_92	Capybara_microvirus_Cap1_SP_64_MK496689	0.423	304.679	4.26e-94	0.5669
	Parabacteroidetes_prophage_MH572372	0.339	221.861	3.62e-65	0.5712
	unk_MH617000	0.343	219.164	1.39e-64	0.5612
	unk_MH617012	0.332	218.779	2.47e-64	0.5568
	unk_MH617098	0.339	209.534	5.91e-61	0.5583
Query	Name	% Pairwise Identity	Bit-Score	E Value	Query coverage
Capybara_microvirus_Cap1_SP_93	Capybara_microvirus_Cap1_SP_50_MK496682	0.287	273.863	2.65e-83	0.9882
	Capybara_microvirus_Cap1_SP_59_MK496686	0.287	255.373	3.33e-76	0.9735
	Capybara_microvirus_Cap1_SP_94_MK496702	0.614	830.091	0	1
	Capybara_microvirus_Cap3_SP_319_MK496764	0.296	276.559	4.56e-84	0.9823
	unk_MH992167	0.287	273.863	2.65e-83	0.9882
Query	Name	% Pairwise Identity	Bit-Score	E Value	Query coverage
Capybara_microvirus_Cap1_SP_94	Capybara_microvirus_Cap1_SP_50_MK496682	0.304	296.975	5.33e-92	1
	Capybara_microvirus_Cap1_SP_59_MK496686	0.299	299.286	9.53e-93	0.985
	Capybara_microvirus_Cap1_SP_93_MK496701	0.614	830.091	0	1
	Capybara_microvirus_Cap3_SP_319_MK496764	0.294	268.47	4.19e-81	0.9895
	unk_MH992167	0.304	296.975	5.33e-92	1
Query	Name	% Pairwise Identity	Bit-Score	E Value	Query coverage
Capybara_microvirus_Cap1_SP_95	Capybara_microvirus_Cap1_SP_106_MK496706	0.502	550.051	0	0.9932
	Tortoise_microvirus_6_SP_39_MK765556	0.459	497.278	5.5e-172	1
	Tortoise_microvirus_80_SP_73_MK765633	0.473	504.982	6.2e-175	0.9949
	Tortoise_microvirus_104_SP_20_MK765660	0.459	497.278	5.5e-172	1
	Tortoise_microvirus_108_SP_3_MK765665	0.47	499.204	2.7e-172	0.9949
Query	Name	% Pairwise Identity	Bit-Score	E Value	Query coverage
Capybara_microvirus_Cap1_SP_99	Capybara_microvirus_Cap1_SP_87_MK496698	0.366	365.925	1.4e-120	1
	Capybara_microvirus_Cap1_SP_104_MK496705	0.316	294.278	8.91e-93	0.9932
	Capybara_microvirus_Cap1_SP_107_MK496707	0.393	370.548	2.22e-122	1
	Capybara_microvirus_Cap3_SP_363_MK496772	0.329	315.849	3.08e-101	0.9983
	Capybara_microvirus_Cap3_SP_394_MK496781	0.327	311.997	6.67e-100	1
Query	Name	% Pairwise Identity	Bit-Score	E Value	Query coverage
Capybara_microvirus_Cap3_SP_188	Capybara_microvirus_Cap3_SP_539_MK496808	0.894	1038.48	0	1
	Sukshmavirinae_LSQA01000331	0.44	474.937	1.14e-164	0.9982
	Tortoise_microvirus_21_SP_95_MK765571	0.415	429.483	1.48e-146	0.9982
	Tortoise_microvirus_24_SP_106_MK765574	0.402	395.586	3.22e-133	0.9929
	Tortoise_microvirus_26_SP_114_MK765576	0.4	420.239	6.83e-143	0.984
Query	Name	% Pairwise Identity	Bit-Score	E Value	Query coverage
Capybara_microvirus_Cap3_SP_264	Capybara_microvirus_Cap1_SP_66_MK496690	0.273	165.236	3.28e-43	0.4343
	Capybara_microvirus_Cap3_SP_330_MK496766	0.273	166.777	1.2e-43	0.4343
	unk_MH552492	0.287	164.081	6.76e-43	0.431
	unk_MH552512	0.293	187.963	1.14e-50	0.431
	unk_MH649088	0.289	170.629	4.9e-45	0.4365
Query	Name	% Pairwise Identity	Bit-Score	E Value	Query coverage
Capybara_microvirus_Cap3_SP_293	Capybara_microvirus_Cap1_SP_48_MK496681	0.986	1288.09	0	1
	Capybara_microvirus_Cap1_SP_87_MK496698	0.313	273.863	9.48e-85	0.9872
	Capybara_microvirus_Cap1_SP_107_MK496707	0.332	279.256	7.85e-87	0.9856
	Capybara_microvirus_Cap1_SP_119_MK496713	0.384	417.927	2.28e-140	0.9936
	Capybara_microvirus_Cap3_SP_367_MK496773	0.323	303.523	7.66e-96	0.9808
Query	Name	% Pairwise Identity	Bit-Score	E Value	Query coverage
Capybara_microvirus_Cap3_SP_297	Capybara_microvirus_Cap1_SP_51_MK496683	0.96	1561.2	0	1
	Capybara_microvirus_Cap1_SP_115_MK496710	0.364	227.254	1.12e-65	0.5166
	Capybara_microvirus_Cap1_SP_123_MK496715	0.307	166.777	2.17e-44	0.5102
	Capybara_microvirus_Cap3_SP_332_MK496767	0.384	248.44	2.76e-73	0.5166
	unk_MH552556	0.35	195.667	5.8e-54	0.5102
Query	Name	% Pairwise Identity	Bit-Score	E Value	Query coverage
Capybara_microvirus_Cap3_SP_315	Capybara_microvirus_Cap1_SP_55_MK496685	0.292	289.656	1.11e-88	0.9742
	Capybara_microvirus_Cap1_SP_59_MK496686	0.277	223.402	1.18e-64	0.9697
	Capybara_microvirus_Cap1_SP_90_MK496699	0.316	309.686	1.82e-96	0.9985
	Capybara_microvirus_Cap3_SP_416_MK496785	0.34	353.214	7.52e-114	0.9651
	Blackfly 21	0.291	221.09	1.84e-63	0.7314
Query	Name	% Pairwise Identity	Bit-Score	E Value	Query coverage
Capybara_microvirus_Cap3_SP_316	Tortoise_microvirus_5_SP_38_MK765555	0.392	435.647	3.08e-146	0.9954
	Tortoise_microvirus_58_SP_93_MK765610	0.388	444.891	2.37e-149	1
	Tortoise_microvirus_65_SP_117_MK765617	0.406	454.907	2.01e-153	0.9954
	Tortoise_microvirus_103_SP_19_MK765659	0.392	435.647	3.08e-146	0.9954
	Tortoise_microvirus_107_SP_2_MK765664	0.382	443.736	5.02e-149	1
Query	Name	% Pairwise Identity	Bit-Score	E Value	Query coverage
Capybara_microvirus_Cap3_SP_319	Capybara_microvirus_Cap1_SP_50_MK496682	0.345	365.54	1.25e-117	0.9803
	Capybara_microvirus_Cap1_SP_59_MK496686	0.35	408.297	5.89e-134	0.9817
	Capybara_microvirus_Cap1_SP_93_MK496701	0.296	276.559	4.77e-84	0.9859
	Capybara_microvirus_Cap1_SP_94_MK496702	0.294	268.47	4.45e-81	0.9915
	unk_MH992167	0.345	365.54	1.25e-117	0.9803
Query	Name	% Pairwise Identity	Bit-Score	E Value	Query coverage
Capybara_microvirus_Cap3_SP_320	Tortoise_microvirus_17_SP_76_MK765567	0.413	466.077	9.18e-158	0.9955
	Tortoise_microvirus_48_SP_121_MK765600	0.415	466.463	8.2e-158	0.9955
	Tortoise_microvirus_58_SP_93_MK765610	0.449	518.079	1.55e-177	1
	Tortoise_microvirus_65_SP_117_MK765617	0.415	464.922	3.89e-157	0.9955
	Tortoise_microvirus_107_SP_2_MK765664	0.444	514.612	1.86e-176	1
Query	Name	% Pairwise Identity	Bit-Score	E Value	Query coverage
Capybara_microvirus_Cap3_SP_330	Capybara_microvirus_Cap1_SP_61_MK496688	0.557	851.277	0	0.9973
	Capybara_microvirus_Cap1_SP_66_MK496690	0.98	1538.09	0	1
	Capybara_microvirus_Cap1_SP_77_MK496693	0.418	558.14	0	0.996
	Capybara_microvirus_Cap3_SP_374_MK496774	0.355	479.945	2.45e-160	1
	unk_MH649088	0.328	375.17	2.58e-120	0.9813
Query	Name	% Pairwise Identity	Bit-Score	E Value	Query coverage
Capybara_microvirus_Cap3_SP_332	Capybara_microvirus_Cap1_SP_83_MK496696	0.304	253.447	2.5e-76	0.9781
	Capybara_microvirus_Cap1_SP_115_MK496710	0.46	530.406	0	1
	Capybara_microvirus_Cap1_SP_116_MK496711	0.298	274.248	2.92e-84	0.9797
	unk_MH552510	0.297	251.906	2.34e-75	0.9953
	unk_MH552556	0.329	301.597	6.8e-94	0.9766
Query	Name	% Pairwise Identity	Bit-Score	E Value	Query coverage
Capybara_microvirus_Cap3_SP_333	Capybara_microvirus_Cap1_SP_115_MK496710	0.253	150.214	2.97e-39	0.9667
	Capybara_microvirus_Cap1_SP_116_MK496711	0.252	153.68	2.19e-40	0.9592
	Capybara_microvirus_Cap1_SP_123_MK496715	0.239	135.961	1.75e-34	0.9818
	Capybara_microvirus_Cap3_SP_332_MK496767	0.247	137.117	6.56e-35	0.9682
	unk_MH622938	0.259	138.272	4.86e-35	0.9667
Query	Name	% Pairwise Identity	Bit-Score	E Value	Query coverage
Capybara_microvirus_Cap3_SP_344	Capybara_microvirus_Cap1_SP_50_MK496682	0.255	140.198	9.63e-36	0.8836
	Capybara_microvirus_Cap1_SP_59_MK496686	0.259	132.88	2.05e-33	0.8729
	Capybara_microvirus_Cap1_SP_90_MK496699	0.237	114.775	1.89e-27	0.9663
	Capybara_microvirus_Cap3_SP_319_MK496764	0.302	118.627	9.23e-29	0.5222
	unk_MH992167	0.255	140.198	9.63e-36	0.8836
Query	Name	% Pairwise Identity	Bit-Score	E Value	Query coverage
Capybara_microvirus_Cap3_SP_347	Capybara_microvirus_Cap1_SP_22_MK496679	0.3	232.261	2.34e-69	0.9902
	Capybara_microvirus_Cap1_SP_104_MK496705	0.291	238.424	2.09e-71	1
	Capybara_microvirus_Cap3_SP_352_MK496771	0.629	784.637	0	1
	Capybara_microvirus_Cap3_SP_383_MK496776	0.312	254.218	2.24e-77	0.977
	Capybara_microvirus_Cap3_SP_410_MK496783	0.362	300.827	8.16e-95	0.9607
Query	Name	% Pairwise Identity	Bit-Score	E Value	Query coverage
Capybara_microvirus_Cap3_SP_352	Capybara_microvirus_Cap1_SP_87_MK496698	0.29	248.44	2.16e-75	0.9983
	Capybara_microvirus_Cap1_SP_107_MK496707	0.294	253.062	3.36e-77	0.9983
	Capybara_microvirus_Cap3_SP_347_MK496770	0.629	784.637	0	1
	Capybara_microvirus_Cap3_SP_383_MK496776	0.293	259.61	2.28e-79	0.9884
	Capybara_microvirus_Cap3_SP_410_MK496783	0.352	286.96	1.13e-89	0.9967
Query	Name	% Pairwise Identity	Bit-Score	E Value	Query coverage
Capybara_microvirus_Cap3_SP_363	Capybara_microvirus_Cap1_SP_70_MK496691	0.362	361.303	1.06e-118	0.9865
	Capybara_microvirus_Cap1_SP_87_MK496698	0.402	456.062	1.29e-155	1
	Capybara_microvirus_Cap1_SP_104_MK496705	0.361	372.859	7.61e-123	0.9915
	Capybara_microvirus_Cap1_SP_107_MK496707	0.4	426.402	5.85e-144	1
	Capybara_microvirus_Cap3_SP_394_MK496781	0.411	434.876	1.79e-147	1
Query	Name	% Pairwise Identity	Bit-Score	E Value	Query coverage
Capybara_microvirus_Cap3_SP_367	Capybara_microvirus_Cap1_SP_87_MK496698	0.396	434.491	4.8e-147	1
	Capybara_microvirus_Cap1_SP_104_MK496705	0.377	390.193	1.62e-129	0.9967
	Capybara_microvirus_Cap1_SP_107_MK496707	0.408	438.728	1.18e-148	1
	Capybara_microvirus_Cap1_SP_135_MK496721	0.446	489.189	2.04e-168	0.9868
	Capybara_microvirus_Cap3_SP_423_MK496786	0.457	496.893	1.91e-171	0.9851
Query	Name	% Pairwise Identity	Bit-Score	E Value	Query coverage
Capybara_microvirus_Cap3_SP_374	Capybara_microvirus_Cap1_SP_61_MK496688	0.375	495.352	6.48e-166	0.9974
	Capybara_microvirus_Cap1_SP_66_MK496690	0.365	488.804	1.09e-163	1
	Capybara_microvirus_Cap1_SP_77_MK496693	0.469	679.093	0	0.9961
	Capybara_microvirus_Cap3_SP_330_MK496766	0.355	479.945	2.49e-160	1
	unk_MH552492	0.308	319.316	7.49e-99	0.9934
Query	Name	% Pairwise Identity	Bit-Score	E Value	Query coverage
Capybara_microvirus_Cap3_SP_379	Capybara_microvirus_Cap1_SP_81_MK496694	0.684	949.118	0	0.9942
	unk_MH616639	0.445	517.309	8.18e-177	0.9899
	unk_MH617085	0.439	508.834	2.55e-173	0.9899
	unk_MH617129	0.428	493.426	7.08e-168	0.9942
	unk_MH617206	0.434	496.893	2.89e-169	0.9942
Query	Name	% Pairwise Identity	Bit-Score	E Value	Query coverage
Capybara_microvirus_Cap3_SP_383	Capybara_microvirus_Cap1_SP_22_MK496679	0.47	518.464	6.6e-180	1
	Capybara_microvirus_Cap1_SP_45_MK496680	0.431	453.366	1.8e-154	0.9983
	Capybara_microvirus_Cap1_SP_87_MK496698	0.323	329.717	2.38e-106	0.9834
	Capybara_microvirus_Cap1_SP_104_MK496705	0.311	295.434	5.09e-93	0.99
	Capybara_microvirus_Cap1_SP_107_MK496707	0.322	291.197	1.15e-91	0.9817
Query	Name	% Pairwise Identity	Bit-Score	E Value	Query coverage
Capybara_microvirus_Cap3_SP_386	Capybara_microvirus_Cap1_SP_87_MK496698	0.396	375.555	2.42e-124	0.9983
	Capybara_microvirus_Cap1_SP_104_MK496705	0.356	317.39	1.05e-101	0.9914
	Capybara_microvirus_Cap1_SP_107_MK496707	0.344	304.679	5.07e-97	0.9983
	Capybara_microvirus_Cap3_SP_363_MK496772	0.335	335.88	6.25e-109	0.9983
	Capybara_microvirus_Cap3_SP_367_MK496773	0.343	318.161	5.88e-102	0.9983
Query	Name	% Pairwise Identity	Bit-Score	E Value	Query coverage
Capybara_microvirus_Cap3_SP_389	Capybara_microvirus_Cap1_SP_175_MK496741	0.561	610.912	0	0.9982
	Capybara_microvirus_Cap3_SP_433_MK496788	0.553	622.854	0	1
	Capybara_microvirus_Cap3_SP_450_MK496797	0.547	598.586	0	1
	Gokusho_KT264796	0.552	628.632	0	1
	Gokusho_MG641182	0.545	614.379	0	1
Query	Name	% Pairwise Identity	Bit-Score	E Value	Query coverage
Capybara_microvirus_Cap3_SP_391	Capybara_microvirus_Cap1_SP_121_MK496714	0.738	886.715	0	1
	Capybara_microvirus_Cap3_SP_433_MK496788	0.511	563.148	0	1
	Gokusho_KT264794	0.49	535.798	0	1
	Gokusho_KT264796	0.506	552.362	0	1
	Gokusho_MG641182	0.512	572.778	0	1
Query	Name	% Pairwise Identity	Bit-Score	E Value	Query coverage
Capybara_microvirus_Cap3_SP_393	Capybara_microvirus_Cap1_SP_87_MK496698	0.39	421.009	4.74e-142	0.9983
	Capybara_microvirus_Cap1_SP_104_MK496705	0.353	362.459	5.79e-119	1
	Capybara_microvirus_Cap1_SP_107_MK496707	0.367	376.711	8.89e-125	0.9983
	Capybara_microvirus_Cap3_SP_367_MK496773	0.35	343.584	9.6e-112	0.9966
	Capybara_microvirus_Cap3_SP_423_MK496786	0.353	336.65	2.65e-109	0.9863
Query	Name	% Pairwise Identity	Bit-Score	E Value	Query coverage
Capybara_microvirus_Cap3_SP_394	Capybara_microvirus_Cap1_SP_70_MK496691	0.359	355.525	1.02e-116	0.9843
	Capybara_microvirus_Cap1_SP_87_MK496698	0.354	363.999	5.57e-120	0.9983
	Capybara_microvirus_Cap1_SP_104_MK496705	0.354	363.999	1.21e-119	0.9913
	Capybara_microvirus_Cap1_SP_107_MK496707	0.393	404.445	1.13e-135	0.9983
	Capybara_microvirus_Cap3_SP_363_MK496772	0.411	434.876	1.74e-147	0.9983
Query	Name	% Pairwise Identity	Bit-Score	E Value	Query coverage
Capybara_microvirus_Cap3_SP_407	Capybara_microvirus_Cap1_SP_70_MK496691	0.352	321.242	1.99e-103	0.9931
	Capybara_microvirus_Cap1_SP_87_MK496698	0.345	333.569	3.8e-108	0.9948
	Capybara_microvirus_Cap1_SP_104_MK496705	0.354	319.701	1.35e-102	0.9948
	Capybara_microvirus_Cap1_SP_107_MK496707	0.369	348.206	7.95e-114	0.9931
	Capybara_microvirus_Cap3_SP_363_MK496772	0.333	312.768	4.94e-100	0.9948
Query	Name	% Pairwise Identity	Bit-Score	E Value	Query coverage
Capybara_microvirus_Cap3_SP_410	Capybara_microvirus_Cap1_SP_70_MK496691	0.279	184.496	1.1e-51	0.9822
	Capybara_microvirus_Cap1_SP_107_MK496707	0.272	185.652	3.67e-52	0.9708
	Capybara_microvirus_Cap3_SP_347_MK496770	0.362	304.294	3.28e-96	0.9546
	Capybara_microvirus_Cap3_SP_352_MK496771	0.352	291.197	3.48e-91	0.9903
	Capybara_microvirus_Cap3_SP_407_MK496782	0.288	190.274	7.21e-54	0.9757
Query	Name	% Pairwise Identity	Bit-Score	E Value	Query coverage
Capybara_microvirus_Cap3_SP_414	Capybara_microvirus_Cap1_SP_92_MK496700	0.27	139.043	3.84e-35	0.5315
	Tortoise_microvirus_90_SP_126_MK765643	0.27	137.887	2.48e-35	0.506
	unk_MH617196	0.275	135.576	1.36e-34	0.5007
	unk_MH617199	0.284	144.436	1.11e-37	0.5087
	unk_MH617644	0.287	146.747	2e-38	0.5007
Query	Name	% Pairwise Identity	Bit-Score	E Value	Query coverage
Capybara_microvirus_Cap3_SP_416	Capybara_microvirus_Cap1_SP_55_MK496685	0.309	316.62	5.87e-99	0.9743
	Capybara_microvirus_Cap1_SP_90_MK496699	0.363	406.757	1.27e-133	0.9743
	Capybara_microvirus_Cap3_SP_315_MK496762	0.34	362.459	2.21e-117	0.9667
	unk_KX513871	0.303	259.225	5.99e-78	0.944
	Blackfly 21	0.318	241.121	1.11e-70	0.6732
Query	Name	% Pairwise Identity	Bit-Score	E Value	Query coverage
Capybara_microvirus_Cap3_SP_423	Capybara_microvirus_Cap1_SP_87_MK496698	0.376	380.563	2.85e-126	0.9914
	Capybara_microvirus_Cap1_SP_107_MK496707	0.356	356.681	5.03e-117	0.9897
	Capybara_microvirus_Cap1_SP_135_MK496721	0.876	1075.08	0	1
	Capybara_microvirus_Cap3_SP_367_MK496773	0.454	488.034	5.75e-168	0.9897
	Capybara_microvirus_Cap3_SP_393_MK496780	0.353	336.65	2.65e-109	0.988
Query	Name	% Pairwise Identity	Bit-Score	E Value	Query coverage
Capybara_microvirus_Cap3_SP_431	Capybara_microvirus_Cap1_SP_87_MK496698	0.259	193.356	9.94e-55	0.972
	Capybara_microvirus_Cap1_SP_107_MK496707	0.277	204.142	1.36e-58	0.9953
	Capybara_microvirus_Cap1_SP_118_MK496712	0.77	1041.57	0	1
	Capybara_microvirus_Cap3_SP_394_MK496781	0.273	194.126	4.94e-55	0.972
	Capybara_microvirus_Cap3_SP_407_MK496782	0.265	160.999	3.11e-43	0.9922
Query	Name	% Pairwise Identity	Bit-Score	E Value	Query coverage
Capybara_microvirus_Cap3_SP_433	Capybara_microvirus_Cap1_SP_175_MK496741	0.634	730.709	0	0.9982
	Capybara_microvirus_Cap3_SP_450_MK496797	0.629	715.301	0	1
	Capybara_microvirus_Cap3_SP_472_MK496803	0.566	650.973	0	1
	Gokusho_KT264796	0.609	676.396	0	1
	Gokusho_MG641182	0.599	672.159	0	1
Query	Name	% Pairwise Identity	Bit-Score	E Value	Query coverage
Capybara_microvirus_Cap3_SP_437	Capybara_microvirus_Cap1_SP_83_MK496696	0.352	327.791	1.71e-104	0.9732
	Capybara_microvirus_Cap1_SP_116_MK496711	0.339	291.197	8.5e-91	0.937
	Capybara_microvirus_Cap1_SP_123_MK496715	0.918	1231.08	0	1
	unk_MH552510	0.335	289.271	1.82e-89	1
	unk_MH552556	0.338	376.711	1.2e-122	0.9732
Query	Name	% Pairwise Identity	Bit-Score	E Value	Query coverage
Capybara_microvirus_Cap3_SP_441	Capybara_microvirus_Cap1_SP_124_MK496716	0.897	1026.16	0	1
	Capybara_microvirus_Cap3_SP_450_MK496797	0.459	464.537	3.13e-160	1
	Gokusho_KT264769	0.465	471.855	1.6e-162	0.9507
	Gokusho_KT264786	0.503	521.161	0	1
	unk_MH616855	0.577	622.468	0	1
Query	Name	% Pairwise Identity	Bit-Score	E Value	Query coverage
Capybara_microvirus_Cap3_SP_442	Capybara_microvirus_Cap1_SP_140_MK496723	0.535	571.237	0	0.9982
	Gokusho_KT264808	0.511	546.199	0	0.9982
	SF02_70_lt_4964_cir_4904_SF__unk_CP_	0.514	558.14	0	0.9982
	Blackfly 29	0.512	550.051	0	0.9982
	Blackfly 31	0.514	558.14	0	0.9982
Query	Name	% Pairwise Identity	Bit-Score	E Value	Query coverage
Capybara_microvirus_Cap3_SP_443	Gokusho_KT264764	0.412	462.611	4.92e-158	1
	Gokusho_KT264771	0.41	462.996	3.63e-158	1
	Gokusho_KT264794	0.442	499.204	3.65e-172	1
	unk_MH552567	0.405	461.84	9.22e-158	1
	unk_MH617217	0.413	465.692	3.18e-159	0.9984
Query	Name	% Pairwise Identity	Bit-Score	E Value	Query coverage
Capybara_microvirus_Cap3_SP_444	Capybara_microvirus_Cap1_SP_162_MK496735	0.453	479.174	4.64e-166	0.9741
	Gokusho_KT264794	0.454	476.478	1.6e-164	0.9741
	Gokusho_KT264795	0.459	477.248	1.01e-164	0.9741
	Gokusho_KT264799	0.456	465.692	7.74e-161	0.9741
	unk_MH617682	0.461	486.493	1.86e-168	0.9778
Query	Name	% Pairwise Identity	Bit-Score	E Value	Query coverage
Capybara_microvirus_Cap3_SP_445	Capybara_microvirus_Cap3_SP_433_MK496788	0.339	291.197	1.6e-92	0.9696
	Capybara_microvirus_Cap3_SP_468_MK496800	0.336	276.559	4.59e-87	1
	Gokusho_KT264788	0.345	278.1	9.22e-88	0.941
	Gokusho_KT264790	0.348	303.908	5.4e-97	0.9767
	unk_MH648945	0.326	278.1	1.03e-87	0.9893
Query	Name	% Pairwise Identity	Bit-Score	E Value	Query coverage
Capybara_microvirus_Cap3_SP_446	Capybara_microvirus_Cap1_SP_95_MK496703	0.469	488.804	1.88e-168	0.9846
	Capybara_microvirus_Cap1_SP_106_MK496706	0.468	501.516	1.51e-173	0.9846
	Tortoise_microvirus_6_SP_39_MK765556	0.471	515.768	3.03e-179	0.9983
	Tortoise_microvirus_80_SP_73_MK765633	0.449	461.84	3.37e-158	0.9966
	Tortoise_microvirus_104_SP_20_MK765660	0.471	515.768	3.03e-179	0.9983
Query	Name	% Pairwise Identity	Bit-Score	E Value	Query coverage
Capybara_microvirus_Cap3_SP_449	Capybara_microvirus_Cap1_SP_133_MK496720	0.964	1118.22	0	1
	Gokusho_KT264794	0.363	310.842	9.68e-100	1
	Gokusho_KT264795	0.367	314.309	4.32e-101	0.948
	Gokusho_KT264802	0.363	333.569	7.5e-109	0.9964
	unk_MH552567	0.363	303.138	4.29e-97	0.9713
Query	Name	% Pairwise Identity	Bit-Score	E Value	Query coverage
Capybara_microvirus_Cap3_SP_450	Capybara_microvirus_Cap1_SP_162_MK496735	0.564	616.69	0	1
	Capybara_microvirus_Cap1_SP_175_MK496741	0.599	644.425	0	0.9982
	Capybara_microvirus_Cap3_SP_433_MK496788	0.629	715.301	0	1
	Gokusho_KT264796	0.626	700.664	0	1
	Gokusho_MG641182	0.623	702.975	0	1
Query	Name	% Pairwise Identity	Bit-Score	E Value	Query coverage
Capybara_microvirus_Cap3_SP_457	Capybara_microvirus_Cap1_SP_166_MK496738	0.627	720.309	0	1
	Gokusho_KT264756	0.479	524.242	0	1
	unk_MH593837	0.517	561.222	0	1
	unk_MH616663	0.489	523.472	0	0.9982
	unk_MH649140	0.494	534.643	0	0.9982
Query	Name	% Pairwise Identity	Bit-Score	E Value	Query coverage
Capybara_microvirus_Cap3_SP_465	Gokusho_KT264752	0.538	576.63	0	0.9498
	Gokusho_KT264764	0.516	577.4	0	0.9892
	Gokusho_KT264774	0.575	648.277	0	0.9982
	unk_MH552567	0.533	582.022	0	0.991
	unk_MH552571	0.538	583.948	0	0.9821
Query	Name	% Pairwise Identity	Bit-Score	E Value	Query coverage
Capybara_microvirus_Cap3_SP_468	Gokusho_KT264772	0.411	415.616	4.77e-141	0.9944
	Gokusho_KT264798	0.45	431.795	1.19e-147	0.9888
	Gokusho_KT264799	0.451	433.335	2.25e-148	0.9888
	Gokusho_MH572293	0.421	414.075	1.02e-140	0.9869
	Gokusho_MH572504	0.431	419.083	8.89e-143	0.9869
Query	Name	% Pairwise Identity	Bit-Score	E Value	Query coverage
Capybara_microvirus_Cap3_SP_469	Capybara_microvirus_Cap1_SP_141_MK496724	0.633	723.005	0	0.9982
	Capybara_microvirus_Cap1_SP_147_MK496728	0.596	675.241	0	1
	unk_MH617034	0.558	645.966	0	0.9982
	unk_MH622932	0.567	653.284	0	0.9982
	unk_MH649153	0.567	653.284	0	0.9982
Query	Name	% Pairwise Identity	Bit-Score	E Value	Query coverage
Capybara_microvirus_Cap3_SP_470	Gokusho_KT264760	0.52	588.571	0	0.9964
	Gokusho_KT264769	0.535	590.882	0	0.9591
	Gokusho_RefSeq_KR704914	0.517	610.142	0	0.9982
	unk_MH616997	0.51	587.8	0	0.9964
	unk_MH649004	0.539	585.104	0	0.9964
Query	Name	% Pairwise Identity	Bit-Score	E Value	Query coverage
Capybara_microvirus_Cap3_SP_472	Capybara_microvirus_Cap1_SP_175_MK496741	0.53	599.742	0	1
	Capybara_microvirus_Cap3_SP_433_MK496788	0.566	650.973	0	1
	Gokusho_KT264796	0.571	636.721	0	0.9982
	Gokusho_MG641182	0.531	591.652	0	0.9982
	unk_MH617405	0.488	551.206	0	0.9982
Query	Name	% Pairwise Identity	Bit-Score	E Value	Query coverage
Capybara_microvirus_Cap3_SP_475	Capybara_microvirus_Cap1_SP_127_MK496717	0.49	573.548	0	1
	SF02_41_lt_6922_cir_4571_SF__unk_CP_	0.343	320.857	1.08e-103	0.9792
	Tortoise_microvirus_33_SP_127_MK765583	0.338	325.479	5.05e-105	0.9792
	unk_MH617683	0.325	305.449	1.02e-97	0.9824
	unk_MH992180	0.339	310.457	1.27e-99	0.9792
Query	Name	% Pairwise Identity	Bit-Score	E Value	Query coverage
Capybara_microvirus_Cap3_SP_478	Gokusho_KT264782	0.562	623.239	0	0.9963
	Gokusho_KT264783	0.556	618.616	0	1
	Tortoise_microvirus_51_SP_173_MK765603	0.517	577.4	0	0.9963
	Tortoise_microvirus_53_SP_156_MK765621	0.517	577.4	0	0.9963
	Tortoise_microvirus_111_SP_12_MK765669	0.513	578.17	0	0.9963
Query	Name	% Pairwise Identity	Bit-Score	E Value	Query coverage
Capybara_microvirus_Cap3_SP_481	Capybara_microvirus_Cap1_SP_162_MK496735	0.486	523.857	0	0.9931
	Capybara_microvirus_Cap3_SP_450_MK496797	0.497	522.702	0	0.9931
	Gokusho_KT264771	0.462	494.967	1.89e-171	0.9914
	Gokusho_KT264796	0.476	504.982	2.24e-175	0.9931
	Gokusho_MG641182	0.499	530.791	0	0.9914
Query	Name	% Pairwise Identity	Bit-Score	E Value	Query coverage
Capybara_microvirus_Cap3_SP_535	Capybara_microvirus_Cap1_SP_200_MK496745	0.611	660.988	0	0.9908
	Capybara_microvirus_Cap3_SP_578_MK496814	0.758	837.025	0	1
	Gokusho_KT264826	0.583	638.647	0	1
	Gokusho_KT264830	0.578	646.736	0	1
	unk_MH617213	0.59	643.269	0	1
Query	Name	% Pairwise Identity	Bit-Score	E Value	Query coverage
Capybara_microvirus_Cap3_SP_539	Capybara_microvirus_Cap3_SP_188_MK496758	0.894	1044.26	0	1
	Sukshmavirinae_LSQA01000331	0.434	474.937	1.17e-164	0.9982
	Tortoise_microvirus_21_SP_95_MK765571	0.417	424.476	1.39e-144	0.9982
	Tortoise_microvirus_26_SP_114_MK765576	0.395	416.772	1.73e-141	0.9841
	Tortoise_microvirus_27_SP_115_MK765577	0.401	396.741	2.38e-133	0.9947
Query	Name	% Pairwise Identity	Bit-Score	E Value	Query coverage
Capybara_microvirus_Cap3_SP_541	Gokusho_KT264777	0.513	577.785	0	1
	Gokusho_KT264778	0.513	577.4	0	1
	unk_MH593837	0.522	578.941	0	0.9982
	unk_MH622917	0.529	575.089	0	0.9982
Query	Name	% Pairwise Identity	Bit-Score	E Value	Query coverage
Capybara_microvirus_Cap3_SP_546	Capybara_microvirus_Cap1_SP_164_MK496737	0.63	750.355	0	1
	Gokusho_MG641179	0.52	598.971	0	1
	Gokusho_MG641180	0.52	598.971	0	1
	unk_MH552567	0.523	610.142	0	1
	unk_MH617405	0.533	603.208	0	1
Query	Name	% Pairwise Identity	Bit-Score	E Value	Query coverage
Capybara_microvirus_Cap3_SP_550	Capybara_microvirus_Cap1_SP_137_MK496722	0.47	500.36	1.8e-173	1
	Capybara_microvirus_Cap1_SP_142_MK496725	0.444	478.019	6.94e-165	0.9913
	Capybara_microvirus_Cap1_SP_206_MK496746	0.534	602.438	0	0.9965
	Gokusho_KT264795	0.317	227.254	8.87e-68	0.9688
	Gokusho_KT264802	0.314	241.121	2.4e-73	0.9896
Query	Name	% Pairwise Identity	Bit-Score	E Value	Query coverage
Capybara_microvirus_Cap3_SP_554	Capybara_microvirus_Cap3_SP_478_MK496805	0.423	417.927	7.1e-142	0.9946
	Gokusho_KT264782	0.417	410.609	8.81e-139	0.9946
	Gokusho_KT264783	0.415	413.305	7.65e-140	0.9946
	Tortoise_microvirus_51_SP_173_MK765603	0.418	402.134	3.03e-135	0.991
	Tortoise_microvirus_53_SP_156_MK765621	0.418	402.134	3.03e-135	0.991
Query	Name	% Pairwise Identity	Bit-Score	E Value	Query coverage
Capybara_microvirus_Cap3_SP_562	Capybara_microvirus_Cap3_SP_478_MK496805	0.517	569.696	0	0.9891
	Gokusho_KT264782	0.521	578.17	0	1
	Gokusho_KT264783	0.523	582.408	0	1
	Tortoise_microvirus_51_SP_173_MK765603	0.496	527.709	0	1
	Tortoise_microvirus_53_SP_156_MK765621	0.496	527.709	0	1
Query	Name	% Pairwise Identity	Bit-Score	E Value	Query coverage
Capybara_microvirus_Cap3_SP_578	Capybara_microvirus_Cap1_SP_200_MK496745	0.602	649.818	0	0.9926
	Capybara_microvirus_Cap3_SP_535_MK496807	0.76	842.032	0	1
	Gokusho_KT264830	0.578	642.499	0	1
	Gokusho_KT264831	0.592	646.736	0	1
	unk_MH617213	0.582	645.58	0	1
Query	Name	% Pairwise Identity	Bit-Score	E Value	Query coverage
Capybara_microvirus_Cap3_SP_581	Capybara_microvirus_Cap1_SP_216_MK496748	0.977	1142.1	0	1
	Sukshmavirinae_LSPY01000141	0.407	395.201	1.14e-131	1
	Sukshmavirinae_LSPY01000142	0.408	394.815	1.43e-132	0.9982
	Sukshmavirinae_LSQA01000331	0.422	424.091	8.6e-145	0.9928
	Tortoise_microvirus_26_SP_114_MK765576	0.406	399.053	9.32e-135	0.9982
Query	Name	% Pairwise Identity	Bit-Score	E Value	Query coverage
Capybara_microvirus_Cap3_SP_586	Capybara_microvirus_Cap1_SP_222_MK496750	0.978	1136.71	0	1
	Parabacteroidetes_prophage_MH572370	0.362	336.65	1.49e-110	0.991
	Pichovirinae_MH572376	0.371	334.339	1.35e-109	0.9873
	Pichovirinae_MH572414	0.375	347.051	2e-114	0.9873
	Pichovirinae_MH572522	0.385	345.51	6.21e-114	0.9873
Query	Name	% Pairwise Identity	Bit-Score	E Value	Query coverage
Capybara_microvirus_Cap3_SP_588	Capybara_microvirus_Cap3_SP_389_MK496778	0.486	519.62	0	0.9896
	Capybara_microvirus_Cap3_SP_433_MK496788	0.497	519.235	0	0.9845
	Gokusho_KT264794	0.483	520.39	0	0.9793
	Gokusho_KT264796	0.52	562.762	0	0.9793
	Gokusho_MG641182	0.478	524.628	0	0.9793
Query	Name	% Pairwise Identity	Bit-Score	E Value	Query coverage
Capybara_microvirus_Cap3_SP_603	Capybara_microvirus_Cap1_SP_230_MK496753	0.969	1100.5	0	0.9801
	Gokusho_AJ550635	0.552	620.157	0	0.9892
	Gokusho_KT264830	0.559	635.565	0	0.9928
	Gokusho_MH572493	0.567	622.854	0	0.9928
	unk_MH617213	0.571	643.654	0	0.9928
Query	Name	% Pairwise Identity	Bit-Score	E Value	Query coverage
Capybara_microvirus_Cap3_SP_612	Pichovirinae_MH572523	0.386	372.474	1.49e-124	0.9981
	Tortoise_microvirus_33_SP_127_MK765583	0.386	361.688	3.96e-120	0.9981
	unk_MH617592	0.386	363.999	3.03e-121	0.9981
	unk_MH649052	0.384	366.311	3.56e-122	0.9981
	unk_MH992221	0.378	364.77	1.05e-121	0.9981
Query	Name	% Pairwise Identity	Bit-Score	E Value	Query coverage
Capybara_microvirus_Cap3_SP_613	Gokusho_KT264770	0.365	365.54	4.84e-121	0.9877
	Gokusho_KT264795	0.363	370.163	1.22e-122	0.986
	Gokusho_KT264798	0.364	362.459	3.82e-120	0.9842
	unk_MH616672	0.399	409.453	5.31e-138	0.9947
	unk_MH617682	0.376	374.785	2.26e-124	0.9877
Query	Name	% Pairwise Identity	Bit-Score	E Value	Query coverage
Capybara_microvirus_Cap3_SP_632	Capybara_microvirus_Cap1_SP_164_MK496737	0.514	567	0	1
	Capybara_microvirus_Cap3_SP_546_MK496810	0.492	556.214	0	1
	Gokusho_KT264756	0.49	504.212	5.41e-175	1
	Gokusho_KT264757	0.483	518.464	1.58e-180	1
	Gokusho_RefSeq_KR704914	0.463	507.294	5.45e-176	0.9983
Query	Name	% Pairwise Identity	Bit-Score	E Value	Query coverage
Capybara_microvirus_Cap3_SP_641	Capybara_microvirus_Cap3_SP_645_MK496823	0.833	917.146	0	1
	Gokusho_RefSeq_KM589511	0.746	837.795	0	0.9946
	unk_MH617087	0.759	843.573	0	0.9764
	unk_MH617591	0.75	852.432	0	1
	unk_MH617745	0.748	848.581	0	1
Query	Name	% Pairwise Identity	Bit-Score	E Value	Query coverage
Capybara_microvirus_Cap3_SP_645	Capybara_microvirus_Cap3_SP_641_MK496822	0.833	940.258	0	1
	Gokusho_RefSeq_KM589511	0.749	824.313	0	0.9944
	unk_MH617087	0.766	839.721	0	0.9757
	unk_MH617591	0.756	845.884	0	1
	unk_MH617745	0.769	848.966	0	1
Query	Name	% Pairwise Identity	Bit-Score	E Value	Query coverage
Capybara_microvirus_Cap3_SP_646	Capybara_microvirus_Cap1_SP_259_MK496756	0.668	774.237	0	0.9888
	Pichovirinae_MH572374	0.335	285.419	5.45e-91	0.9664
	Pichovirinae_MH572415	0.336	281.182	2.74e-89	0.9869
	unk_MH616653	0.677	765.763	0	0.9907
	unk_MH616766	0.338	287.73	8.24e-92	0.9757
Query	Name	% Pairwise Identity	Bit-Score	E Value	Query coverage
Capybara_microvirus_Cap3_SP_649	Gokusho_MH572292	0.776	878.241	0	1
	Gokusho_MH572427	0.826	926.391	0	1
	Gokusho_MH572428	0.77	871.692	0	1
	Gokusho_RefSeq_KP823396	0.848	938.332	0	1
	unk_MH617260	0.748	849.736	0	1
Query	Name	% Pairwise Identity	Bit-Score	E Value	Query coverage
Capybara_microvirus_Cap3_SP_668	Pichovirinae_MH572415	0.454	473.396	2.05e-164	1
	Pichovirinae_MH572522	0.459	475.707	2.99e-165	0.9981
	Pichovirinae_MH572523	0.446	461.84	6.48e-160	1
	unk_MH616778	0.46	466.848	3.73e-162	1
	unk_MH649019	0.452	460.685	2.56e-159	0.9981
